# Supplementary material for: Expanded detection of BAP1 alterations in cancer and tumor type-specific expression score comparison
Source: bioRxiv. 2023 Nov 21:2023.11.21.568094. Preprint. [Version 1] doi: 10.1101/2023.11.21.568094 (PMC10690206; doi:10.1101/2023.11.21.568094)
Supplement: Supplement 1 [file media-1.xlsx]

## Sheet: Data dictionary
Table S1 Pan-cancer BAP1 BAM slice download list
Tab name	Description
BAM slice download list	List of files and associated URLs and IDs downloaded - includes 10,414 1:1 tumor:matched normal pairs
Variable	Variable name	Description
Unique case ID	Column1.cases.case_id	Unique case ID.
Cancer type	Column1.cases.project.project_id	Cancer type; see https://gdc.cancer.gov/resources-tcga-users/tcga-code-tables/tcga-study-abbreviations for abbreviations.
Unique source BAM file name	Column1.file_name	Unique source BAM file name. This is the original unsliced BAM slice file. See https://docs.gdc.cancer.gov/Encyclopedia/pages/TCGA_Barcode/ for more information.
Unique long-form TCGA barcode	tcga_barcode	28-character long identifier for individual patient and data type in TCGA.
Unique file ID	file_id	Unique file ID.
Sample type	sample_type	Indicates whether a BAM file is derived from a tissue or matched-normal sample.
BAM slice download URL	url	URL used to download the BAM slices. Note that only users with approved dbGaP access can download BAMs, which may contain personally identifiable health information. It is also unclear whether these URLs will be valid indefinitely. However, the sliced region is indicated and should be otherwise reproducible.
Sample type ID number	type_id	Indicates the sample tissue type (numbers <10 are tumors and >=10 are matched-normal).
Short-form TCGA barcode	short_id	12-character short identifier for individual patients in TCGA.

## Sheet: BAM slice download list
Column1.cases.case_id	Column1.cases.project.project_id	Column1.file_name	tcga_barcode	file_id	sample_type	url	type_id	short_id
0304b12d-7640-4150-a581-2eea2b1f2ad5	TCGA-ACC	9bfd4b2e-0577-4c94-8d6c-dafa9104b502_wxs_gdc_realn.bam	TCGA-OR-A5LL-01A-11D-A29I-10	f7385ce3-1bf0-4458-a44b-1cf72b238a8c	Tumor	https://api.gdc.cancer.gov/slicing/view/f7385ce3-1bf0-4458-a44b-1cf72b238a8c?region=chr3:52300003-52511030	1	TCGA-OR-A5LL
0304b12d-7640-4150-a581-2eea2b1f2ad5	TCGA-ACC	2d4f1606-9261-4ba8-96a9-ee307989af11_wxs_gdc_realn.bam	TCGA-OR-A5LL-10A-01D-A29L-10	ff916863-d278-4de3-bdb5-48275f9dc9b5	Normal	https://api.gdc.cancer.gov/slicing/view/ff916863-d278-4de3-bdb5-48275f9dc9b5?region=chr3:52300003-52511030	10	TCGA-OR-A5LL
1d5602a7-72e7-4dc6-b2db-2f778fcbf475	TCGA-ACC	89d60dde-b03a-4cb7-b32a-5d06fa328603_wxs_gdc_realn.bam	TCGA-OR-A5LO-01A-11D-A29I-10	8ddeb927-e6c4-4cf1-a2d6-d36508afca2d	Tumor	https://api.gdc.cancer.gov/slicing/view/8ddeb927-e6c4-4cf1-a2d6-d36508afca2d?region=chr3:52300003-52511030	1	TCGA-OR-A5LO
1d5602a7-72e7-4dc6-b2db-2f778fcbf475	TCGA-ACC	4a5886aa-889d-4ef2-89a9-be2f7a06bd58_wxs_gdc_realn.bam	TCGA-OR-A5LO-10A-01D-A29L-10	1d3cb0bd-e296-43a9-941f-a6c61d7b7de9	Normal	https://api.gdc.cancer.gov/slicing/view/1d3cb0bd-e296-43a9-941f-a6c61d7b7de9?region=chr3:52300003-52511030	10	TCGA-OR-A5LO
075dbfd0-9cf4-4877-884f-ae858902c79e	TCGA-ACC	00b8b899-6191-4169-91bd-a507c326e44d_wxs_gdc_realn.bam	TCGA-OR-A5J7-01A-11D-A29I-10	c824a914-2493-4acc-940c-8d872b4ea645	Tumor	https://api.gdc.cancer.gov/slicing/view/c824a914-2493-4acc-940c-8d872b4ea645?region=chr3:52300003-52511030	1	TCGA-OR-A5J7
075dbfd0-9cf4-4877-884f-ae858902c79e	TCGA-ACC	70d268da-65d7-4e91-a743-63c901185bfd_wxs_gdc_realn.bam	TCGA-OR-A5J7-10A-01D-A29L-10	a4cdcae7-c089-4815-8a86-e707c32c3feb	Normal	https://api.gdc.cancer.gov/slicing/view/a4cdcae7-c089-4815-8a86-e707c32c3feb?region=chr3:52300003-52511030	10	TCGA-OR-A5J7
202f7a77-9e5a-4f12-8ffe-78ae5527a746	TCGA-ACC	d8ea55c4-f064-4756-9e70-680a224f3c28_wxs_gdc_realn.bam	TCGA-OR-A5KV-01A-11D-A29I-10	94f4d079-d0ef-4b0b-a8fb-797580a925e3	Tumor	https://api.gdc.cancer.gov/slicing/view/94f4d079-d0ef-4b0b-a8fb-797580a925e3?region=chr3:52300003-52511030	1	TCGA-OR-A5KV
202f7a77-9e5a-4f12-8ffe-78ae5527a746	TCGA-ACC	49134116-41eb-416d-a052-81c9fa07055b_wxs_gdc_realn.bam	TCGA-OR-A5KV-10A-01D-A29L-10	e2167e6c-7741-4b38-981f-0586f76fd4d6	Normal	https://api.gdc.cancer.gov/slicing/view/e2167e6c-7741-4b38-981f-0586f76fd4d6?region=chr3:52300003-52511030	10	TCGA-OR-A5KV
0824b246-9fa2-4a8b-ad4c-1ffc7731bf7d	TCGA-ACC	fa967474-fe85-4bf6-886e-e3200573bb5c_wxs_gdc_realn.bam	TCGA-P6-A5OG-01A-22D-A29I-10	225cf42f-bb86-4b06-a933-ac3557471ded	Tumor	https://api.gdc.cancer.gov/slicing/view/225cf42f-bb86-4b06-a933-ac3557471ded?region=chr3:52300003-52511030	1	TCGA-P6-A5OG
0824b246-9fa2-4a8b-ad4c-1ffc7731bf7d	TCGA-ACC	129993f4-e562-43ef-ba4f-cce456e134c0_wxs_gdc_realn.bam	TCGA-P6-A5OG-10A-01D-A29L-10	c5f9927d-15a2-427b-914e-5aafa12990c8	Normal	https://api.gdc.cancer.gov/slicing/view/c5f9927d-15a2-427b-914e-5aafa12990c8?region=chr3:52300003-52511030	10	TCGA-P6-A5OG
08e0d412-d4d8-4d13-b792-a4dd0bd9ec2b	TCGA-ACC	b2182eee-242e-4d38-8d23-aa9ea31e69e9_wxs_gdc_realn.bam	TCGA-OR-A5J8-01A-11D-A29I-10	3649b63f-61c8-4fc3-90e5-7415c5016e3a	Tumor	https://api.gdc.cancer.gov/slicing/view/3649b63f-61c8-4fc3-90e5-7415c5016e3a?region=chr3:52300003-52511030	1	TCGA-OR-A5J8
08e0d412-d4d8-4d13-b792-a4dd0bd9ec2b	TCGA-ACC	bcbf3b2d-2175-4d7e-a175-1a4f35149860_wxs_gdc_realn.bam	TCGA-OR-A5J8-10A-01D-A29L-10	683fb388-cf0d-47f5-bba6-f12472f829b1	Normal	https://api.gdc.cancer.gov/slicing/view/683fb388-cf0d-47f5-bba6-f12472f829b1?region=chr3:52300003-52511030	10	TCGA-OR-A5J8
09454ed6-64bc-4a35-af44-7c4344623d45	TCGA-ACC	345f8ed2-85e0-4e5d-ab6e-2927776208ea_wxs_gdc_realn.bam	TCGA-OR-A5KB-01A-11D-A30A-10	b6bd5acb-6c03-4788-80e4-d57fdeefb8a9	Tumor	https://api.gdc.cancer.gov/slicing/view/b6bd5acb-6c03-4788-80e4-d57fdeefb8a9?region=chr3:52300003-52511030	1	TCGA-OR-A5KB
09454ed6-64bc-4a35-af44-7c4344623d45	TCGA-ACC	589759bc-d52f-438a-a57d-8498c9c9929c_wxs_gdc_realn.bam	TCGA-OR-A5KB-11A-11D-A30A-10	34f58c57-aa4a-4a4b-aa48-7809f99b4cc5	Normal	https://api.gdc.cancer.gov/slicing/view/34f58c57-aa4a-4a4b-aa48-7809f99b4cc5?region=chr3:52300003-52511030	11	TCGA-OR-A5KB
2f04e760-8a64-49f2-a1d6-3d390604745c	TCGA-ACC	ca5ac644-7d21-424b-b263-9600662fc544_wxs_gdc_realn.bam	TCGA-OR-A5L5-01A-11D-A29I-10	f5d71940-9216-48a8-9d25-ca627cd26a6a	Tumor	https://api.gdc.cancer.gov/slicing/view/f5d71940-9216-48a8-9d25-ca627cd26a6a?region=chr3:52300003-52511030	1	TCGA-OR-A5L5
2f04e760-8a64-49f2-a1d6-3d390604745c	TCGA-ACC	ff435c22-e07f-452a-a289-d9e494094897_wxs_gdc_realn.bam	TCGA-OR-A5L5-10A-01D-A29L-10	bc37114b-1fc7-4083-9645-585ca16e8428	Normal	https://api.gdc.cancer.gov/slicing/view/bc37114b-1fc7-4083-9645-585ca16e8428?region=chr3:52300003-52511030	10	TCGA-OR-A5L5
0b73cbba-5520-4610-b649-912d76114033	TCGA-ACC	427accf5-7c11-44b2-9f7f-3731decb1c0f_wxs_gdc_realn.bam	TCGA-OR-A5JP-01A-11D-A29I-10	0b107f80-b2c0-429c-9033-7973e5ccd383	Tumor	https://api.gdc.cancer.gov/slicing/view/0b107f80-b2c0-429c-9033-7973e5ccd383?region=chr3:52300003-52511030	1	TCGA-OR-A5JP
0b73cbba-5520-4610-b649-912d76114033	TCGA-ACC	8376e154-d763-4a55-8294-07af51b920ca_wxs_gdc_realn.bam	TCGA-OR-A5JP-10A-01D-A29L-10	ea88aa3b-cec4-4dd9-aca7-ba3f12c168ca	Normal	https://api.gdc.cancer.gov/slicing/view/ea88aa3b-cec4-4dd9-aca7-ba3f12c168ca?region=chr3:52300003-52511030	10	TCGA-OR-A5JP
11d8a9c2-14d8-4fc2-8388-386051e408b1	TCGA-ACC	66cd2c9e-018a-45ed-bc81-96e043cf32cb_wxs_gdc_realn.bam	TCGA-OR-A5KS-01A-11D-A30A-10	d554a0df-5d65-4609-a2a5-364f74761236	Tumor	https://api.gdc.cancer.gov/slicing/view/d554a0df-5d65-4609-a2a5-364f74761236?region=chr3:52300003-52511030	1	TCGA-OR-A5KS
11d8a9c2-14d8-4fc2-8388-386051e408b1	TCGA-ACC	325dd1e8-4b64-4e67-a7e0-4496272625cd_wxs_gdc_realn.bam	TCGA-OR-A5KS-10A-01D-A30A-10	c0882553-9e69-49c3-9859-a267eebbb113	Normal	https://api.gdc.cancer.gov/slicing/view/c0882553-9e69-49c3-9859-a267eebbb113?region=chr3:52300003-52511030	10	TCGA-OR-A5KS
344f7ea4-2bd4-4f2d-89f2-9fc7f572a3d6	TCGA-ACC	b3a9b723-f07e-4ebb-a275-da480edcbdfc_wxs_gdc_realn.bam	TCGA-OR-A5JY-01A-31D-A29I-10	60185ed8-91df-4d21-a4ce-de1c845542d6	Tumor	https://api.gdc.cancer.gov/slicing/view/60185ed8-91df-4d21-a4ce-de1c845542d6?region=chr3:52300003-52511030	1	TCGA-OR-A5JY
344f7ea4-2bd4-4f2d-89f2-9fc7f572a3d6	TCGA-ACC	99a787b5-1f42-4df3-9c85-2468c507cf7e_wxs_gdc_realn.bam	TCGA-OR-A5JY-10A-01D-A29L-10	8c391383-6629-4272-9162-e7c47adad20d	Normal	https://api.gdc.cancer.gov/slicing/view/8c391383-6629-4272-9162-e7c47adad20d?region=chr3:52300003-52511030	10	TCGA-OR-A5JY
388b8788-a635-4bc9-9b73-d204b2256747	TCGA-ACC	242948fe-72e8-4487-b3b0-139297360446_wxs_gdc_realn.bam	TCGA-OR-A5JV-01A-11D-A29I-10	77a0144d-1e09-4dd3-aee1-86770d0ed008	Tumor	https://api.gdc.cancer.gov/slicing/view/77a0144d-1e09-4dd3-aee1-86770d0ed008?region=chr3:52300003-52511030	1	TCGA-OR-A5JV
388b8788-a635-4bc9-9b73-d204b2256747	TCGA-ACC	b7c4c670-624d-4278-a166-779e9c35cb9e_wxs_gdc_realn.bam	TCGA-OR-A5JV-10A-01D-A29L-10	c2c0ac8f-c5cc-47c2-9fa9-a83dcf103500	Normal	https://api.gdc.cancer.gov/slicing/view/c2c0ac8f-c5cc-47c2-9fa9-a83dcf103500?region=chr3:52300003-52511030	10	TCGA-OR-A5JV
3ed33021-8efd-420f-9a0b-e7420b586bcd	TCGA-ACC	ec61f9a9-1d55-4395-975b-9dae30944df4_wxs_gdc_realn.bam	TCGA-OR-A5L1-01A-11D-A30A-10	edde4dfb-de6d-49da-9985-2663abd43957	Tumor	https://api.gdc.cancer.gov/slicing/view/edde4dfb-de6d-49da-9985-2663abd43957?region=chr3:52300003-52511030	1	TCGA-OR-A5L1
3ed33021-8efd-420f-9a0b-e7420b586bcd	TCGA-ACC	b0f55c34-a9e1-49b6-9835-fa1825bfe350_wxs_gdc_realn.bam	TCGA-OR-A5L1-10A-01D-A30A-10	78294036-bbae-4521-9537-b7d7984e85df	Normal	https://api.gdc.cancer.gov/slicing/view/78294036-bbae-4521-9537-b7d7984e85df?region=chr3:52300003-52511030	10	TCGA-OR-A5L1
424a497a-48b9-4507-b234-c4fd08c8acad	TCGA-ACC	e9652ca0-126e-4332-909a-4e2d2fc489ef_wxs_gdc_realn.bam	TCGA-OR-A5KU-01A-11D-A29I-10	dfb17ac9-2527-4399-bd54-5ba74be1907f	Tumor	https://api.gdc.cancer.gov/slicing/view/dfb17ac9-2527-4399-bd54-5ba74be1907f?region=chr3:52300003-52511030	1	TCGA-OR-A5KU
424a497a-48b9-4507-b234-c4fd08c8acad	TCGA-ACC	68f72637-d9e1-41a6-8bd0-b4f99bbc13a1_wxs_gdc_realn.bam	TCGA-OR-A5KU-10A-01D-A29L-10	ca1b933c-233b-4051-bcd8-f52e794744a0	Normal	https://api.gdc.cancer.gov/slicing/view/ca1b933c-233b-4051-bcd8-f52e794744a0?region=chr3:52300003-52511030	10	TCGA-OR-A5KU
42ef34cc-ffb4-432c-82bb-7aa56639ff51	TCGA-ACC	59162a9b-9c64-4525-80ea-143fd766b6b2_wxs_gdc_realn.bam	TCGA-PK-A5H8-01A-11D-A29I-10	b6ea1775-5352-46c4-a2fa-1ff79c33f9aa	Tumor	https://api.gdc.cancer.gov/slicing/view/b6ea1775-5352-46c4-a2fa-1ff79c33f9aa?region=chr3:52300003-52511030	1	TCGA-PK-A5H8
42ef34cc-ffb4-432c-82bb-7aa56639ff51	TCGA-ACC	cf83fa12-254e-4252-8a99-ac629bc5118b_wxs_gdc_realn.bam	TCGA-PK-A5H8-10A-01D-A29L-10	684d1bbb-baaf-46a1-9f82-d96f51080bf0	Normal	https://api.gdc.cancer.gov/slicing/view/684d1bbb-baaf-46a1-9f82-d96f51080bf0?region=chr3:52300003-52511030	10	TCGA-PK-A5H8
42f69b2b-f3aa-4f4e-ac3a-149e14789927	TCGA-ACC	e1df717d-71b3-48cf-bb10-d94f741cb2a1_wxs_gdc_realn.bam	TCGA-OR-A5JX-01A-11D-A29I-10	a783f196-5e3f-4340-b04c-1d6889a1f26e	Tumor	https://api.gdc.cancer.gov/slicing/view/a783f196-5e3f-4340-b04c-1d6889a1f26e?region=chr3:52300003-52511030	1	TCGA-OR-A5JX
42f69b2b-f3aa-4f4e-ac3a-149e14789927	TCGA-ACC	6821dc2c-2d56-428f-9be5-397a135f4404_wxs_gdc_realn.bam	TCGA-OR-A5JX-10B-01D-A29L-10	cf7373c5-ae60-4b53-b704-c69e3d1427c9	Normal	https://api.gdc.cancer.gov/slicing/view/cf7373c5-ae60-4b53-b704-c69e3d1427c9?region=chr3:52300003-52511030	10	TCGA-OR-A5JX
48402d61-3a6b-4603-bfa0-b1a38a47d34d	TCGA-ACC	a42d9ff4-e18c-401a-87f4-8485386a7f5c_wxs_gdc_realn.bam	TCGA-OR-A5JA-01A-11D-A29I-10	4b57ac37-29fc-4671-9f8e-2278c56e2ebf	Tumor	https://api.gdc.cancer.gov/slicing/view/4b57ac37-29fc-4671-9f8e-2278c56e2ebf?region=chr3:52300003-52511030	1	TCGA-OR-A5JA
48402d61-3a6b-4603-bfa0-b1a38a47d34d	TCGA-ACC	ae17be6a-90e4-4486-8dac-708ca0178f25_wxs_gdc_realn.bam	TCGA-OR-A5JA-10A-01D-A29L-10	3f522252-2170-4856-8415-a0971f5f105e	Normal	https://api.gdc.cancer.gov/slicing/view/3f522252-2170-4856-8415-a0971f5f105e?region=chr3:52300003-52511030	10	TCGA-OR-A5JA
4f845fea-e823-47d6-89fb-36ee478a43b8	TCGA-ACC	4eaa9703-dace-478d-b1ea-7c326ad34362_wxs_gdc_realn.bam	TCGA-OR-A5JH-01A-11D-A30A-10	11594068-acdf-4da7-aac8-83cf769e9d0d	Tumor	https://api.gdc.cancer.gov/slicing/view/11594068-acdf-4da7-aac8-83cf769e9d0d?region=chr3:52300003-52511030	1	TCGA-OR-A5JH
4f845fea-e823-47d6-89fb-36ee478a43b8	TCGA-ACC	da172edc-7af4-48d6-bbab-2cf091662641_wxs_gdc_realn.bam	TCGA-OR-A5JH-10A-01D-A30A-10	cd7d226e-783c-44ea-8fc2-798719da5628	Normal	https://api.gdc.cancer.gov/slicing/view/cd7d226e-783c-44ea-8fc2-798719da5628?region=chr3:52300003-52511030	10	TCGA-OR-A5JH
4fbbbe43-3c0e-4475-bcf8-3745bd7195eb	TCGA-ACC	f124772a-7861-4fc1-a7cd-da437fbccf02_wxs_gdc_realn.bam	TCGA-OR-A5JO-01A-11D-A29I-10	9f7f2f3d-b434-4628-ae3d-dbc3efa05cd8	Tumor	https://api.gdc.cancer.gov/slicing/view/9f7f2f3d-b434-4628-ae3d-dbc3efa05cd8?region=chr3:52300003-52511030	1	TCGA-OR-A5JO
4fbbbe43-3c0e-4475-bcf8-3745bd7195eb	TCGA-ACC	80f11d6b-2e96-4c29-bd49-ea8f1a398129_wxs_gdc_realn.bam	TCGA-OR-A5JO-10A-01D-A29L-10	843ce950-673b-4003-8fc5-a487044fc1a2	Normal	https://api.gdc.cancer.gov/slicing/view/843ce950-673b-4003-8fc5-a487044fc1a2?region=chr3:52300003-52511030	10	TCGA-OR-A5JO
56cdbba2-327e-4acd-a1eb-0f313a77834f	TCGA-ACC	cf6a87e3-f084-4b4c-a978-314c952310a0_wxs_gdc_realn.bam	TCGA-OR-A5LN-01A-11D-A29I-10	38ab896d-14de-4581-ba5c-57f2d5f17448	Tumor	https://api.gdc.cancer.gov/slicing/view/38ab896d-14de-4581-ba5c-57f2d5f17448?region=chr3:52300003-52511030	1	TCGA-OR-A5LN
56cdbba2-327e-4acd-a1eb-0f313a77834f	TCGA-ACC	c8e44d71-ecbb-4a1f-86ef-5631d9a7442a_wxs_gdc_realn.bam	TCGA-OR-A5LN-10A-01D-A29L-10	60e7edea-9626-4924-a72d-c404325772b9	Normal	https://api.gdc.cancer.gov/slicing/view/60e7edea-9626-4924-a72d-c404325772b9?region=chr3:52300003-52511030	10	TCGA-OR-A5LN
5e086192-ab74-4aa3-bf6b-b34ab19995db	TCGA-ACC	d285312e-d9c6-4f00-9667-8509050dda5e_wxs_gdc_realn.bam	TCGA-OR-A5L8-01A-11D-A29I-10	8bf656a4-5710-40d0-9a54-8fb358efca85	Tumor	https://api.gdc.cancer.gov/slicing/view/8bf656a4-5710-40d0-9a54-8fb358efca85?region=chr3:52300003-52511030	1	TCGA-OR-A5L8
5e086192-ab74-4aa3-bf6b-b34ab19995db	TCGA-ACC	34ed1a7d-b555-4a7c-bd40-e984f13c1eb0_wxs_gdc_realn.bam	TCGA-OR-A5L8-10A-01D-A29L-10	8e974fcd-0b65-47ce-bca9-df6a5446e7d3	Normal	https://api.gdc.cancer.gov/slicing/view/8e974fcd-0b65-47ce-bca9-df6a5446e7d3?region=chr3:52300003-52511030	10	TCGA-OR-A5L8
5eb5ee1f-ecff-4427-b717-b91380c043ae	TCGA-ACC	b2bd7613-8a82-453c-b1d0-f0ad6fbc0766_wxs_gdc_realn.bam	TCGA-PK-A5HA-01A-11D-A29I-10	19ac5c08-4297-4491-be1a-b3fe51adc704	Tumor	https://api.gdc.cancer.gov/slicing/view/19ac5c08-4297-4491-be1a-b3fe51adc704?region=chr3:52300003-52511030	1	TCGA-PK-A5HA
5eb5ee1f-ecff-4427-b717-b91380c043ae	TCGA-ACC	688c5eb5-c374-4bfb-81d1-c0ba622386cf_wxs_gdc_realn.bam	TCGA-PK-A5HA-10A-01D-A29L-10	8bc4e667-d3d1-444a-9c63-cd70ff055827	Normal	https://api.gdc.cancer.gov/slicing/view/8bc4e667-d3d1-444a-9c63-cd70ff055827?region=chr3:52300003-52511030	10	TCGA-PK-A5HA
5f3e2974-f1df-47a2-8a8a-29bb525eeef6	TCGA-ACC	4d76daa9-a336-435c-aeef-47344d97ac5b_wxs_gdc_realn.bam	TCGA-OR-A5J4-01A-11D-A29I-10	66970c49-818a-4918-b3ff-8cc812d487f6	Tumor	https://api.gdc.cancer.gov/slicing/view/66970c49-818a-4918-b3ff-8cc812d487f6?region=chr3:52300003-52511030	1	TCGA-OR-A5J4
5f3e2974-f1df-47a2-8a8a-29bb525eeef6	TCGA-ACC	75574849-0529-454a-92ea-2580f79cc974_wxs_gdc_realn.bam	TCGA-OR-A5J4-10A-01D-A29L-10	bce96846-232e-43f1-8eb1-3f7f3b349eda	Normal	https://api.gdc.cancer.gov/slicing/view/bce96846-232e-43f1-8eb1-3f7f3b349eda?region=chr3:52300003-52511030	10	TCGA-OR-A5J4
5f461197-15ed-43cf-9331-9e0efc4622a4	TCGA-ACC	72f9e1d9-c852-423a-94ff-17f763fa2713_wxs_gdc_realn.bam	TCGA-OR-A5KY-01A-11D-A29I-10	ea940dd3-98e7-4a79-9509-9c430cdf6709	Tumor	https://api.gdc.cancer.gov/slicing/view/ea940dd3-98e7-4a79-9509-9c430cdf6709?region=chr3:52300003-52511030	1	TCGA-OR-A5KY
5f461197-15ed-43cf-9331-9e0efc4622a4	TCGA-ACC	f6e93da3-9ee7-4a65-bc04-30f8bb730eef_wxs_gdc_realn.bam	TCGA-OR-A5KY-10A-01D-A29L-10	fa55a8ae-f24f-4cc0-a888-858bb2cfd267	Normal	https://api.gdc.cancer.gov/slicing/view/fa55a8ae-f24f-4cc0-a888-858bb2cfd267?region=chr3:52300003-52511030	10	TCGA-OR-A5KY
63b7b596-cb55-41dc-b862-a6c3a058dfe2	TCGA-ACC	0004802d-73d9-45fd-a460-ea223da20491_wxs_gdc_realn.bam	TCGA-OR-A5JW-01A-11D-A29I-10	d94910b7-4410-4dff-b5bc-7b16459839f3	Tumor	https://api.gdc.cancer.gov/slicing/view/d94910b7-4410-4dff-b5bc-7b16459839f3?region=chr3:52300003-52511030	1	TCGA-OR-A5JW
63b7b596-cb55-41dc-b862-a6c3a058dfe2	TCGA-ACC	b2629be2-b6b9-414c-a7d1-e0103b395590_wxs_gdc_realn.bam	TCGA-OR-A5JW-10A-01D-A29L-10	860d2f77-cbcd-466f-8290-3270b33fd635	Normal	https://api.gdc.cancer.gov/slicing/view/860d2f77-cbcd-466f-8290-3270b33fd635?region=chr3:52300003-52511030	10	TCGA-OR-A5JW
69f4f19c-08c8-4001-92a8-fed155c3b4fe	TCGA-ACC	67dfc56a-abc7-40c7-a901-6512ec38d5f5_wxs_gdc_realn.bam	TCGA-OR-A5KW-01A-11D-A29I-10	d7c55af9-448b-45f8-acd2-dfa04befe052	Tumor	https://api.gdc.cancer.gov/slicing/view/d7c55af9-448b-45f8-acd2-dfa04befe052?region=chr3:52300003-52511030	1	TCGA-OR-A5KW
69f4f19c-08c8-4001-92a8-fed155c3b4fe	TCGA-ACC	804ec9eb-9f16-4ab9-b2dd-2abb72a53348_wxs_gdc_realn.bam	TCGA-OR-A5KW-10A-01D-A29L-10	3808082c-c5c0-4fa6-b578-28379a7dd05e	Normal	https://api.gdc.cancer.gov/slicing/view/3808082c-c5c0-4fa6-b578-28379a7dd05e?region=chr3:52300003-52511030	10	TCGA-OR-A5KW
6d980941-219e-40a0-9b41-e84c3fb0bd1a	TCGA-ACC	66aec7c2-3fce-47b6-939c-a8593e81b426_wxs_gdc_realn.bam	TCGA-OR-A5K2-01A-11D-A29I-10	5538c074-fa97-441f-a063-7ecd65364d5d	Tumor	https://api.gdc.cancer.gov/slicing/view/5538c074-fa97-441f-a063-7ecd65364d5d?region=chr3:52300003-52511030	1	TCGA-OR-A5K2
6d980941-219e-40a0-9b41-e84c3fb0bd1a	TCGA-ACC	f1b3d772-79b9-406b-aa04-27a086489524_wxs_gdc_realn.bam	TCGA-OR-A5K2-10B-01D-A29L-10	5ec0554f-c6c5-484f-b821-eae7207b2a24	Normal	https://api.gdc.cancer.gov/slicing/view/5ec0554f-c6c5-484f-b821-eae7207b2a24?region=chr3:52300003-52511030	10	TCGA-OR-A5K2
70f1569e-f8f5-4f1d-bf18-d0586b29077d	TCGA-ACC	451372e2-860f-4f7e-bf09-d42201a0717f_wxs_gdc_realn.bam	TCGA-OR-A5K4-01A-11D-A29I-10	71d154d3-ecb5-4251-9bae-100814dd05b7	Tumor	https://api.gdc.cancer.gov/slicing/view/71d154d3-ecb5-4251-9bae-100814dd05b7?region=chr3:52300003-52511030	1	TCGA-OR-A5K4
70f1569e-f8f5-4f1d-bf18-d0586b29077d	TCGA-ACC	624bb1d5-633e-47a5-87f5-a3e4799fc621_wxs_gdc_realn.bam	TCGA-OR-A5K4-10A-01D-A29L-10	dbd61b43-809f-46d7-a625-734967f67491	Normal	https://api.gdc.cancer.gov/slicing/view/dbd61b43-809f-46d7-a625-734967f67491?region=chr3:52300003-52511030	10	TCGA-OR-A5K4
71892706-f8b6-44e6-8de4-6cbb43f612e0	TCGA-ACC	f116898f-b9c5-4d6c-9fec-7dc95857b8e9_wxs_gdc_realn.bam	TCGA-OR-A5JG-01A-11D-A29I-10	28515591-836d-412c-a6f2-42c08705809c	Tumor	https://api.gdc.cancer.gov/slicing/view/28515591-836d-412c-a6f2-42c08705809c?region=chr3:52300003-52511030	1	TCGA-OR-A5JG
71892706-f8b6-44e6-8de4-6cbb43f612e0	TCGA-ACC	037f76d1-c3d3-4513-a77b-2c2c8aea8963_wxs_gdc_realn.bam	TCGA-OR-A5JG-10A-01D-A29L-10	eb0053bd-0943-4b11-8427-2fad097f0cbf	Normal	https://api.gdc.cancer.gov/slicing/view/eb0053bd-0943-4b11-8427-2fad097f0cbf?region=chr3:52300003-52511030	10	TCGA-OR-A5JG
723eb689-7b4f-4758-bcdf-426b12508935	TCGA-ACC	a4944d75-a6da-45bb-b5b9-3fa3355b0ead_wxs_gdc_realn.bam	TCGA-OR-A5LR-01A-11D-A29I-10	39d1ecd5-15cd-4c6e-91d0-2b0244413582	Tumor	https://api.gdc.cancer.gov/slicing/view/39d1ecd5-15cd-4c6e-91d0-2b0244413582?region=chr3:52300003-52511030	1	TCGA-OR-A5LR
723eb689-7b4f-4758-bcdf-426b12508935	TCGA-ACC	c2a8460f-138e-44eb-a933-a5cd6ca34d8b_wxs_gdc_realn.bam	TCGA-OR-A5LR-10A-01D-A29L-10	c67d10d8-7656-4015-ae54-9dc41a42925b	Normal	https://api.gdc.cancer.gov/slicing/view/c67d10d8-7656-4015-ae54-9dc41a42925b?region=chr3:52300003-52511030	10	TCGA-OR-A5LR
7e61e3b8-c617-4a5f-afdf-689521c9a670	TCGA-ACC	2cf21c74-97c0-46f3-8e1a-197f9737b5b5_wxs_gdc_realn.bam	TCGA-OR-A5LF-01A-11D-A30A-10	59899349-43a4-4785-ad5a-4dbf52061cc1	Tumor	https://api.gdc.cancer.gov/slicing/view/59899349-43a4-4785-ad5a-4dbf52061cc1?region=chr3:52300003-52511030	1	TCGA-OR-A5LF
7e61e3b8-c617-4a5f-afdf-689521c9a670	TCGA-ACC	bcf5a948-3260-455b-b930-5cec0d656728_wxs_gdc_realn.bam	TCGA-OR-A5LF-10A-01D-A30A-10	c629b6c1-a515-4380-9491-1eeb17280105	Normal	https://api.gdc.cancer.gov/slicing/view/c629b6c1-a515-4380-9491-1eeb17280105?region=chr3:52300003-52511030	10	TCGA-OR-A5LF
802dbd0d-ef07-4c91-ab8d-1dd39532e947	TCGA-ACC	6471eb9c-c821-4738-b250-d8472bc987ef_wxs_gdc_realn.bam	TCGA-OR-A5J5-01A-11D-A29I-10	6a0675e3-47ee-4484-8d06-dda40cb029b0	Tumor	https://api.gdc.cancer.gov/slicing/view/6a0675e3-47ee-4484-8d06-dda40cb029b0?region=chr3:52300003-52511030	1	TCGA-OR-A5J5
802dbd0d-ef07-4c91-ab8d-1dd39532e947	TCGA-ACC	eff987db-5671-487e-ac2c-4472ae5fdb2e_wxs_gdc_realn.bam	TCGA-OR-A5J5-10A-01D-A29L-10	b65ba396-74e4-4f20-8957-d9720d1e1bef	Normal	https://api.gdc.cancer.gov/slicing/view/b65ba396-74e4-4f20-8957-d9720d1e1bef?region=chr3:52300003-52511030	10	TCGA-OR-A5J5
83e7b9f8-04a4-440f-aafc-7a8e9ddff284	TCGA-ACC	cb1f20fc-0df5-42f5-91b8-624bee1a532a_wxs_gdc_realn.bam	TCGA-PK-A5H9-01A-11D-A29I-10	9c1d6441-8287-46d1-b6c4-1e1bc6106b82	Tumor	https://api.gdc.cancer.gov/slicing/view/9c1d6441-8287-46d1-b6c4-1e1bc6106b82?region=chr3:52300003-52511030	1	TCGA-PK-A5H9
83e7b9f8-04a4-440f-aafc-7a8e9ddff284	TCGA-ACC	4fa707a6-752b-4fda-9bc0-b07c80cf65c1_wxs_gdc_realn.bam	TCGA-PK-A5H9-10A-01D-A29L-10	d932ca6f-a041-4ce5-92d8-428b9fd7a80a	Normal	https://api.gdc.cancer.gov/slicing/view/d932ca6f-a041-4ce5-92d8-428b9fd7a80a?region=chr3:52300003-52511030	10	TCGA-PK-A5H9
888a7158-2319-4563-849b-573705c72ab7	TCGA-ACC	8949a62c-41ca-4e16-94a2-348838d35055_wxs_gdc_realn.bam	TCGA-P6-A5OF-01A-11D-A29I-10	a998ebce-2d07-49b8-84f5-a0fb88eabcac	Tumor	https://api.gdc.cancer.gov/slicing/view/a998ebce-2d07-49b8-84f5-a0fb88eabcac?region=chr3:52300003-52511030	1	TCGA-P6-A5OF
888a7158-2319-4563-849b-573705c72ab7	TCGA-ACC	29f21b2f-1b0d-47d0-b2c7-c423fb460fa1_wxs_gdc_realn.bam	TCGA-P6-A5OF-10A-01D-A29L-10	d2183f5f-fcbb-4416-a30f-2f508be76982	Normal	https://api.gdc.cancer.gov/slicing/view/d2183f5f-fcbb-4416-a30f-2f508be76982?region=chr3:52300003-52511030	10	TCGA-P6-A5OF
891b7a67-0a01-45f0-8a32-4a1b3e888f6c	TCGA-ACC	9251b712-6bae-401a-973e-ca78f2c837e8_wxs_gdc_realn.bam	TCGA-PK-A5HC-01A-11D-A30A-10	08746dfd-532e-455a-a8cd-127f24624051	Tumor	https://api.gdc.cancer.gov/slicing/view/08746dfd-532e-455a-a8cd-127f24624051?region=chr3:52300003-52511030	1	TCGA-PK-A5HC
891b7a67-0a01-45f0-8a32-4a1b3e888f6c	TCGA-ACC	1dc71f1c-5f27-469f-92f0-00b5a05fe092_wxs_gdc_realn.bam	TCGA-PK-A5HC-11A-11D-A30A-10	023a8b78-d7d4-455c-a9cd-11024c17c542	Normal	https://api.gdc.cancer.gov/slicing/view/023a8b78-d7d4-455c-a9cd-11024c17c542?region=chr3:52300003-52511030	11	TCGA-PK-A5HC
8b3649e3-16e2-4044-8ab8-f4d28a87e513	TCGA-ACC	bc84db10-201a-4c8c-b43f-6a4557ecd98c_wxs_gdc_realn.bam	TCGA-PA-A5YG-01A-11D-A29I-10	59d68ef0-ba9d-4386-a76b-34a6481ccb7e	Tumor	https://api.gdc.cancer.gov/slicing/view/59d68ef0-ba9d-4386-a76b-34a6481ccb7e?region=chr3:52300003-52511030	1	TCGA-PA-A5YG
8b3649e3-16e2-4044-8ab8-f4d28a87e513	TCGA-ACC	13f7f8b4-77e2-4100-b2fe-c35064ead1ea_wxs_gdc_realn.bam	TCGA-PA-A5YG-10A-01D-A29L-10	6ec174ae-cf9b-4ac5-bfe2-85f0a6d2e708	Normal	https://api.gdc.cancer.gov/slicing/view/6ec174ae-cf9b-4ac5-bfe2-85f0a6d2e708?region=chr3:52300003-52511030	10	TCGA-PA-A5YG
8e7c2e31-d085-4b75-a970-162526dd07a0	TCGA-ACC	d97c6076-7e4f-4dbe-85de-12bc0d84d8e8_wxs_gdc_realn.bam	TCGA-OR-A5J2-01A-11D-A29I-10	e618a3bb-a56f-4687-801e-49c31619bc21	Tumor	https://api.gdc.cancer.gov/slicing/view/e618a3bb-a56f-4687-801e-49c31619bc21?region=chr3:52300003-52511030	1	TCGA-OR-A5J2
8e7c2e31-d085-4b75-a970-162526dd07a0	TCGA-ACC	367617cb-2dce-4769-bd48-49d49dd3d93a_wxs_gdc_realn.bam	TCGA-OR-A5J2-10A-01D-A29L-10	6358e8f5-b427-44e5-a9f3-92f66a6e6df2	Normal	https://api.gdc.cancer.gov/slicing/view/6358e8f5-b427-44e5-a9f3-92f66a6e6df2?region=chr3:52300003-52511030	10	TCGA-OR-A5J2
905368c2-ba60-4dda-b32d-a51a203b5e4d	TCGA-ACC	594bdeaa-8494-4426-8e7f-4a3227b3ce13_wxs_gdc_realn.bam	TCGA-OR-A5L4-01A-11D-A29I-10	a6affee2-a825-4bd7-9b53-83a669d787a4	Tumor	https://api.gdc.cancer.gov/slicing/view/a6affee2-a825-4bd7-9b53-83a669d787a4?region=chr3:52300003-52511030	1	TCGA-OR-A5L4
905368c2-ba60-4dda-b32d-a51a203b5e4d	TCGA-ACC	d404f51a-ce1f-420c-b8dd-f19d19ce0e3b_wxs_gdc_realn.bam	TCGA-OR-A5L4-10A-01D-A29L-10	cf598697-12d9-4a4c-95db-67348804cc37	Normal	https://api.gdc.cancer.gov/slicing/view/cf598697-12d9-4a4c-95db-67348804cc37?region=chr3:52300003-52511030	10	TCGA-OR-A5L4
92b67ca9-6c82-463e-9cc5-685a1d02ea3e	TCGA-ACC	5632f8dc-6bed-4bbd-be97-3b2512028431_wxs_gdc_realn.bam	TCGA-P6-A5OH-01A-11D-A30A-10	33b5e30e-cbc8-482c-982f-d91f9e2e7c7e	Tumor	https://api.gdc.cancer.gov/slicing/view/33b5e30e-cbc8-482c-982f-d91f9e2e7c7e?region=chr3:52300003-52511030	1	TCGA-P6-A5OH
92b67ca9-6c82-463e-9cc5-685a1d02ea3e	TCGA-ACC	5f342e4b-0132-4834-8eb1-7654c0ddfdf2_wxs_gdc_realn.bam	TCGA-P6-A5OH-11A-01D-A30A-10	a6fc5b10-0ea2-4129-a23b-ab1a2d1e8c51	Normal	https://api.gdc.cancer.gov/slicing/view/a6fc5b10-0ea2-4129-a23b-ab1a2d1e8c51?region=chr3:52300003-52511030	11	TCGA-P6-A5OH
94cdac79-2b4e-483a-8f17-3e0c9be589d0	TCGA-ACC	c8fb3b22-0789-4494-b5e0-09d61b0457b8_wxs_gdc_realn.bam	TCGA-OR-A5JZ-01A-11D-A29I-10	dac6b47f-f9a2-4551-873f-7bc40e12bde3	Tumor	https://api.gdc.cancer.gov/slicing/view/dac6b47f-f9a2-4551-873f-7bc40e12bde3?region=chr3:52300003-52511030	1	TCGA-OR-A5JZ
94cdac79-2b4e-483a-8f17-3e0c9be589d0	TCGA-ACC	6225521c-473e-4ee7-946a-d2daec7c45de_wxs_gdc_realn.bam	TCGA-OR-A5JZ-10A-01D-A29L-10	4f2fdc83-ed97-4b87-965b-1d3bbdebfc12	Normal	https://api.gdc.cancer.gov/slicing/view/4f2fdc83-ed97-4b87-965b-1d3bbdebfc12?region=chr3:52300003-52511030	10	TCGA-OR-A5JZ
9a8ea017-0152-48b2-accb-d040deb1c6b6	TCGA-ACC	dbc55717-0bee-4460-a952-1a4078094830_wxs_gdc_realn.bam	TCGA-PK-A5HB-01A-11D-A29I-10	21c98fa8-d5ad-4127-ad46-ec173108bd42	Tumor	https://api.gdc.cancer.gov/slicing/view/21c98fa8-d5ad-4127-ad46-ec173108bd42?region=chr3:52300003-52511030	1	TCGA-PK-A5HB
9a8ea017-0152-48b2-accb-d040deb1c6b6	TCGA-ACC	e6c172a7-1dbb-40b9-9850-a361ddcc7b28_wxs_gdc_realn.bam	TCGA-PK-A5HB-11A-11D-A29L-10	3c9e4749-0f2b-404e-8e0a-3620f74a18c5	Normal	https://api.gdc.cancer.gov/slicing/view/3c9e4749-0f2b-404e-8e0a-3620f74a18c5?region=chr3:52300003-52511030	11	TCGA-PK-A5HB
9c87dcee-d422-4df1-82e1-3fa201473e31	TCGA-ACC	de28f978-5783-417f-acac-610329360c22_wxs_gdc_realn.bam	TCGA-OR-A5LK-01A-11D-A29I-10	fc946c01-c90a-4f2f-add2-3fbabdcaa09a	Tumor	https://api.gdc.cancer.gov/slicing/view/fc946c01-c90a-4f2f-add2-3fbabdcaa09a?region=chr3:52300003-52511030	1	TCGA-OR-A5LK
9c87dcee-d422-4df1-82e1-3fa201473e31	TCGA-ACC	695b49cf-c521-442f-9074-e9b47b7200c9_wxs_gdc_realn.bam	TCGA-OR-A5LK-10A-01D-A29L-10	56fe6cc6-1a18-4a16-93bf-8618420aba52	Normal	https://api.gdc.cancer.gov/slicing/view/56fe6cc6-1a18-4a16-93bf-8618420aba52?region=chr3:52300003-52511030	10	TCGA-OR-A5LK
9ec86c06-e7a9-4ea6-b36d-6f832909054b	TCGA-ACC	dcf5e656-aebe-41de-8011-62b30c3ec4f2_wxs_gdc_realn.bam	TCGA-OR-A5JJ-01A-11D-A29I-10	55aa07d9-ebb4-49b3-a171-a5813681ee5a	Tumor	https://api.gdc.cancer.gov/slicing/view/55aa07d9-ebb4-49b3-a171-a5813681ee5a?region=chr3:52300003-52511030	1	TCGA-OR-A5JJ
9ec86c06-e7a9-4ea6-b36d-6f832909054b	TCGA-ACC	17fa8960-7a43-4e72-a0fe-b97cf4734610_wxs_gdc_realn.bam	TCGA-OR-A5JJ-10A-01D-A29L-10	a9cd41af-5f4c-478a-b2d6-43222b68c20f	Normal	https://api.gdc.cancer.gov/slicing/view/a9cd41af-5f4c-478a-b2d6-43222b68c20f?region=chr3:52300003-52511030	10	TCGA-OR-A5JJ
a477b55d-a591-482f-a554-d8ef7298c23d	TCGA-ACC	30ef35e3-dbfe-4e8d-a398-fa59ec891031_wxs_gdc_realn.bam	TCGA-OR-A5JK-01A-11D-A29I-10	3e49f7d3-567a-469f-b7a0-014a8f1110d7	Tumor	https://api.gdc.cancer.gov/slicing/view/3e49f7d3-567a-469f-b7a0-014a8f1110d7?region=chr3:52300003-52511030	1	TCGA-OR-A5JK
a477b55d-a591-482f-a554-d8ef7298c23d	TCGA-ACC	9f7d2d3c-956c-4894-ba05-6349fc18bec2_wxs_gdc_realn.bam	TCGA-OR-A5JK-10A-01D-A29L-10	bd88785f-9a38-4d13-9c4e-be775dfaf38d	Normal	https://api.gdc.cancer.gov/slicing/view/bd88785f-9a38-4d13-9c4e-be775dfaf38d?region=chr3:52300003-52511030	10	TCGA-OR-A5JK
a5be4e42-cb6c-4e67-8547-45dbd058bb95	TCGA-ACC	7b715e15-2bab-4f72-99f7-d12edf469822_wxs_gdc_realn.bam	TCGA-OU-A5PI-01A-12D-A29I-10	b066a539-de83-49ed-89c3-51a905b1fbd9	Tumor	https://api.gdc.cancer.gov/slicing/view/b066a539-de83-49ed-89c3-51a905b1fbd9?region=chr3:52300003-52511030	1	TCGA-OU-A5PI
a5be4e42-cb6c-4e67-8547-45dbd058bb95	TCGA-ACC	2425af3c-c748-4bca-a898-cf31a8a91682_wxs_gdc_realn.bam	TCGA-OU-A5PI-10A-01D-A29L-10	163ca627-8bdb-4efb-a689-564fdd09c851	Normal	https://api.gdc.cancer.gov/slicing/view/163ca627-8bdb-4efb-a689-564fdd09c851?region=chr3:52300003-52511030	10	TCGA-OU-A5PI
b3164f7b-c826-4e08-9ee6-8ff96d29b913	TCGA-ACC	352062e7-9b06-41cd-880c-38fe268c9bf3_wxs_gdc_realn.bam	TCGA-OR-A5J1-01A-11D-A29I-10	eba0cc62-3c66-4d9b-8d78-eb774149f24f	Tumor	https://api.gdc.cancer.gov/slicing/view/eba0cc62-3c66-4d9b-8d78-eb774149f24f?region=chr3:52300003-52511030	1	TCGA-OR-A5J1
b3164f7b-c826-4e08-9ee6-8ff96d29b913	TCGA-ACC	1d288ab9-ab2d-4483-af84-f5d0f5837cda_wxs_gdc_realn.bam	TCGA-OR-A5J1-10A-01D-A29L-10	6c5d2e57-8c86-4c19-837c-ef7d6105e26e	Normal	https://api.gdc.cancer.gov/slicing/view/6c5d2e57-8c86-4c19-837c-ef7d6105e26e?region=chr3:52300003-52511030	10	TCGA-OR-A5J1
0acc28bc-d348-41df-8f49-bc0332eb9be4	TCGA-ACC	8f0c115d-1ae8-4660-8454-e09ef9150f48_wxs_gdc_realn.bam	TCGA-OR-A5JL-01A-11D-A29I-10	d342a420-00df-46b6-b000-05d0d8f67f59	Tumor	https://api.gdc.cancer.gov/slicing/view/d342a420-00df-46b6-b000-05d0d8f67f59?region=chr3:52300003-52511030	1	TCGA-OR-A5JL
0acc28bc-d348-41df-8f49-bc0332eb9be4	TCGA-ACC	11736376-4bb5-4a2d-b14a-f01a651e41eb_wxs_gdc_realn.bam	TCGA-OR-A5JL-10A-01D-A29L-10	38b2da87-0ef4-47e5-bb59-2aaa2fd46abe	Normal	https://api.gdc.cancer.gov/slicing/view/38b2da87-0ef4-47e5-bb59-2aaa2fd46abe?region=chr3:52300003-52511030	10	TCGA-OR-A5JL
240dca72-76e0-4d57-978d-1242e6e7ed68	TCGA-ACC	98c81e55-69a1-4d15-8d59-a092e14f8989_wxs_gdc_realn.bam	TCGA-OR-A5JD-01A-11D-A29I-10	d8017b43-90ce-4555-ab47-cb9a42825135	Tumor	https://api.gdc.cancer.gov/slicing/view/d8017b43-90ce-4555-ab47-cb9a42825135?region=chr3:52300003-52511030	1	TCGA-OR-A5JD
240dca72-76e0-4d57-978d-1242e6e7ed68	TCGA-ACC	cd3b2d7f-d517-41f5-9c2f-996138055173_wxs_gdc_realn.bam	TCGA-OR-A5JD-10B-01D-A29L-10	282309f1-97ba-40a6-8101-03c73567d3a6	Normal	https://api.gdc.cancer.gov/slicing/view/282309f1-97ba-40a6-8101-03c73567d3a6?region=chr3:52300003-52511030	10	TCGA-OR-A5JD
28153e3e-8515-4852-aaa0-247f86399f27	TCGA-ACC	788cf29b-3505-4a07-b8f4-9c4caee33ad9_wxs_gdc_realn.bam	TCGA-OR-A5K6-01A-11D-A29I-10	2e00fa8f-6238-47ba-a9ab-962cf9c54da1	Tumor	https://api.gdc.cancer.gov/slicing/view/2e00fa8f-6238-47ba-a9ab-962cf9c54da1?region=chr3:52300003-52511030	1	TCGA-OR-A5K6
28153e3e-8515-4852-aaa0-247f86399f27	TCGA-ACC	4da48703-c30a-4b4a-b8ae-9256618f3300_wxs_gdc_realn.bam	TCGA-OR-A5K6-10A-01D-A29L-10	80578d17-c93d-450d-a242-3ea7d039c3d3	Normal	https://api.gdc.cancer.gov/slicing/view/80578d17-c93d-450d-a242-3ea7d039c3d3?region=chr3:52300003-52511030	10	TCGA-OR-A5K6
33c02ece-911b-4f45-b410-9df07e9b189e	TCGA-ACC	8369398d-9d6a-48dd-b20d-4e699ceddc1b_wxs_gdc_realn.bam	TCGA-OR-A5KX-01A-11D-A29I-10	27bf29f0-1574-4e1b-94c6-48dc9d88fcfc	Tumor	https://api.gdc.cancer.gov/slicing/view/27bf29f0-1574-4e1b-94c6-48dc9d88fcfc?region=chr3:52300003-52511030	1	TCGA-OR-A5KX
33c02ece-911b-4f45-b410-9df07e9b189e	TCGA-ACC	4b83e274-a5a1-430f-8ea8-70a4a64581c9_wxs_gdc_realn.bam	TCGA-OR-A5KX-10A-01D-A29L-10	04871c98-e69b-48ce-8e7d-04199e01001e	Normal	https://api.gdc.cancer.gov/slicing/view/04871c98-e69b-48ce-8e7d-04199e01001e?region=chr3:52300003-52511030	10	TCGA-OR-A5KX
dfef51c8-6050-4ebb-b25c-e74919397244	TCGA-ACC	b99240a5-4738-428d-ac47-18daf7a1aae2_wxs_gdc_realn.bam	TCGA-OR-A5LP-01A-11D-A29I-10	4aaecd68-85c5-4d59-943b-caa88df9f180	Tumor	https://api.gdc.cancer.gov/slicing/view/4aaecd68-85c5-4d59-943b-caa88df9f180?region=chr3:52300003-52511030	1	TCGA-OR-A5LP
dfef51c8-6050-4ebb-b25c-e74919397244	TCGA-ACC	d7bbc3ad-5693-4e16-913b-7c102e0882fc_wxs_gdc_realn.bam	TCGA-OR-A5LP-10A-01D-A29L-10	87fe4aef-5aaf-4eb3-bac3-30d5125eb4b3	Normal	https://api.gdc.cancer.gov/slicing/view/87fe4aef-5aaf-4eb3-bac3-30d5125eb4b3?region=chr3:52300003-52511030	10	TCGA-OR-A5LP
fad4b7e6-510c-4968-83df-3140ed5a0549	TCGA-ACC	a39e8bc9-757d-4536-b301-458fc7ec992d_wxs_gdc_realn.bam	TCGA-OR-A5LG-01A-11D-A29I-10	f6121e27-e466-49e6-a649-d0a8c6b399dd	Tumor	https://api.gdc.cancer.gov/slicing/view/f6121e27-e466-49e6-a649-d0a8c6b399dd?region=chr3:52300003-52511030	1	TCGA-OR-A5LG
fad4b7e6-510c-4968-83df-3140ed5a0549	TCGA-ACC	6b9e8d41-7044-4151-b4d6-e211b0e7a923_wxs_gdc_realn.bam	TCGA-OR-A5LG-10A-01D-A29L-10	5e2d8493-aa5f-43ac-8423-24e067e5debb	Normal	https://api.gdc.cancer.gov/slicing/view/5e2d8493-aa5f-43ac-8423-24e067e5debb?region=chr3:52300003-52511030	10	TCGA-OR-A5LG
e612ef6e-f3f2-44be-ab15-8e4095687cd6	TCGA-ACC	a6b592a8-0b94-419c-9c61-562fe685e97a_wxs_gdc_realn.bam	TCGA-OR-A5LM-01A-11D-A29I-10	45b83017-9d27-40a0-a469-e18dd5630bf8	Tumor	https://api.gdc.cancer.gov/slicing/view/45b83017-9d27-40a0-a469-e18dd5630bf8?region=chr3:52300003-52511030	1	TCGA-OR-A5LM
e612ef6e-f3f2-44be-ab15-8e4095687cd6	TCGA-ACC	b4655f57-0fd5-4e2a-9df1-8fc37b6582d2_wxs_gdc_realn.bam	TCGA-OR-A5LM-10A-01D-A29L-10	e6a49ca5-471d-437f-a969-9d52fe2a6b10	Normal	https://api.gdc.cancer.gov/slicing/view/e6a49ca5-471d-437f-a969-9d52fe2a6b10?region=chr3:52300003-52511030	10	TCGA-OR-A5LM
fb54458d-c373-46c2-841e-82663e13efaa	TCGA-ACC	a8935e4c-a863-4168-82a5-bcaaaf194e6d_wxs_gdc_realn.bam	TCGA-OR-A5JM-01A-11D-A29I-10	efe62d6c-5096-423b-a13b-2c66831932c9	Tumor	https://api.gdc.cancer.gov/slicing/view/efe62d6c-5096-423b-a13b-2c66831932c9?region=chr3:52300003-52511030	1	TCGA-OR-A5JM
fb54458d-c373-46c2-841e-82663e13efaa	TCGA-ACC	4f8cbee5-63de-4167-8bd7-530ad1d3d2a0_wxs_gdc_realn.bam	TCGA-OR-A5JM-10B-01D-A29L-10	2ef606ed-bd2d-4008-91bd-1b41a85986c1	Normal	https://api.gdc.cancer.gov/slicing/view/2ef606ed-bd2d-4008-91bd-1b41a85986c1?region=chr3:52300003-52511030	10	TCGA-OR-A5JM
e93ca89f-ca48-43ca-bf1c-adc7491c0fe5	TCGA-ACC	88fcb98e-87f0-400d-a518-d71acd4d4f15_wxs_gdc_realn.bam	TCGA-OR-A5LA-01A-11D-A29I-10	5ba1f4e7-7678-4441-b922-60e11929fa3c	Tumor	https://api.gdc.cancer.gov/slicing/view/5ba1f4e7-7678-4441-b922-60e11929fa3c?region=chr3:52300003-52511030	1	TCGA-OR-A5LA
e93ca89f-ca48-43ca-bf1c-adc7491c0fe5	TCGA-ACC	dbf1a7bc-94a6-4ca2-af78-a3649deac3ed_wxs_gdc_realn.bam	TCGA-OR-A5LA-10A-01D-A29L-10	4766dd43-6566-4d9e-abbb-1828e928f229	Normal	https://api.gdc.cancer.gov/slicing/view/4766dd43-6566-4d9e-abbb-1828e928f229?region=chr3:52300003-52511030	10	TCGA-OR-A5LA
ec9c3efe-af61-4deb-b047-dcf7ee735fd2	TCGA-ACC	8ab58845-5c4f-49a5-89c4-b173303f0667_wxs_gdc_realn.bam	TCGA-OR-A5LI-01A-11D-A30A-10	716e21f6-b54f-493e-a0b0-f04fc00ee7b3	Tumor	https://api.gdc.cancer.gov/slicing/view/716e21f6-b54f-493e-a0b0-f04fc00ee7b3?region=chr3:52300003-52511030	1	TCGA-OR-A5LI
ec9c3efe-af61-4deb-b047-dcf7ee735fd2	TCGA-ACC	ad685e97-6dbd-4cf4-8afb-136bcec42297_wxs_gdc_realn.bam	TCGA-OR-A5LI-10A-01D-A30A-10	1edb8d9f-41cc-433b-bb2b-8d42e130787a	Normal	https://api.gdc.cancer.gov/slicing/view/1edb8d9f-41cc-433b-bb2b-8d42e130787a?region=chr3:52300003-52511030	10	TCGA-OR-A5LI
edc62c30-cacc-457d-96ba-d05ed35432a3	TCGA-ACC	d7593b2a-0d86-44aa-a404-7fd1b10f65d4_wxs_gdc_realn.bam	TCGA-OR-A5K0-01A-11D-A29I-10	a01e3c8d-bd0b-4e8d-876e-51414eec62d8	Tumor	https://api.gdc.cancer.gov/slicing/view/a01e3c8d-bd0b-4e8d-876e-51414eec62d8?region=chr3:52300003-52511030	1	TCGA-OR-A5K0
edc62c30-cacc-457d-96ba-d05ed35432a3	TCGA-ACC	6934dbbc-19e6-42c3-9e9f-1db3e7b7981d_wxs_gdc_realn.bam	TCGA-OR-A5K0-10B-01D-A29L-10	0cd7b258-470a-4555-9f32-489e80dfc8fc	Normal	https://api.gdc.cancer.gov/slicing/view/0cd7b258-470a-4555-9f32-489e80dfc8fc?region=chr3:52300003-52511030	10	TCGA-OR-A5K0
bdfcd747-f6a2-42e2-bc9b-483112205fa8	TCGA-ACC	4d71931f-ab18-41cb-89e6-1924e9c5df4d_wxs_gdc_realn.bam	TCGA-OR-A5JC-01A-11D-A29I-10	52ce28e1-5cd8-41cc-b049-9e0e3187552d	Tumor	https://api.gdc.cancer.gov/slicing/view/52ce28e1-5cd8-41cc-b049-9e0e3187552d?region=chr3:52300003-52511030	1	TCGA-OR-A5JC
bdfcd747-f6a2-42e2-bc9b-483112205fa8	TCGA-ACC	bfb53fdb-f499-4cae-9016-3fcdcc401716_wxs_gdc_realn.bam	TCGA-OR-A5JC-10A-01D-A29L-10	79a39309-460b-41fc-a747-07931990ad68	Normal	https://api.gdc.cancer.gov/slicing/view/79a39309-460b-41fc-a747-07931990ad68?region=chr3:52300003-52511030	10	TCGA-OR-A5JC
f63946ec-ddcb-469a-8f5e-74366b7f419b	TCGA-ACC	3c55b33a-f83d-46c7-9814-58bc5109ff6a_wxs_gdc_realn.bam	TCGA-OR-A5LS-01A-11D-A29I-10	ad7a56cb-dd88-4d14-804f-4a26e614f310	Tumor	https://api.gdc.cancer.gov/slicing/view/ad7a56cb-dd88-4d14-804f-4a26e614f310?region=chr3:52300003-52511030	1	TCGA-OR-A5LS
f63946ec-ddcb-469a-8f5e-74366b7f419b	TCGA-ACC	03b19a61-1fbe-46e5-9de0-19bf2e02cb24_wxs_gdc_realn.bam	TCGA-OR-A5LS-10A-01D-A29L-10	95df4479-338d-4d66-9c0e-670c4bb8cbe5	Normal	https://api.gdc.cancer.gov/slicing/view/95df4479-338d-4d66-9c0e-670c4bb8cbe5?region=chr3:52300003-52511030	10	TCGA-OR-A5LS
c0e1a036-be4c-4fb5-bb50-e2431be60ed4	TCGA-ACC	ac406c92-67af-4d6c-a981-610bd6c674bd_wxs_gdc_realn.bam	TCGA-OR-A5JT-01A-11D-A29I-10	85258bc2-7ee3-4a07-b9eb-4751df47d759	Tumor	https://api.gdc.cancer.gov/slicing/view/85258bc2-7ee3-4a07-b9eb-4751df47d759?region=chr3:52300003-52511030	1	TCGA-OR-A5JT
c0e1a036-be4c-4fb5-bb50-e2431be60ed4	TCGA-ACC	1795e496-6515-464d-9d01-7d391fc0a20e_wxs_gdc_realn.bam	TCGA-OR-A5JT-10A-01D-A29L-10	b30139d5-8d8f-44dd-9c88-473d95c4ff9e	Normal	https://api.gdc.cancer.gov/slicing/view/b30139d5-8d8f-44dd-9c88-473d95c4ff9e?region=chr3:52300003-52511030	10	TCGA-OR-A5JT
c4dd9501-c193-45fb-8535-a9d901520bdd	TCGA-ACC	afd8534e-0954-4b91-87c9-66146aa7b4d9_wxs_gdc_realn.bam	TCGA-OR-A5LE-01A-11D-A29I-10	4c429ee2-8f8c-4747-8cac-d43373277a09	Tumor	https://api.gdc.cancer.gov/slicing/view/4c429ee2-8f8c-4747-8cac-d43373277a09?region=chr3:52300003-52511030	1	TCGA-OR-A5LE
c4dd9501-c193-45fb-8535-a9d901520bdd	TCGA-ACC	30ce8765-3a46-4a9d-8f9a-4165b14d73f3_wxs_gdc_realn.bam	TCGA-OR-A5LE-10A-01D-A29L-10	d636646e-5ece-4cdd-afdc-a69279206a3b	Normal	https://api.gdc.cancer.gov/slicing/view/d636646e-5ece-4cdd-afdc-a69279206a3b?region=chr3:52300003-52511030	10	TCGA-OR-A5LE
f8954241-e541-406f-a09d-c3c987473732	TCGA-ACC	ac52d603-5586-46ae-8350-faf87562f84f_wxs_gdc_realn.bam	TCGA-OR-A5LC-01A-11D-A29I-10	84e56088-9ec4-4027-a8e5-b4f1bfdc5e09	Tumor	https://api.gdc.cancer.gov/slicing/view/84e56088-9ec4-4027-a8e5-b4f1bfdc5e09?region=chr3:52300003-52511030	1	TCGA-OR-A5LC
f8954241-e541-406f-a09d-c3c987473732	TCGA-ACC	bbcdc4cf-36e7-4ffe-a129-924a463c3f5e_wxs_gdc_realn.bam	TCGA-OR-A5LC-10A-01D-A29L-10	4d1e2318-ed38-48fe-a4ba-3907c36fffec	Normal	https://api.gdc.cancer.gov/slicing/view/4d1e2318-ed38-48fe-a4ba-3907c36fffec?region=chr3:52300003-52511030	10	TCGA-OR-A5LC
fb504e55-1859-48ee-aec7-a3fcb082785e	TCGA-ACC	1859d4f0-1cb2-48c4-8c28-f41da397e24d_wxs_gdc_realn.bam	TCGA-OR-A5LB-01A-11D-A29I-10	4d9e4da9-98e7-4070-adb0-a27cbde689d5	Tumor	https://api.gdc.cancer.gov/slicing/view/4d9e4da9-98e7-4070-adb0-a27cbde689d5?region=chr3:52300003-52511030	1	TCGA-OR-A5LB
fb504e55-1859-48ee-aec7-a3fcb082785e	TCGA-ACC	1486299d-8e03-4ae8-8a7f-90c4d57168c2_wxs_gdc_realn.bam	TCGA-OR-A5LB-10A-01D-A29L-10	5e6ea0a7-13de-4384-b821-068b91035799	Normal	https://api.gdc.cancer.gov/slicing/view/5e6ea0a7-13de-4384-b821-068b91035799?region=chr3:52300003-52511030	10	TCGA-OR-A5LB
bafe2638-4adc-4957-9d62-d7eebe5dd2f9	TCGA-ACC	47acecb9-da85-4bde-8564-77cb7023e9db_wxs_gdc_realn.bam	TCGA-OR-A5JE-01A-11D-A29I-10	7bba09f7-d0b3-41ad-8d1d-172f4633f7ac	Tumor	https://api.gdc.cancer.gov/slicing/view/7bba09f7-d0b3-41ad-8d1d-172f4633f7ac?region=chr3:52300003-52511030	1	TCGA-OR-A5JE
bafe2638-4adc-4957-9d62-d7eebe5dd2f9	TCGA-ACC	37df5530-439e-480c-ae45-fdb5ec948e68_wxs_gdc_realn.bam	TCGA-OR-A5JE-10A-01D-A29L-10	ff8a93dc-5abb-416a-9dc3-784b3976c86e	Normal	https://api.gdc.cancer.gov/slicing/view/ff8a93dc-5abb-416a-9dc3-784b3976c86e?region=chr3:52300003-52511030	10	TCGA-OR-A5JE
15fb07ae-101c-4553-891d-539cee89a5e9	TCGA-ACC	9eaee6db-6b65-45ec-9394-7338c2e3b8db_wxs_gdc_realn.bam	TCGA-OR-A5LT-01A-11D-A29I-10	27cb9674-6fa2-454f-add9-0fbbc70349c7	Tumor	https://api.gdc.cancer.gov/slicing/view/27cb9674-6fa2-454f-add9-0fbbc70349c7?region=chr3:52300003-52511030	1	TCGA-OR-A5LT
15fb07ae-101c-4553-891d-539cee89a5e9	TCGA-ACC	b493ceba-ee9d-477a-b108-83c06d00d87e_wxs_gdc_realn.bam	TCGA-OR-A5LT-10A-01D-A29L-10	a86a3fec-3f5a-40a2-bc44-918064e6c914	Normal	https://api.gdc.cancer.gov/slicing/view/a86a3fec-3f5a-40a2-bc44-918064e6c914?region=chr3:52300003-52511030	10	TCGA-OR-A5LT
1ae9cd13-73ef-4b1a-a734-4c465c73bc8e	TCGA-ACC	104c32cd-f89e-4198-9108-033ace38f66b_wxs_gdc_realn.bam	TCGA-OR-A5K8-01A-11D-A29I-10	c585a53d-5925-4db8-b55e-a101f1fe0f81	Tumor	https://api.gdc.cancer.gov/slicing/view/c585a53d-5925-4db8-b55e-a101f1fe0f81?region=chr3:52300003-52511030	1	TCGA-OR-A5K8
1ae9cd13-73ef-4b1a-a734-4c465c73bc8e	TCGA-ACC	6def7b38-71db-4a33-a6ca-bd7dda66512e_wxs_gdc_realn.bam	TCGA-OR-A5K8-10A-01D-A29L-10	eb9f783f-965d-4073-bb9c-6fe5fd4f390f	Normal	https://api.gdc.cancer.gov/slicing/view/eb9f783f-965d-4073-bb9c-6fe5fd4f390f?region=chr3:52300003-52511030	10	TCGA-OR-A5K8
82940e94-ac74-4a9b-9da5-9e4b7d4d45c0	TCGA-ACC	95b96221-95bf-40b5-8c9b-c79910e62b7e_wxs_gdc_realn.bam	TCGA-OR-A5JS-01A-11D-A29I-10	28a02d0f-c3a6-41cc-921d-19b8b72162af	Tumor	https://api.gdc.cancer.gov/slicing/view/28a02d0f-c3a6-41cc-921d-19b8b72162af?region=chr3:52300003-52511030	1	TCGA-OR-A5JS
82940e94-ac74-4a9b-9da5-9e4b7d4d45c0	TCGA-ACC	959e8880-50f1-4d05-b574-fd92ffa11704_wxs_gdc_realn.bam	TCGA-OR-A5JS-10A-01D-A29L-10	25a19f85-15ae-4aaf-a538-28eeb3626e9e	Normal	https://api.gdc.cancer.gov/slicing/view/25a19f85-15ae-4aaf-a538-28eeb3626e9e?region=chr3:52300003-52511030	10	TCGA-OR-A5JS
99f86b57-3894-45c5-bfbe-c757c69a3050	TCGA-ACC	d5d4c41b-6ff9-4b93-aea8-e6caef2209e1_wxs_gdc_realn.bam	TCGA-OR-A5KZ-01A-11D-A29I-10	47ae6235-ead6-40e9-a7a6-0602bcc0d590	Tumor	https://api.gdc.cancer.gov/slicing/view/47ae6235-ead6-40e9-a7a6-0602bcc0d590?region=chr3:52300003-52511030	1	TCGA-OR-A5KZ
99f86b57-3894-45c5-bfbe-c757c69a3050	TCGA-ACC	4d364400-c9b7-492f-a193-1beeeb2b1d82_wxs_gdc_realn.bam	TCGA-OR-A5KZ-10A-01D-A29L-10	107a132e-9e0b-49ae-ae4c-29e6f35fa441	Normal	https://api.gdc.cancer.gov/slicing/view/107a132e-9e0b-49ae-ae4c-29e6f35fa441?region=chr3:52300003-52511030	10	TCGA-OR-A5KZ
a19104d6-b6a6-4878-af2c-783679070a05	TCGA-ACC	6625a9c0-ac73-4f14-a02d-7a8e64f7b2bb_wxs_gdc_realn.bam	TCGA-OR-A5JR-01A-11D-A29I-10	bf142c4e-f58d-4dbf-a522-2c4636094698	Tumor	https://api.gdc.cancer.gov/slicing/view/bf142c4e-f58d-4dbf-a522-2c4636094698?region=chr3:52300003-52511030	1	TCGA-OR-A5JR
a19104d6-b6a6-4878-af2c-783679070a05	TCGA-ACC	8ea6498c-da66-42fc-bb2a-b4f5e02c0438_wxs_gdc_realn.bam	TCGA-OR-A5JR-10A-01D-A29L-10	3d9604e9-49f0-498c-82d7-8972a25eee75	Normal	https://api.gdc.cancer.gov/slicing/view/3d9604e9-49f0-498c-82d7-8972a25eee75?region=chr3:52300003-52511030	10	TCGA-OR-A5JR
a26b6f97-fd7e-4b96-bdf5-9df4f9233726	TCGA-ACC	b99bd79e-aa33-4896-8d10-2517c793f439_wxs_gdc_realn.bam	TCGA-OR-A5L2-01A-11D-A30A-10	db5b6061-693f-4444-8268-6fa5f4b3f29b	Tumor	https://api.gdc.cancer.gov/slicing/view/db5b6061-693f-4444-8268-6fa5f4b3f29b?region=chr3:52300003-52511030	1	TCGA-OR-A5L2
a26b6f97-fd7e-4b96-bdf5-9df4f9233726	TCGA-ACC	48e26b1d-b84d-432b-940b-9907c81ddf5b_wxs_gdc_realn.bam	TCGA-OR-A5L2-10A-01D-A30A-10	f404af06-8960-406d-9a42-089ffc80f347	Normal	https://api.gdc.cancer.gov/slicing/view/f404af06-8960-406d-9a42-089ffc80f347?region=chr3:52300003-52511030	10	TCGA-OR-A5L2
dfd687bc-6e69-42f7-af94-d17fc150d1a1	TCGA-ACC	7691e5bf-7a03-4e6a-9873-74f2c8390a41_wxs_gdc_realn.bam	TCGA-OR-A5J3-01A-11D-A29I-10	0192651d-855f-47fe-a226-cc59215be237	Tumor	https://api.gdc.cancer.gov/slicing/view/0192651d-855f-47fe-a226-cc59215be237?region=chr3:52300003-52511030	1	TCGA-OR-A5J3
dfd687bc-6e69-42f7-af94-d17fc150d1a1	TCGA-ACC	e93eca23-3968-4f0d-83c5-54657b7a2dea_wxs_gdc_realn.bam	TCGA-OR-A5J3-10A-01D-A29L-10	df71198e-30b1-44f2-8d7c-ee95241d1d75	Normal	https://api.gdc.cancer.gov/slicing/view/df71198e-30b1-44f2-8d7c-ee95241d1d75?region=chr3:52300003-52511030	10	TCGA-OR-A5J3
b7adb786-1f81-43ca-ac72-7243966cd439	TCGA-ACC	e3635255-1c8d-4532-b4ff-00d04a20ff79_wxs_gdc_realn.bam	TCGA-OR-A5JI-01A-11D-A29I-10	5e93c961-d840-4cdd-8b9c-13cfd41b957b	Tumor	https://api.gdc.cancer.gov/slicing/view/5e93c961-d840-4cdd-8b9c-13cfd41b957b?region=chr3:52300003-52511030	1	TCGA-OR-A5JI
b7adb786-1f81-43ca-ac72-7243966cd439	TCGA-ACC	6477b685-8285-40b9-ab7a-8faf6afd602e_wxs_gdc_realn.bam	TCGA-OR-A5JI-10A-01D-A29L-10	df5f6a86-afdc-4c9f-8824-576d3e4b3109	Normal	https://api.gdc.cancer.gov/slicing/view/df5f6a86-afdc-4c9f-8824-576d3e4b3109?region=chr3:52300003-52511030	10	TCGA-OR-A5JI
fc83ab27-929e-4ad4-ba18-abb0694f1e43	TCGA-ACC	b6c34287-1788-487a-a5e2-0d5e329894ee_wxs_gdc_realn.bam	TCGA-OR-A5LJ-01A-11D-A29I-10	ed058ad8-ae15-4b1d-b60a-c25f11f357bf	Tumor	https://api.gdc.cancer.gov/slicing/view/ed058ad8-ae15-4b1d-b60a-c25f11f357bf?region=chr3:52300003-52511030	1	TCGA-OR-A5LJ
fc83ab27-929e-4ad4-ba18-abb0694f1e43	TCGA-ACC	096a0d03-997c-4951-9168-94d78bccc493_wxs_gdc_realn.bam	TCGA-OR-A5LJ-10A-01D-A29L-10	62d46941-3ec1-4f90-b4fc-f71339315d12	Normal	https://api.gdc.cancer.gov/slicing/view/62d46941-3ec1-4f90-b4fc-f71339315d12?region=chr3:52300003-52511030	10	TCGA-OR-A5LJ
f13a3d5e-7f8e-4acb-ad46-f6380a9443e8	TCGA-ACC	d6782167-c280-47be-9306-dd6794cd6c34_wxs_gdc_realn.bam	TCGA-OR-A5L6-01A-11D-A29I-10	00b45ae2-ea31-4d0c-a19f-5a10182ad8f0	Tumor	https://api.gdc.cancer.gov/slicing/view/00b45ae2-ea31-4d0c-a19f-5a10182ad8f0?region=chr3:52300003-52511030	1	TCGA-OR-A5L6
f13a3d5e-7f8e-4acb-ad46-f6380a9443e8	TCGA-ACC	f9f463db-8197-4665-b7a3-a2f02f00e992_wxs_gdc_realn.bam	TCGA-OR-A5L6-10C-01D-A29L-10	5904c447-06e6-4e9e-b260-e779bd466166	Normal	https://api.gdc.cancer.gov/slicing/view/5904c447-06e6-4e9e-b260-e779bd466166?region=chr3:52300003-52511030	10	TCGA-OR-A5L6
f8e77bb6-e521-4a6a-9cb4-4b58ee38ca7f	TCGA-ACC	06ecca59-8149-4951-a159-c0a2f7a82b3b_wxs_gdc_realn.bam	TCGA-OR-A5K1-01A-11D-A29I-10	1d14c9ed-292b-4ce4-87f2-9e76bd534061	Tumor	https://api.gdc.cancer.gov/slicing/view/1d14c9ed-292b-4ce4-87f2-9e76bd534061?region=chr3:52300003-52511030	1	TCGA-OR-A5K1
f8e77bb6-e521-4a6a-9cb4-4b58ee38ca7f	TCGA-ACC	e201d5c0-195f-4c38-8093-ec220ce49d0b_wxs_gdc_realn.bam	TCGA-OR-A5K1-10A-01D-A29L-10	0824c8b4-83e6-4214-b459-4188fb6f3306	Normal	https://api.gdc.cancer.gov/slicing/view/0824c8b4-83e6-4214-b459-4188fb6f3306?region=chr3:52300003-52511030	10	TCGA-OR-A5K1
c6312de5-dd56-4025-80d1-dbdd8568d047	TCGA-ACC	f6161f8d-580d-41fc-baa3-0dee1add1df0_wxs_gdc_realn.bam	TCGA-OR-A5L9-01A-11D-A29I-10	2a3b00e4-fc07-4cd4-b991-4f75063af810	Tumor	https://api.gdc.cancer.gov/slicing/view/2a3b00e4-fc07-4cd4-b991-4f75063af810?region=chr3:52300003-52511030	1	TCGA-OR-A5L9
c6312de5-dd56-4025-80d1-dbdd8568d047	TCGA-ACC	388e61b1-2a1f-4cc8-b1c9-d1f0709621ec_wxs_gdc_realn.bam	TCGA-OR-A5L9-10B-01D-A29L-10	ed004863-1afc-4db7-8b4b-865788b7f056	Normal	https://api.gdc.cancer.gov/slicing/view/ed004863-1afc-4db7-8b4b-865788b7f056?region=chr3:52300003-52511030	10	TCGA-OR-A5L9
c72b973b-4719-46ab-ac99-05d14088d3bc	TCGA-ACC	0dfae10a-d49c-4d1f-8923-63483f0a892b_wxs_gdc_realn.bam	TCGA-OR-A5K3-01A-11D-A29I-10	10e5189f-2770-4635-997c-48739c0a11d7	Tumor	https://api.gdc.cancer.gov/slicing/view/10e5189f-2770-4635-997c-48739c0a11d7?region=chr3:52300003-52511030	1	TCGA-OR-A5K3
c72b973b-4719-46ab-ac99-05d14088d3bc	TCGA-ACC	79ef4688-1bab-492a-ae7f-64b94bff5c94_wxs_gdc_realn.bam	TCGA-OR-A5K3-10A-01D-A29L-10	fceff96d-7f84-4bb7-a47f-e9bd7806e094	Normal	https://api.gdc.cancer.gov/slicing/view/fceff96d-7f84-4bb7-a47f-e9bd7806e094?region=chr3:52300003-52511030	10	TCGA-OR-A5K3
c8898b42-b704-45a0-9829-144b98f416e0	TCGA-ACC	687986f9-fe70-495e-bcb2-569529c56ff2_wxs_gdc_realn.bam	TCGA-OR-A5J6-01A-31D-A29I-10	9d9dc4a0-419d-48f2-834f-c591c13745c4	Tumor	https://api.gdc.cancer.gov/slicing/view/9d9dc4a0-419d-48f2-834f-c591c13745c4?region=chr3:52300003-52511030	1	TCGA-OR-A5J6
c8898b42-b704-45a0-9829-144b98f416e0	TCGA-ACC	6c4bf8c2-d374-473b-84f8-7545ce3e3aee_wxs_gdc_realn.bam	TCGA-OR-A5J6-10A-01D-A29L-10	67eae001-e62b-48e6-a1d8-72af10036470	Normal	https://api.gdc.cancer.gov/slicing/view/67eae001-e62b-48e6-a1d8-72af10036470?region=chr3:52300003-52511030	10	TCGA-OR-A5J6
cac8eaba-9e40-4048-b8cc-87574f048d91	TCGA-ACC	ca1350d1-6cf5-4b12-b2e1-7803715d9dc3_wxs_gdc_realn.bam	TCGA-OR-A5JU-01A-11D-A30A-10	1df2e2ba-3c4f-42ef-9331-05fc74bf0927	Tumor	https://api.gdc.cancer.gov/slicing/view/1df2e2ba-3c4f-42ef-9331-05fc74bf0927?region=chr3:52300003-52511030	1	TCGA-OR-A5JU
cac8eaba-9e40-4048-b8cc-87574f048d91	TCGA-ACC	b3d1897e-c0ea-45ca-ba90-63b270057779_wxs_gdc_realn.bam	TCGA-OR-A5JU-10A-01D-A30A-10	4a111028-d64a-4e5d-9803-dbf2915c8200	Normal	https://api.gdc.cancer.gov/slicing/view/4a111028-d64a-4e5d-9803-dbf2915c8200?region=chr3:52300003-52511030	10	TCGA-OR-A5JU
cf327482-199b-4604-ac19-c8b68d91c5d9	TCGA-ACC	249e8468-e4e0-47ae-ad6e-ed43feac2004_wxs_gdc_realn.bam	TCGA-OR-A5LH-01A-11D-A29I-10	a2ef0cb8-db1c-4df2-9dea-7c1babc394f7	Tumor	https://api.gdc.cancer.gov/slicing/view/a2ef0cb8-db1c-4df2-9dea-7c1babc394f7?region=chr3:52300003-52511030	1	TCGA-OR-A5LH
cf327482-199b-4604-ac19-c8b68d91c5d9	TCGA-ACC	8e5e2764-3193-4937-a8cf-d72cbf9b6353_wxs_gdc_realn.bam	TCGA-OR-A5LH-10A-01D-A29L-10	c49e4d0d-c4e8-4cc2-974c-595b5c0ac970	Normal	https://api.gdc.cancer.gov/slicing/view/c49e4d0d-c4e8-4cc2-974c-595b5c0ac970?region=chr3:52300003-52511030	10	TCGA-OR-A5LH
cf332daa-f335-4af1-81de-cbfdafb0f764	TCGA-ACC	a7ec1b86-9c36-455f-a4f9-f8e82a163b67_wxs_gdc_realn.bam	TCGA-OR-A5K5-01A-11D-A29I-10	243aaa59-d7a8-409d-8622-48f2ad32047d	Tumor	https://api.gdc.cancer.gov/slicing/view/243aaa59-d7a8-409d-8622-48f2ad32047d?region=chr3:52300003-52511030	1	TCGA-OR-A5K5
cf332daa-f335-4af1-81de-cbfdafb0f764	TCGA-ACC	eca69aee-715b-48c7-be08-bc78e8190f99_wxs_gdc_realn.bam	TCGA-OR-A5K5-10A-01D-A29L-10	19eeada3-e0fb-4963-ada8-606c54dfec4c	Normal	https://api.gdc.cancer.gov/slicing/view/19eeada3-e0fb-4963-ada8-606c54dfec4c?region=chr3:52300003-52511030	10	TCGA-OR-A5K5
d63f2f1e-1970-445f-907b-23cf4d9efd83	TCGA-ACC	ae895223-2bbb-4ce7-af4d-f8d66be796b5_wxs_gdc_realn.bam	TCGA-OR-A5JB-01A-11D-A29I-10	00e9019d-8edc-4124-976b-43a80818330c	Tumor	https://api.gdc.cancer.gov/slicing/view/00e9019d-8edc-4124-976b-43a80818330c?region=chr3:52300003-52511030	1	TCGA-OR-A5JB
d63f2f1e-1970-445f-907b-23cf4d9efd83	TCGA-ACC	d5966629-ec69-40d3-bd5e-28e207c0da9d_wxs_gdc_realn.bam	TCGA-OR-A5JB-10A-01D-A29L-10	a70ae455-8bdc-4c9b-9dc9-3a4dd3f848b1	Normal	https://api.gdc.cancer.gov/slicing/view/a70ae455-8bdc-4c9b-9dc9-3a4dd3f848b1?region=chr3:52300003-52511030	10	TCGA-OR-A5JB
d885b720-e813-4828-a731-b3cdcbd20687	TCGA-ACC	0d84ce93-4c12-49da-87b3-c36d44672d59_wxs_gdc_realn.bam	TCGA-OR-A5LD-01A-11D-A29I-10	30bc1440-54f6-438f-ad43-77d0d7288335	Tumor	https://api.gdc.cancer.gov/slicing/view/30bc1440-54f6-438f-ad43-77d0d7288335?region=chr3:52300003-52511030	1	TCGA-OR-A5LD
d885b720-e813-4828-a731-b3cdcbd20687	TCGA-ACC	afc22b50-442d-4fde-93ce-df0c281205c9_wxs_gdc_realn.bam	TCGA-OR-A5LD-10A-01D-A29L-10	c1d1d437-1085-462c-9803-ff581d1fce07	Normal	https://api.gdc.cancer.gov/slicing/view/c1d1d437-1085-462c-9803-ff581d1fce07?region=chr3:52300003-52511030	10	TCGA-OR-A5LD
d890cbf7-41d8-4992-99c2-24c60c77b156	TCGA-ACC	feb3eb04-dedc-49eb-aed6-89df22b5eaff_wxs_gdc_realn.bam	TCGA-OR-A5K9-01A-11D-A29I-10	d97a40c8-f759-4b36-8911-d9ef77f3be52	Tumor	https://api.gdc.cancer.gov/slicing/view/d97a40c8-f759-4b36-8911-d9ef77f3be52?region=chr3:52300003-52511030	1	TCGA-OR-A5K9
d890cbf7-41d8-4992-99c2-24c60c77b156	TCGA-ACC	e8c64ccb-c7ba-449f-aafa-7fcf256ce2e5_wxs_gdc_realn.bam	TCGA-OR-A5K9-11A-11D-A29L-10	8a499cc5-4ab5-4e5c-84bf-d9c534f4f5cb	Normal	https://api.gdc.cancer.gov/slicing/view/8a499cc5-4ab5-4e5c-84bf-d9c534f4f5cb?region=chr3:52300003-52511030	11	TCGA-OR-A5K9
dafb9844-1a5c-4af8-b382-59c751942bb8	TCGA-ACC	0c0a475a-8dd3-454a-a217-84368080e029_wxs_gdc_realn.bam	TCGA-OR-A5JF-01A-11D-A29I-10	5a5f115a-e3de-4970-ae5d-baa4d4811486	Tumor	https://api.gdc.cancer.gov/slicing/view/5a5f115a-e3de-4970-ae5d-baa4d4811486?region=chr3:52300003-52511030	1	TCGA-OR-A5JF
dafb9844-1a5c-4af8-b382-59c751942bb8	TCGA-ACC	8c78352c-8bfd-4ff0-86e3-4bab48fd510c_wxs_gdc_realn.bam	TCGA-OR-A5JF-10A-01D-A29L-10	8a609656-d9fc-4681-a1eb-bf612a3bc273	Normal	https://api.gdc.cancer.gov/slicing/view/8a609656-d9fc-4681-a1eb-bf612a3bc273?region=chr3:52300003-52511030	10	TCGA-OR-A5JF
de7f06aa-9638-4389-ac8e-711adfa0f2a5	TCGA-ACC	062c82a9-f4e0-4eb0-adbc-3cb73423050d_wxs_gdc_realn.bam	TCGA-OR-A5KT-01A-11D-A29I-10	b766bc65-b5fb-45d5-9208-1140f1be77aa	Tumor	https://api.gdc.cancer.gov/slicing/view/b766bc65-b5fb-45d5-9208-1140f1be77aa?region=chr3:52300003-52511030	1	TCGA-OR-A5KT
de7f06aa-9638-4389-ac8e-711adfa0f2a5	TCGA-ACC	35c2cd8b-80ce-4327-a1a3-f3ab82a32ccc_wxs_gdc_realn.bam	TCGA-OR-A5KT-10A-01D-A29L-10	91f513b5-42cf-4219-b06b-786ae9e29197	Normal	https://api.gdc.cancer.gov/slicing/view/91f513b5-42cf-4219-b06b-786ae9e29197?region=chr3:52300003-52511030	10	TCGA-OR-A5KT
199560cb-15e5-4276-865a-7d44d47c856c	TCGA-ACC	e3b59a5b-bc3e-46eb-b2b9-44a50b5f4564_wxs_gdc_realn.bam	TCGA-OR-A5JQ-01A-11D-A29I-10	ae50e57e-5699-41ad-a536-ca79cfce85f1	Tumor	https://api.gdc.cancer.gov/slicing/view/ae50e57e-5699-41ad-a536-ca79cfce85f1?region=chr3:52300003-52511030	1	TCGA-OR-A5JQ
199560cb-15e5-4276-865a-7d44d47c856c	TCGA-ACC	9b271d36-bb48-4d62-86ed-1660f35ce5c0_wxs_gdc_realn.bam	TCGA-OR-A5JQ-10A-01D-A29L-10	d2e50a7a-1899-48a5-a72e-b75f398eaf7c	Normal	https://api.gdc.cancer.gov/slicing/view/d2e50a7a-1899-48a5-a72e-b75f398eaf7c?region=chr3:52300003-52511030	10	TCGA-OR-A5JQ
653f1d34-73e9-4216-b40b-e25c1cfc7943	TCGA-ACC	f7581f1a-8a04-483a-a296-93bb72f8770d_wxs_gdc_realn.bam	TCGA-OR-A5KP-01A-11D-A30A-10	2bec2145-0749-40ef-a44c-f819c89c314a	Tumor	https://api.gdc.cancer.gov/slicing/view/2bec2145-0749-40ef-a44c-f819c89c314a?region=chr3:52300003-52511030	1	TCGA-OR-A5KP
653f1d34-73e9-4216-b40b-e25c1cfc7943	TCGA-ACC	c7c571ba-879c-4164-a608-bdbeeec0b9ee_wxs_gdc_realn.bam	TCGA-OR-A5KP-10A-01D-A30A-10	a7e8359e-78ed-416d-aaeb-f4ca6fc9a0fc	Normal	https://api.gdc.cancer.gov/slicing/view/a7e8359e-78ed-416d-aaeb-f4ca6fc9a0fc?region=chr3:52300003-52511030	10	TCGA-OR-A5KP
a3383252-1161-4b65-8bac-125a6eda3d08	TCGA-ACC	71ee860b-0b75-498c-a470-f1022b5155e0_wxs_gdc_realn.bam	TCGA-OR-A5KQ-01A-11D-A30A-10	b5233a1f-57db-4c7c-9181-f0074604d9be	Tumor	https://api.gdc.cancer.gov/slicing/view/b5233a1f-57db-4c7c-9181-f0074604d9be?region=chr3:52300003-52511030	1	TCGA-OR-A5KQ
a3383252-1161-4b65-8bac-125a6eda3d08	TCGA-ACC	c748e192-64b2-4316-bf62-5f40129b4743_wxs_gdc_realn.bam	TCGA-OR-A5KQ-10A-01D-A30A-10	1495c250-8ea4-451d-b0b6-669b14c0565d	Normal	https://api.gdc.cancer.gov/slicing/view/1495c250-8ea4-451d-b0b6-669b14c0565d?region=chr3:52300003-52511030	10	TCGA-OR-A5KQ
a53e9117-0a49-40d8-af40-7867370b671a	TCGA-ACC	0e14fd74-7eaa-4401-8daa-ec9e467b4299_wxs_gdc_realn.bam	TCGA-OR-A5J9-01A-11D-A29I-10	26f69ddb-d10a-4c98-b812-5e3333570249	Tumor	https://api.gdc.cancer.gov/slicing/view/26f69ddb-d10a-4c98-b812-5e3333570249?region=chr3:52300003-52511030	1	TCGA-OR-A5J9
a53e9117-0a49-40d8-af40-7867370b671a	TCGA-ACC	e0439659-3c97-4d71-a90e-4be39c757a3a_wxs_gdc_realn.bam	TCGA-OR-A5J9-10A-01D-A29L-10	100c475e-144b-4a4e-b100-a04f588e22bc	Normal	https://api.gdc.cancer.gov/slicing/view/100c475e-144b-4a4e-b100-a04f588e22bc?region=chr3:52300003-52511030	10	TCGA-OR-A5J9
a9a57127-94d3-425f-a4c5-5cbcf24a9a35	TCGA-ACC	20de8d93-d3ca-4127-a242-4b4883523118_wxs_gdc_realn.bam	TCGA-OR-A5L3-01A-11D-A29I-10	d145a047-7078-4565-af1d-f84871cc0edd	Tumor	https://api.gdc.cancer.gov/slicing/view/d145a047-7078-4565-af1d-f84871cc0edd?region=chr3:52300003-52511030	1	TCGA-OR-A5L3
a9a57127-94d3-425f-a4c5-5cbcf24a9a35	TCGA-ACC	4a788687-ee2a-41b7-809d-410076aa453b_wxs_gdc_realn.bam	TCGA-OR-A5L3-10A-01D-A29L-10	fa5cab2d-f61e-4e32-b875-e5936bc7cfce	Normal	https://api.gdc.cancer.gov/slicing/view/fa5cab2d-f61e-4e32-b875-e5936bc7cfce?region=chr3:52300003-52511030	10	TCGA-OR-A5L3
b4b41a43-ee45-4aa3-abf0-100db752a6ac	TCGA-ACC	efc0de29-4b55-469d-90c4-1f45dd50639f_wxs_gdc_realn.bam	TCGA-OR-A5KO-01A-11D-A29I-10	6e46aa0d-3d81-410f-810f-cd84e82a3b4a	Tumor	https://api.gdc.cancer.gov/slicing/view/6e46aa0d-3d81-410f-810f-cd84e82a3b4a?region=chr3:52300003-52511030	1	TCGA-OR-A5KO
b4b41a43-ee45-4aa3-abf0-100db752a6ac	TCGA-ACC	e0418b18-0033-4ac2-abc0-bc7c73abab6f_wxs_gdc_realn.bam	TCGA-OR-A5KO-10A-01D-A29L-10	c7a87876-ff8f-4b13-af2e-6f527644feed	Normal	https://api.gdc.cancer.gov/slicing/view/c7a87876-ff8f-4b13-af2e-6f527644feed?region=chr3:52300003-52511030	10	TCGA-OR-A5KO
de810af0-4c18-4e8f-9836-f8abc425e3eb	TCGA-BLCA	97a755af-ca00-4116-8a32-0984dbfb1585_wxs_gdc_realn.bam	TCGA-DK-A2I6-01A-12D-A18F-08	3ba6d579-af72-4d52-b682-e0b922f06815	Tumor	https://api.gdc.cancer.gov/slicing/view/3ba6d579-af72-4d52-b682-e0b922f06815?region=chr3:52300003-52511030	1	TCGA-DK-A2I6
de810af0-4c18-4e8f-9836-f8abc425e3eb	TCGA-BLCA	985f656f-21ff-4dad-8ff3-4678322e5b31_wxs_gdc_realn.bam	TCGA-DK-A2I6-10A-01D-A18F-08	719f0f28-8c80-4326-89fe-acd493e28a7a	Normal	https://api.gdc.cancer.gov/slicing/view/719f0f28-8c80-4326-89fe-acd493e28a7a?region=chr3:52300003-52511030	10	TCGA-DK-A2I6
65295450-36cd-45a7-a4a6-2d52ee11378f	TCGA-BLCA	29ea845d-e7df-41a2-b75a-0021efd850f5_wxs_gdc_realn.bam	TCGA-FD-A6TK-01A-42D-A339-08	ace0713d-062c-4599-8fb8-541a4863da73	Tumor	https://api.gdc.cancer.gov/slicing/view/ace0713d-062c-4599-8fb8-541a4863da73?region=chr3:52300003-52511030	1	TCGA-FD-A6TK
65295450-36cd-45a7-a4a6-2d52ee11378f	TCGA-BLCA	93977a19-3753-43b1-a36c-8509b727cef5_wxs_gdc_realn.bam	TCGA-FD-A6TK-10A-21D-A339-08	5df9e5a2-290d-487d-9fa1-e95a72bc5d7e	Normal	https://api.gdc.cancer.gov/slicing/view/5df9e5a2-290d-487d-9fa1-e95a72bc5d7e?region=chr3:52300003-52511030	10	TCGA-FD-A6TK
d46f7976-6061-4ca9-8294-6c215703662b	TCGA-BLCA	b21c2b7d-c283-401e-abc1-17bc78aa36f3_wxs_gdc_realn.bam	TCGA-UY-A78L-01A-12D-A339-08	82ea1bdc-98d2-4e71-8ea9-c39004c69930	Tumor	https://api.gdc.cancer.gov/slicing/view/82ea1bdc-98d2-4e71-8ea9-c39004c69930?region=chr3:52300003-52511030	1	TCGA-UY-A78L
d46f7976-6061-4ca9-8294-6c215703662b	TCGA-BLCA	710e318b-bf41-47c3-8094-08ea43433a91_wxs_gdc_realn.bam	TCGA-UY-A78L-10A-01D-A339-08	d0b80879-fc77-470a-a8c1-0ca67dd671f6	Normal	https://api.gdc.cancer.gov/slicing/view/d0b80879-fc77-470a-a8c1-0ca67dd671f6?region=chr3:52300003-52511030	10	TCGA-UY-A78L
8b091ac3-d03a-4dd2-bdde-f7f5c6987155	TCGA-BLCA	658bd4ea-d83d-4393-b14f-fb6dab30c44a_wxs_gdc_realn.bam	TCGA-4Z-AA84-01A-11D-A391-08	47260eba-0c22-424d-abb6-8c91d44de0da	Tumor	https://api.gdc.cancer.gov/slicing/view/47260eba-0c22-424d-abb6-8c91d44de0da?region=chr3:52300003-52511030	1	TCGA-4Z-AA84
8b091ac3-d03a-4dd2-bdde-f7f5c6987155	TCGA-BLCA	e949a0dd-8e59-477d-9a67-c006dfcbecd1_wxs_gdc_realn.bam	TCGA-4Z-AA84-10A-01D-A394-08	4fdd4284-7d6a-41f2-aced-d47dec3aaefa	Normal	https://api.gdc.cancer.gov/slicing/view/4fdd4284-7d6a-41f2-aced-d47dec3aaefa?region=chr3:52300003-52511030	10	TCGA-4Z-AA84
03f588d6-832e-47d8-a9c4-af6640a1a635	TCGA-BLCA	81256b76-1f99-43b4-a726-a32258f160e6_wxs_gdc_realn.bam	TCGA-XF-A9SK-01A-11D-A42E-08	97f98cad-1740-426d-b104-df8c63cc6cc4	Tumor	https://api.gdc.cancer.gov/slicing/view/97f98cad-1740-426d-b104-df8c63cc6cc4?region=chr3:52300003-52511030	1	TCGA-XF-A9SK
03f588d6-832e-47d8-a9c4-af6640a1a635	TCGA-BLCA	44ed8f12-a1e4-4a81-bb59-f8a327cf3572_wxs_gdc_realn.bam	TCGA-XF-A9SK-10A-01D-A42H-08	ad14d7ef-1a04-49d7-b77a-6e487207bf13	Normal	https://api.gdc.cancer.gov/slicing/view/ad14d7ef-1a04-49d7-b77a-6e487207bf13?region=chr3:52300003-52511030	10	TCGA-XF-A9SK
30ad8081-daa7-4e2b-96f8-07f5ad12e774	TCGA-BLCA	b2b59a88-8556-47cc-bf94-ff74a009c389_wxs_gdc_realn.bam	TCGA-YF-AA3M-01A-11D-A42E-08	1aa86254-70dd-4d35-9a7a-224f68808b36	Tumor	https://api.gdc.cancer.gov/slicing/view/1aa86254-70dd-4d35-9a7a-224f68808b36?region=chr3:52300003-52511030	1	TCGA-YF-AA3M
30ad8081-daa7-4e2b-96f8-07f5ad12e774	TCGA-BLCA	50ba68a5-d463-4687-8d35-f9a1a6e37c1e_wxs_gdc_realn.bam	TCGA-YF-AA3M-10D-01D-A42H-08	301566b2-9d6b-4083-85af-7bc7d41c9765	Normal	https://api.gdc.cancer.gov/slicing/view/301566b2-9d6b-4083-85af-7bc7d41c9765?region=chr3:52300003-52511030	10	TCGA-YF-AA3M
c65ba2b8-e867-42e8-bbd0-c2cdf5130cfb	TCGA-BLCA	ebacd09f-c204-4cd2-a087-07bc4f2c5b74_wxs_gdc_realn.bam	TCGA-G2-A3IE-01A-11D-A20D-08	a4a617e4-e170-4709-907e-ddbbed1102c2	Tumor	https://api.gdc.cancer.gov/slicing/view/a4a617e4-e170-4709-907e-ddbbed1102c2?region=chr3:52300003-52511030	1	TCGA-G2-A3IE
c65ba2b8-e867-42e8-bbd0-c2cdf5130cfb	TCGA-BLCA	4ea5600d-3af7-4258-ad2c-79b6f9850377_wxs_gdc_realn.bam	TCGA-G2-A3IE-10A-01D-A20D-08	49211f00-d0b3-4654-a3db-2afcffaee3df	Normal	https://api.gdc.cancer.gov/slicing/view/49211f00-d0b3-4654-a3db-2afcffaee3df?region=chr3:52300003-52511030	10	TCGA-G2-A3IE
386f51e4-d03a-4606-bf2e-6168f2122c5f	TCGA-BLCA	1432caf6-3ad9-4f0e-9269-ca42d04f5f18_wxs_gdc_realn.bam	TCGA-ZF-A9RL-01A-11D-A38G-08	0e93c473-55e7-4ecd-94b5-a5844a4d6e6b	Tumor	https://api.gdc.cancer.gov/slicing/view/0e93c473-55e7-4ecd-94b5-a5844a4d6e6b?region=chr3:52300003-52511030	1	TCGA-ZF-A9RL
386f51e4-d03a-4606-bf2e-6168f2122c5f	TCGA-BLCA	5be806c8-5c37-485f-9164-c26a647754f4_wxs_gdc_realn.bam	TCGA-ZF-A9RL-10A-01D-A38J-08	283cc073-6c26-49ef-bac8-036f9a531107	Normal	https://api.gdc.cancer.gov/slicing/view/283cc073-6c26-49ef-bac8-036f9a531107?region=chr3:52300003-52511030	10	TCGA-ZF-A9RL
353c5fcc-9c6a-4ac6-99dc-fb4573b2ae6c	TCGA-BLCA	61324839-e90a-49f2-a9c9-629d7b125fe9_wxs_gdc_realn.bam	TCGA-HQ-A2OE-01A-11D-A202-08	9e6a0ad4-79d5-414d-92b6-eba981b9d7ce	Tumor	https://api.gdc.cancer.gov/slicing/view/9e6a0ad4-79d5-414d-92b6-eba981b9d7ce?region=chr3:52300003-52511030	1	TCGA-HQ-A2OE
353c5fcc-9c6a-4ac6-99dc-fb4573b2ae6c	TCGA-BLCA	af92ee60-ca4f-4396-b0ff-b4b8c0ee0bb4_wxs_gdc_realn.bam	TCGA-HQ-A2OE-10A-01D-A202-08	fcc22951-7305-4ee3-a436-9d637a2f6722	Normal	https://api.gdc.cancer.gov/slicing/view/fcc22951-7305-4ee3-a436-9d637a2f6722?region=chr3:52300003-52511030	10	TCGA-HQ-A2OE
0198d8e5-a14b-44ee-b1c4-d248994845ad	TCGA-BLCA	6e50181e-8463-4577-bd06-0a3a124ccb1d_wxs_gdc_realn.bam	TCGA-DK-AA74-01A-11D-A391-08	fd3ca405-d13c-4262-8934-59d5b1e7e12f	Tumor	https://api.gdc.cancer.gov/slicing/view/fd3ca405-d13c-4262-8934-59d5b1e7e12f?region=chr3:52300003-52511030	1	TCGA-DK-AA74
0198d8e5-a14b-44ee-b1c4-d248994845ad	TCGA-BLCA	28c96677-b701-4ffe-9898-127af17e9bb7_wxs_gdc_realn.bam	TCGA-DK-AA74-10A-01D-A394-08	981f1bc0-d5ca-4ccd-af1e-39c0238c1d3b	Normal	https://api.gdc.cancer.gov/slicing/view/981f1bc0-d5ca-4ccd-af1e-39c0238c1d3b?region=chr3:52300003-52511030	10	TCGA-DK-AA74
86d1e388-b30f-48fd-9647-3848eb6134f1	TCGA-BLCA	2e327841-eef0-42dd-883e-7d5b5a0d3a93_wxs_gdc_realn.bam	TCGA-H4-A2HO-01A-11D-A17V-08	7f9f40a2-4d7e-46ef-b577-a81ceb345726	Tumor	https://api.gdc.cancer.gov/slicing/view/7f9f40a2-4d7e-46ef-b577-a81ceb345726?region=chr3:52300003-52511030	1	TCGA-H4-A2HO
86d1e388-b30f-48fd-9647-3848eb6134f1	TCGA-BLCA	ca6fa0fa-acad-4b0e-8fa7-33391d18e353_wxs_gdc_realn.bam	TCGA-H4-A2HO-10A-01D-A17V-08	ba8c809b-0a7d-4c33-b924-c94abf0a37a2	Normal	https://api.gdc.cancer.gov/slicing/view/ba8c809b-0a7d-4c33-b924-c94abf0a37a2?region=chr3:52300003-52511030	10	TCGA-H4-A2HO
92c6856a-b26f-4512-bbb1-8a8aff4636ab	TCGA-BLCA	b33c66b2-2b70-48e2-9a25-e166e692d9ef_wxs_gdc_realn.bam	TCGA-ZF-AA53-01A-11D-A391-08	568ea940-61ad-48ab-aab3-6d43a4bd165d	Tumor	https://api.gdc.cancer.gov/slicing/view/568ea940-61ad-48ab-aab3-6d43a4bd165d?region=chr3:52300003-52511030	1	TCGA-ZF-AA53
92c6856a-b26f-4512-bbb1-8a8aff4636ab	TCGA-BLCA	98ca06a4-7008-4396-959c-e8638879516b_wxs_gdc_realn.bam	TCGA-ZF-AA53-10A-01D-A394-08	f2e76b63-fdc8-4913-a5fe-bd8febe3f3e8	Normal	https://api.gdc.cancer.gov/slicing/view/f2e76b63-fdc8-4913-a5fe-bd8febe3f3e8?region=chr3:52300003-52511030	10	TCGA-ZF-AA53
001944e5-af34-4061-9c09-bb9ea346f6fd	TCGA-BLCA	eba0abbc-a672-4dad-a27c-c5e397fa2438_wxs_gdc_realn.bam	TCGA-HQ-A5ND-01A-11D-A26M-08	4b765c51-8ce9-406a-b0e2-9d8382cdec8f	Tumor	https://api.gdc.cancer.gov/slicing/view/4b765c51-8ce9-406a-b0e2-9d8382cdec8f?region=chr3:52300003-52511030	1	TCGA-HQ-A5ND
001944e5-af34-4061-9c09-bb9ea346f6fd	TCGA-BLCA	806fbef0-8f13-4abe-92cb-ba4cbf3e88c8_wxs_gdc_realn.bam	TCGA-HQ-A5ND-10A-01D-A26K-08	cf3dc0eb-f390-4e47-bdbd-011fbf7b5bac	Normal	https://api.gdc.cancer.gov/slicing/view/cf3dc0eb-f390-4e47-bdbd-011fbf7b5bac?region=chr3:52300003-52511030	10	TCGA-HQ-A5ND
00d8e96f-f231-4475-9e9f-c1f8aec28e4e	TCGA-BLCA	9ef3df1c-9999-4d1e-a9f1-4306970996c7_wxs_gdc_realn.bam	TCGA-FD-A6TC-01A-21D-A339-08	12f0a9f7-bfab-4f2f-b1dc-97d3b8d90172	Tumor	https://api.gdc.cancer.gov/slicing/view/12f0a9f7-bfab-4f2f-b1dc-97d3b8d90172?region=chr3:52300003-52511030	1	TCGA-FD-A6TC
00d8e96f-f231-4475-9e9f-c1f8aec28e4e	TCGA-BLCA	7ff50417-9a80-423a-a406-cc0eafcfc1be_wxs_gdc_realn.bam	TCGA-FD-A6TC-10A-21D-A339-08	aa3e3f9a-eee9-421f-bf6d-9e0e8f10f149	Normal	https://api.gdc.cancer.gov/slicing/view/aa3e3f9a-eee9-421f-bf6d-9e0e8f10f149?region=chr3:52300003-52511030	10	TCGA-FD-A6TC
01c815ba-7bda-4f7e-865c-0c5776febf2c	TCGA-BLCA	16086bbe-ad71-4346-8636-89a4c8344764_wxs_gdc_realn.bam	TCGA-DK-A6AW-01A-11D-A30E-08	c177672e-577c-4f77-9469-b9e30a9d0148	Tumor	https://api.gdc.cancer.gov/slicing/view/c177672e-577c-4f77-9469-b9e30a9d0148?region=chr3:52300003-52511030	1	TCGA-DK-A6AW
01c815ba-7bda-4f7e-865c-0c5776febf2c	TCGA-BLCA	cf1a5be6-dae4-4151-b7c9-c1f7bb8adcb2_wxs_gdc_realn.bam	TCGA-DK-A6AW-10A-01D-A30H-08	f1142ff3-3a98-417d-8a59-c83fb7ca0281	Normal	https://api.gdc.cancer.gov/slicing/view/f1142ff3-3a98-417d-8a59-c83fb7ca0281?region=chr3:52300003-52511030	10	TCGA-DK-A6AW
01ee41ef-1894-4408-9e96-a22a1f068190	TCGA-BLCA	5fed4b8a-4b59-4424-bbf1-bc73ce041361_wxs_gdc_realn.bam	TCGA-GV-A3JV-01A-11D-A21Z-08	7ea9ab0c-444a-4112-8fe6-5869b711353b	Tumor	https://api.gdc.cancer.gov/slicing/view/7ea9ab0c-444a-4112-8fe6-5869b711353b?region=chr3:52300003-52511030	1	TCGA-GV-A3JV
01ee41ef-1894-4408-9e96-a22a1f068190	TCGA-BLCA	f9fd3c7e-20a6-4d48-a45b-6482fdc10173_wxs_gdc_realn.bam	TCGA-GV-A3JV-10B-01D-A21Z-08	48d2cd32-4f3a-46ea-aa6d-ebb4d61963c9	Normal	https://api.gdc.cancer.gov/slicing/view/48d2cd32-4f3a-46ea-aa6d-ebb4d61963c9?region=chr3:52300003-52511030	10	TCGA-GV-A3JV
02964d82-cc94-4286-a66f-03567101950c	TCGA-BLCA	f221f317-1da7-437b-9810-d18cc320e339_wxs_gdc_realn.bam	TCGA-XF-A8HH-01A-11D-A38G-08	04031a4f-cd9c-4ad1-8467-3fde31f1baff	Tumor	https://api.gdc.cancer.gov/slicing/view/04031a4f-cd9c-4ad1-8467-3fde31f1baff?region=chr3:52300003-52511030	1	TCGA-XF-A8HH
02964d82-cc94-4286-a66f-03567101950c	TCGA-BLCA	77ece96f-b1b7-413e-af73-03c11a8f5e91_wxs_gdc_realn.bam	TCGA-XF-A8HH-10A-01D-A38J-08	6614be44-ce8f-40d0-a930-e2922809b290	Normal	https://api.gdc.cancer.gov/slicing/view/6614be44-ce8f-40d0-a930-e2922809b290?region=chr3:52300003-52511030	10	TCGA-XF-A8HH
036b9681-ab58-4734-a8fd-e0d5d078bf5a	TCGA-BLCA	f350676a-e308-42fe-8297-9d18ba7027b1_wxs_gdc_realn.bam	TCGA-DK-A2I1-01A-11D-A17V-08	de01ca43-2a1c-4ddf-ab7f-be1114b1dda6	Tumor	https://api.gdc.cancer.gov/slicing/view/de01ca43-2a1c-4ddf-ab7f-be1114b1dda6?region=chr3:52300003-52511030	1	TCGA-DK-A2I1
036b9681-ab58-4734-a8fd-e0d5d078bf5a	TCGA-BLCA	bba7b385-f707-4654-ba9e-cd3bbebf4859_wxs_gdc_realn.bam	TCGA-DK-A2I1-10A-01D-A17V-08	4bbea6b2-b0e5-4468-b507-57a543cebaf8	Normal	https://api.gdc.cancer.gov/slicing/view/4bbea6b2-b0e5-4468-b507-57a543cebaf8?region=chr3:52300003-52511030	10	TCGA-DK-A2I1
04477379-6c51-45d9-b9b9-d05d53b53945	TCGA-BLCA	50e6d35f-1043-4ae5-841c-14af4d0f6ff7_wxs_gdc_realn.bam	TCGA-ZF-AA5H-01A-11D-A391-08	c15f6d9b-eaf1-4ac9-84c2-58c63c917d89	Tumor	https://api.gdc.cancer.gov/slicing/view/c15f6d9b-eaf1-4ac9-84c2-58c63c917d89?region=chr3:52300003-52511030	1	TCGA-ZF-AA5H
04477379-6c51-45d9-b9b9-d05d53b53945	TCGA-BLCA	f1524ba0-7c74-4551-b72c-fa3dc2801524_wxs_gdc_realn.bam	TCGA-ZF-AA5H-10A-01D-A394-08	4c2add9d-9d86-4d42-b520-676276d7ea84	Normal	https://api.gdc.cancer.gov/slicing/view/4c2add9d-9d86-4d42-b520-676276d7ea84?region=chr3:52300003-52511030	10	TCGA-ZF-AA5H
045fe498-6a07-41ff-9956-dc0fb0483e7f	TCGA-BLCA	f1e8febe-171e-484d-a3c7-ff7569805eba_wxs_gdc_realn.bam	TCGA-E7-A7PW-01A-11D-A34U-08	0e8f7eee-1e02-49b8-affa-04baf8fa346f	Tumor	https://api.gdc.cancer.gov/slicing/view/0e8f7eee-1e02-49b8-affa-04baf8fa346f?region=chr3:52300003-52511030	1	TCGA-E7-A7PW
045fe498-6a07-41ff-9956-dc0fb0483e7f	TCGA-BLCA	3dbdcf72-42c9-4918-9a82-f3889228cc92_wxs_gdc_realn.bam	TCGA-E7-A7PW-10A-01D-A34X-08	d6fc40d4-aea6-4753-8107-e84a457b23b9	Normal	https://api.gdc.cancer.gov/slicing/view/d6fc40d4-aea6-4753-8107-e84a457b23b9?region=chr3:52300003-52511030	10	TCGA-E7-A7PW
04b9090a-e8ef-4f52-bc52-af90caa84168	TCGA-BLCA	1821e81b-26cb-40a4-8841-9682e3b7323d_wxs_gdc_realn.bam	TCGA-PQ-A6FI-01A-11D-A31L-08	5bd0b56d-01e0-46c0-93f9-9da6a6c8041e	Tumor	https://api.gdc.cancer.gov/slicing/view/5bd0b56d-01e0-46c0-93f9-9da6a6c8041e?region=chr3:52300003-52511030	1	TCGA-PQ-A6FI
04b9090a-e8ef-4f52-bc52-af90caa84168	TCGA-BLCA	56b36392-418f-4699-b109-6bf9110e1dd3_wxs_gdc_realn.bam	TCGA-PQ-A6FI-10A-01D-A31J-08	dda9860d-d746-40ed-8d06-a78b577e54c4	Normal	https://api.gdc.cancer.gov/slicing/view/dda9860d-d746-40ed-8d06-a78b577e54c4?region=chr3:52300003-52511030	10	TCGA-PQ-A6FI
05935f1d-77c2-46ca-b87a-7a84bce38afd	TCGA-BLCA	b01a7081-8eb5-4728-a517-52156cdfe7ed_wxs_gdc_realn.bam	TCGA-C4-A0EZ-01A-21D-A10S-08	703e2a7d-9689-431b-85ef-59fdb01b7fd0	Tumor	https://api.gdc.cancer.gov/slicing/view/703e2a7d-9689-431b-85ef-59fdb01b7fd0?region=chr3:52300003-52511030	1	TCGA-C4-A0EZ
05935f1d-77c2-46ca-b87a-7a84bce38afd	TCGA-BLCA	8be7e7a6-5f89-4f61-aaf5-0e8609f17124_wxs_gdc_realn.bam	TCGA-C4-A0EZ-10A-01D-A10S-08	806bc450-5536-4e43-aa94-5cee936ea0f5	Normal	https://api.gdc.cancer.gov/slicing/view/806bc450-5536-4e43-aa94-5cee936ea0f5?region=chr3:52300003-52511030	10	TCGA-C4-A0EZ
05a1402e-5a79-4d54-9430-065844ed1505	TCGA-BLCA	628700b5-b42c-42c9-8500-e7df34090fee_wxs_gdc_realn.bam	TCGA-FD-A62S-01A-11D-A30E-08	0ccfbb0a-2803-4da1-92e5-a61cb4e7fe6c	Tumor	https://api.gdc.cancer.gov/slicing/view/0ccfbb0a-2803-4da1-92e5-a61cb4e7fe6c?region=chr3:52300003-52511030	1	TCGA-FD-A62S
05a1402e-5a79-4d54-9430-065844ed1505	TCGA-BLCA	fa37b9d1-5ad5-4cea-b91a-d232f4e9e318_wxs_gdc_realn.bam	TCGA-FD-A62S-10A-01D-A30H-08	810bfe4a-d063-44ab-a1fc-8f7b3052059b	Normal	https://api.gdc.cancer.gov/slicing/view/810bfe4a-d063-44ab-a1fc-8f7b3052059b?region=chr3:52300003-52511030	10	TCGA-FD-A62S
0628e443-3d7f-4a38-9d2a-ebc7f4f7e11d	TCGA-BLCA	c0fb04c1-6f04-4d07-b29e-37da75cd7dc9_wxs_gdc_realn.bam	TCGA-FD-A5C0-01A-11D-A289-08	3495090f-247f-4fa8-a4ce-dc065d9f5da0	Tumor	https://api.gdc.cancer.gov/slicing/view/3495090f-247f-4fa8-a4ce-dc065d9f5da0?region=chr3:52300003-52511030	1	TCGA-FD-A5C0
0628e443-3d7f-4a38-9d2a-ebc7f4f7e11d	TCGA-BLCA	5bd833d0-edb5-4268-bff2-85705ea3654f_wxs_gdc_realn.bam	TCGA-FD-A5C0-10A-01D-A289-08	bab5c591-dd30-4cd2-a833-7606ff7d7135	Normal	https://api.gdc.cancer.gov/slicing/view/bab5c591-dd30-4cd2-a833-7606ff7d7135?region=chr3:52300003-52511030	10	TCGA-FD-A5C0
0691b8c5-6244-407c-8601-fa1bda01ff2a	TCGA-BLCA	6f061801-6d8a-4969-8d40-9488aa47ad45_wxs_gdc_realn.bam	TCGA-GU-A42R-01A-11D-A23M-08	580f87e4-4053-4d58-bf66-70c91af48f66	Tumor	https://api.gdc.cancer.gov/slicing/view/580f87e4-4053-4d58-bf66-70c91af48f66?region=chr3:52300003-52511030	1	TCGA-GU-A42R
0691b8c5-6244-407c-8601-fa1bda01ff2a	TCGA-BLCA	c62e13c2-34be-41a1-a112-8efb3eddd782_wxs_gdc_realn.bam	TCGA-GU-A42R-10A-01D-A23K-08	273bd0f4-452b-49b7-90df-b9a292de6879	Normal	https://api.gdc.cancer.gov/slicing/view/273bd0f4-452b-49b7-90df-b9a292de6879?region=chr3:52300003-52511030	10	TCGA-GU-A42R
069b6e47-012c-483e-bee4-36a2a21a3486	TCGA-BLCA	474ec735-5f6f-46dd-b589-5d09178f035e_wxs_gdc_realn.bam	TCGA-UY-A78M-01A-21D-A34U-08	e45c0b45-f670-4565-87df-c0be92aa3683	Tumor	https://api.gdc.cancer.gov/slicing/view/e45c0b45-f670-4565-87df-c0be92aa3683?region=chr3:52300003-52511030	1	TCGA-UY-A78M
069b6e47-012c-483e-bee4-36a2a21a3486	TCGA-BLCA	12263b1d-ed1b-4fc0-99a7-8abf20042de2_wxs_gdc_realn.bam	TCGA-UY-A78M-10A-01D-A34X-08	1489b1ad-3063-4604-a0a3-a558bb3eea45	Normal	https://api.gdc.cancer.gov/slicing/view/1489b1ad-3063-4604-a0a3-a558bb3eea45?region=chr3:52300003-52511030	10	TCGA-UY-A78M
06f936e9-5a90-40d3-b91a-713f2b4e6e11	TCGA-BLCA	33a9da52-5471-456f-84cb-13c5de5b0994_wxs_gdc_realn.bam	TCGA-GV-A3QI-01A-11D-A21Z-08	b4b6779a-26d0-467e-b699-712aceca3123	Tumor	https://api.gdc.cancer.gov/slicing/view/b4b6779a-26d0-467e-b699-712aceca3123?region=chr3:52300003-52511030	1	TCGA-GV-A3QI
06f936e9-5a90-40d3-b91a-713f2b4e6e11	TCGA-BLCA	59c24b21-b1e8-4752-bd0a-b48dd802643b_wxs_gdc_realn.bam	TCGA-GV-A3QI-10A-01D-A21Z-08	b4743c3e-69b4-4a1c-9576-6930c6d009cf	Normal	https://api.gdc.cancer.gov/slicing/view/b4743c3e-69b4-4a1c-9576-6930c6d009cf?region=chr3:52300003-52511030	10	TCGA-GV-A3QI
070c66fa-ef48-46cb-af4f-357d2c641118	TCGA-BLCA	db7c536f-6d1f-43c6-a41a-8060017161fe_wxs_gdc_realn.bam	TCGA-FD-A5C1-01A-11D-A289-08	9f7f2e47-02c9-48dc-ac21-44eddb90c84d	Tumor	https://api.gdc.cancer.gov/slicing/view/9f7f2e47-02c9-48dc-ac21-44eddb90c84d?region=chr3:52300003-52511030	1	TCGA-FD-A5C1
070c66fa-ef48-46cb-af4f-357d2c641118	TCGA-BLCA	ccb7d35d-5615-43c5-b9fd-2239d1a6e45f_wxs_gdc_realn.bam	TCGA-FD-A5C1-10A-01D-A289-08	ac95f0fe-d8b1-48e9-8535-3a7f6330b5d1	Normal	https://api.gdc.cancer.gov/slicing/view/ac95f0fe-d8b1-48e9-8535-3a7f6330b5d1?region=chr3:52300003-52511030	10	TCGA-FD-A5C1
071b350d-8745-4795-8194-a8c6491f0931	TCGA-BLCA	b8a04339-78d1-45e2-9d42-3b34140fe9e0_wxs_gdc_realn.bam	TCGA-DK-AA6X-01A-12D-A42E-08	ff6ce3ab-1fdb-4922-98f2-3e9aaf0d6bcd	Tumor	https://api.gdc.cancer.gov/slicing/view/ff6ce3ab-1fdb-4922-98f2-3e9aaf0d6bcd?region=chr3:52300003-52511030	1	TCGA-DK-AA6X
071b350d-8745-4795-8194-a8c6491f0931	TCGA-BLCA	f7fccbea-466d-4def-a32e-b86f408873ef_wxs_gdc_realn.bam	TCGA-DK-AA6X-10A-01D-A42H-08	535ac469-7200-4895-9beb-10a990065cc9	Normal	https://api.gdc.cancer.gov/slicing/view/535ac469-7200-4895-9beb-10a990065cc9?region=chr3:52300003-52511030	10	TCGA-DK-AA6X
087a7f70-2fa8-4a16-b130-4df10a70c662	TCGA-BLCA	2a512bd0-059f-4dcc-846e-fa6dc043c5d1_wxs_gdc_realn.bam	TCGA-CU-A3YL-01A-11D-A22Z-08	19bd46dc-13aa-4c0a-bca4-6425457fa25e	Tumor	https://api.gdc.cancer.gov/slicing/view/19bd46dc-13aa-4c0a-bca4-6425457fa25e?region=chr3:52300003-52511030	1	TCGA-CU-A3YL
087a7f70-2fa8-4a16-b130-4df10a70c662	TCGA-BLCA	1dc354e4-2157-4b5e-afb3-5df0822649c7_wxs_gdc_realn.bam	TCGA-CU-A3YL-10A-01D-A22Z-08	d6fcf2b5-d113-4532-b235-98263855c777	Normal	https://api.gdc.cancer.gov/slicing/view/d6fcf2b5-d113-4532-b235-98263855c777?region=chr3:52300003-52511030	10	TCGA-CU-A3YL
08d13748-0946-49a1-8eb3-5afd1deebc84	TCGA-BLCA	fb35ce1d-2b04-49c9-a8fb-c1b87fd70ff7_wxs_gdc_realn.bam	TCGA-FD-A6TH-01A-11D-A32B-08	fd06d93e-4ca4-4ae4-aec2-97b5529a7b23	Tumor	https://api.gdc.cancer.gov/slicing/view/fd06d93e-4ca4-4ae4-aec2-97b5529a7b23?region=chr3:52300003-52511030	1	TCGA-FD-A6TH
08d13748-0946-49a1-8eb3-5afd1deebc84	TCGA-BLCA	ec01f1a6-4386-4d6d-bc3f-298bf493c28a_wxs_gdc_realn.bam	TCGA-FD-A6TH-10A-01D-A329-08	bb467add-e4f4-4d17-acbc-a71e33e5f037	Normal	https://api.gdc.cancer.gov/slicing/view/bb467add-e4f4-4d17-acbc-a71e33e5f037?region=chr3:52300003-52511030	10	TCGA-FD-A6TH
096b4f32-10c1-4737-a0dd-cae04c54ee33	TCGA-BLCA	301d6ce3-4099-4c1d-8e50-c04b7ce91450_wxs_gdc_realn.bam	TCGA-BT-A20T-01A-11D-A14W-08	141c438d-64b8-4716-ab6b-a9879407cae5	Tumor	https://api.gdc.cancer.gov/slicing/view/141c438d-64b8-4716-ab6b-a9879407cae5?region=chr3:52300003-52511030	1	TCGA-BT-A20T
096b4f32-10c1-4737-a0dd-cae04c54ee33	TCGA-BLCA	e0fccaf5-925a-41f9-b87c-cd5ee4aecb59_wxs_gdc_realn.bam	TCGA-BT-A20T-11A-11D-A14W-08	4565470c-32a7-4267-907d-fb18476cda69	Normal	https://api.gdc.cancer.gov/slicing/view/4565470c-32a7-4267-907d-fb18476cda69?region=chr3:52300003-52511030	11	TCGA-BT-A20T
0c890030-9bdb-4247-a3d5-a004f992f99c	TCGA-BLCA	62cdfd24-366c-47f6-a291-15e19b11b2cf_wxs_gdc_realn.bam	TCGA-FD-A6TG-01A-11D-A32B-08	dce7165a-f6d9-4c28-b82a-02144a4c0999	Tumor	https://api.gdc.cancer.gov/slicing/view/dce7165a-f6d9-4c28-b82a-02144a4c0999?region=chr3:52300003-52511030	1	TCGA-FD-A6TG
0c890030-9bdb-4247-a3d5-a004f992f99c	TCGA-BLCA	f3bcf84a-393e-4c7a-8eaf-e386bd583794_wxs_gdc_realn.bam	TCGA-FD-A6TG-10A-01D-A329-08	e15b3384-4356-417b-bfdf-2a5d4b466dce	Normal	https://api.gdc.cancer.gov/slicing/view/e15b3384-4356-417b-bfdf-2a5d4b466dce?region=chr3:52300003-52511030	10	TCGA-FD-A6TG
0d2cd56c-09c6-467d-b3aa-1f7fe0cc60e1	TCGA-BLCA	d81e9174-a1c0-469b-9ab6-1b2e8622a646_wxs_gdc_realn.bam	TCGA-DK-A6B1-01A-12D-A30E-08	2626f5eb-1843-4d02-8c2e-d3af94f2aae7	Tumor	https://api.gdc.cancer.gov/slicing/view/2626f5eb-1843-4d02-8c2e-d3af94f2aae7?region=chr3:52300003-52511030	1	TCGA-DK-A6B1
0d2cd56c-09c6-467d-b3aa-1f7fe0cc60e1	TCGA-BLCA	6d78964f-aa0d-4062-980d-db9e8ca784c1_wxs_gdc_realn.bam	TCGA-DK-A6B1-10A-01D-A30H-08	3cc94c69-d868-4c45-b5d6-eabd010fdd2c	Normal	https://api.gdc.cancer.gov/slicing/view/3cc94c69-d868-4c45-b5d6-eabd010fdd2c?region=chr3:52300003-52511030	10	TCGA-DK-A6B1
0da6502c-058d-47f5-9996-8aa1d511d7e4	TCGA-BLCA	76dfa963-9f1a-4802-a41f-716b306fecde_wxs_gdc_realn.bam	TCGA-ZF-AA58-01A-12D-A42E-08	12f43517-91db-4811-95e7-1bd071fb3f99	Tumor	https://api.gdc.cancer.gov/slicing/view/12f43517-91db-4811-95e7-1bd071fb3f99?region=chr3:52300003-52511030	1	TCGA-ZF-AA58
0da6502c-058d-47f5-9996-8aa1d511d7e4	TCGA-BLCA	690c825d-7f81-470c-8cf6-a19e1ed87be3_wxs_gdc_realn.bam	TCGA-ZF-AA58-10A-01D-A42H-08	3c3780b0-7b59-43ec-a2e5-ba03fbdf40f9	Normal	https://api.gdc.cancer.gov/slicing/view/3c3780b0-7b59-43ec-a2e5-ba03fbdf40f9?region=chr3:52300003-52511030	10	TCGA-ZF-AA58
0db0f02f-94f5-492f-8840-5254792f6879	TCGA-BLCA	d629fc40-ebf2-4d3b-acc3-b5e23bc28dc6_wxs_gdc_realn.bam	TCGA-CF-A47T-01A-11D-A23U-08	43650aec-5449-48a0-869c-467b3c6ed948	Tumor	https://api.gdc.cancer.gov/slicing/view/43650aec-5449-48a0-869c-467b3c6ed948?region=chr3:52300003-52511030	1	TCGA-CF-A47T
0db0f02f-94f5-492f-8840-5254792f6879	TCGA-BLCA	80ca6d54-d867-4c1d-9a4b-4aa2a038566f_wxs_gdc_realn.bam	TCGA-CF-A47T-10A-01D-A23U-08	a85b2a9c-44a3-433d-a21c-06e790cdb6a0	Normal	https://api.gdc.cancer.gov/slicing/view/a85b2a9c-44a3-433d-a21c-06e790cdb6a0?region=chr3:52300003-52511030	10	TCGA-CF-A47T
0ec37c2c-8d90-48c1-9cbc-69fe6473c980	TCGA-BLCA	4bb07f28-fa98-4583-bbd5-4a38ca63b306_wxs_gdc_realn.bam	TCGA-XF-AAMH-01A-11D-A42E-08	ef4376bb-70ea-48bd-9e85-7aedb2f591b5	Tumor	https://api.gdc.cancer.gov/slicing/view/ef4376bb-70ea-48bd-9e85-7aedb2f591b5?region=chr3:52300003-52511030	1	TCGA-XF-AAMH
0ec37c2c-8d90-48c1-9cbc-69fe6473c980	TCGA-BLCA	2226b682-b9de-450c-85e0-204ddd200a78_wxs_gdc_realn.bam	TCGA-XF-AAMH-10A-01D-A42H-08	2d9e17fd-5ba8-49c8-be8f-ebb57169bb23	Normal	https://api.gdc.cancer.gov/slicing/view/2d9e17fd-5ba8-49c8-be8f-ebb57169bb23?region=chr3:52300003-52511030	10	TCGA-XF-AAMH
0f4fb205-b13c-4a85-97b3-779429e6ccdd	TCGA-BLCA	b181ba68-f50f-4faf-b7b5-356e119b5f04_wxs_gdc_realn.bam	TCGA-BL-A3JM-01A-12D-A21A-08	2468a35d-f461-496e-8adf-ec1d4f8beac3	Tumor	https://api.gdc.cancer.gov/slicing/view/2468a35d-f461-496e-8adf-ec1d4f8beac3?region=chr3:52300003-52511030	1	TCGA-BL-A3JM
0f4fb205-b13c-4a85-97b3-779429e6ccdd	TCGA-BLCA	6f399153-4bf7-482b-9657-331028dd9a37_wxs_gdc_realn.bam	TCGA-BL-A3JM-11A-31D-A21A-08	a2a76498-d659-4a87-9093-1863905e4ca8	Normal	https://api.gdc.cancer.gov/slicing/view/a2a76498-d659-4a87-9093-1863905e4ca8?region=chr3:52300003-52511030	11	TCGA-BL-A3JM
0f956645-35aa-4a68-98d3-ea589459be00	TCGA-BLCA	a2b52475-7aff-455a-adfb-ddaef4fda8c7_wxs_gdc_realn.bam	TCGA-FD-A6TI-01A-11D-A32B-08	934ed415-9bc6-474b-a948-ffd68cdcba59	Tumor	https://api.gdc.cancer.gov/slicing/view/934ed415-9bc6-474b-a948-ffd68cdcba59?region=chr3:52300003-52511030	1	TCGA-FD-A6TI
0f956645-35aa-4a68-98d3-ea589459be00	TCGA-BLCA	1693264c-6c82-46da-8179-e2779233215d_wxs_gdc_realn.bam	TCGA-FD-A6TI-10A-01D-A329-08	49793ca7-48db-4f84-b783-73ce528e12ed	Normal	https://api.gdc.cancer.gov/slicing/view/49793ca7-48db-4f84-b783-73ce528e12ed?region=chr3:52300003-52511030	10	TCGA-FD-A6TI
0fb043d3-d86b-4cd8-8c01-9e2b3e965bb0	TCGA-BLCA	b0a4d3f1-c0ac-4507-9e2a-7b86e8eb92ff_wxs_gdc_realn.bam	TCGA-FD-A3SN-01A-12D-A22Z-08	928103c3-133e-4bb0-b47f-4236d7c3bb0f	Tumor	https://api.gdc.cancer.gov/slicing/view/928103c3-133e-4bb0-b47f-4236d7c3bb0f?region=chr3:52300003-52511030	1	TCGA-FD-A3SN
0fb043d3-d86b-4cd8-8c01-9e2b3e965bb0	TCGA-BLCA	69161742-3ba9-43f9-b258-4ef2925b854d_wxs_gdc_realn.bam	TCGA-FD-A3SN-10A-01D-A22Z-08	83fc3f88-9b8a-4005-b42a-ff74fe97698f	Normal	https://api.gdc.cancer.gov/slicing/view/83fc3f88-9b8a-4005-b42a-ff74fe97698f?region=chr3:52300003-52511030	10	TCGA-FD-A3SN
1029514b-a32c-4c43-a440-a5ba2709f717	TCGA-BLCA	2d04546e-a5a0-412d-8d2d-0534be81c44b_wxs_gdc_realn.bam	TCGA-ZF-AA51-01A-21D-A391-08	1eabc246-2768-4443-b9e6-95e3e7a4d182	Tumor	https://api.gdc.cancer.gov/slicing/view/1eabc246-2768-4443-b9e6-95e3e7a4d182?region=chr3:52300003-52511030	1	TCGA-ZF-AA51
1029514b-a32c-4c43-a440-a5ba2709f717	TCGA-BLCA	0ecb9d0e-a9ca-40e1-bff6-fd3a754b1f5f_wxs_gdc_realn.bam	TCGA-ZF-AA51-10A-01D-A394-08	29287a56-bd6f-4844-8e62-934a2948fdc3	Normal	https://api.gdc.cancer.gov/slicing/view/29287a56-bd6f-4844-8e62-934a2948fdc3?region=chr3:52300003-52511030	10	TCGA-ZF-AA51
10422fe9-8d70-40a9-9875-3fe9fab68823	TCGA-BLCA	686d8ded-e77d-4a18-b51b-57b52bd6bce6_wxs_gdc_realn.bam	TCGA-GV-A40G-01A-11D-A23M-08	4d108fff-04de-4b9c-910c-6fb50df4e2a7	Tumor	https://api.gdc.cancer.gov/slicing/view/4d108fff-04de-4b9c-910c-6fb50df4e2a7?region=chr3:52300003-52511030	1	TCGA-GV-A40G
10422fe9-8d70-40a9-9875-3fe9fab68823	TCGA-BLCA	5cea95d6-c3e3-44ec-ac10-4f5ff302ee90_wxs_gdc_realn.bam	TCGA-GV-A40G-10A-01D-A23K-08	13e881d3-ef9f-46d1-97f9-cbb059eb84fb	Normal	https://api.gdc.cancer.gov/slicing/view/13e881d3-ef9f-46d1-97f9-cbb059eb84fb?region=chr3:52300003-52511030	10	TCGA-GV-A40G
104c8e20-1b29-4d77-9633-359a35be48fb	TCGA-BLCA	99c335b7-2ee4-4370-acca-ba3fa9dbcc45_wxs_gdc_realn.bam	TCGA-DK-AA6U-01A-11D-A391-08	662f7ffd-960e-45cb-a486-764133327adf	Tumor	https://api.gdc.cancer.gov/slicing/view/662f7ffd-960e-45cb-a486-764133327adf?region=chr3:52300003-52511030	1	TCGA-DK-AA6U
104c8e20-1b29-4d77-9633-359a35be48fb	TCGA-BLCA	c083066b-d113-4e03-a760-f1e0865b8dd2_wxs_gdc_realn.bam	TCGA-DK-AA6U-10A-01D-A394-08	86f335ec-24d6-428c-9af5-439ac9279802	Normal	https://api.gdc.cancer.gov/slicing/view/86f335ec-24d6-428c-9af5-439ac9279802?region=chr3:52300003-52511030	10	TCGA-DK-AA6U
10c825d7-4e21-43e7-ac95-dda75fbdaf74	TCGA-BLCA	0ce49c32-403b-4bc1-9184-ec12016ef096_wxs_gdc_realn.bam	TCGA-DK-A6B2-01A-11D-A30E-08	8827dca8-8939-4042-8335-613fab88f5c9	Tumor	https://api.gdc.cancer.gov/slicing/view/8827dca8-8939-4042-8335-613fab88f5c9?region=chr3:52300003-52511030	1	TCGA-DK-A6B2
10c825d7-4e21-43e7-ac95-dda75fbdaf74	TCGA-BLCA	1654d4f6-c0ea-4a54-85f4-ce8ee96f432f_wxs_gdc_realn.bam	TCGA-DK-A6B2-10A-01D-A30H-08	a181aa6c-9335-41cc-8c6d-eaadc5b9cc1f	Normal	https://api.gdc.cancer.gov/slicing/view/a181aa6c-9335-41cc-8c6d-eaadc5b9cc1f?region=chr3:52300003-52511030	10	TCGA-DK-A6B2
122fc134-8915-47db-96c9-ab1853c3cd18	TCGA-BLCA	624a775c-ddd1-4617-951a-3e090408af51_wxs_gdc_realn.bam	TCGA-CF-A47W-01A-11D-A23U-08	d56523a1-1fe6-404f-b6ce-b7bc24d7361c	Tumor	https://api.gdc.cancer.gov/slicing/view/d56523a1-1fe6-404f-b6ce-b7bc24d7361c?region=chr3:52300003-52511030	1	TCGA-CF-A47W
122fc134-8915-47db-96c9-ab1853c3cd18	TCGA-BLCA	41c093e4-43df-448b-970b-c8d52674d99c_wxs_gdc_realn.bam	TCGA-CF-A47W-10A-01D-A23U-08	e604ef85-510a-4782-9120-7680a61e06ff	Normal	https://api.gdc.cancer.gov/slicing/view/e604ef85-510a-4782-9120-7680a61e06ff?region=chr3:52300003-52511030	10	TCGA-CF-A47W
140b83db-badd-4b8d-b0f5-0f8c8060a228	TCGA-BLCA	155a5d7c-111f-4b4e-a53f-e1dc126e452f_wxs_gdc_realn.bam	TCGA-FD-A43U-01A-11D-A23U-08	461d88e3-4d00-44c7-9c7c-75258b2aaa28	Tumor	https://api.gdc.cancer.gov/slicing/view/461d88e3-4d00-44c7-9c7c-75258b2aaa28?region=chr3:52300003-52511030	1	TCGA-FD-A43U
140b83db-badd-4b8d-b0f5-0f8c8060a228	TCGA-BLCA	eee5f541-146e-422a-9e76-67553e23c6ee_wxs_gdc_realn.bam	TCGA-FD-A43U-10A-01D-A23U-08	e009dcdd-6fec-45c6-9bac-a8e233722da5	Normal	https://api.gdc.cancer.gov/slicing/view/e009dcdd-6fec-45c6-9bac-a8e233722da5?region=chr3:52300003-52511030	10	TCGA-FD-A43U
14917461-dae4-44cb-909d-42ac45aef450	TCGA-BLCA	d079a32c-270b-4c43-8372-884e8d0c48ed_wxs_gdc_realn.bam	TCGA-FD-A3NA-01A-11D-A21A-08	f1c00307-4cef-4e89-8886-bc710a0d8fd4	Tumor	https://api.gdc.cancer.gov/slicing/view/f1c00307-4cef-4e89-8886-bc710a0d8fd4?region=chr3:52300003-52511030	1	TCGA-FD-A3NA
14917461-dae4-44cb-909d-42ac45aef450	TCGA-BLCA	364bca7a-3890-45cb-a284-d681100ea5e0_wxs_gdc_realn.bam	TCGA-FD-A3NA-10A-01D-A21A-08	ee6b2986-8b0b-46d3-9048-0668f2334e54	Normal	https://api.gdc.cancer.gov/slicing/view/ee6b2986-8b0b-46d3-9048-0668f2334e54?region=chr3:52300003-52511030	10	TCGA-FD-A3NA
178b28cd-99c3-48dc-8d09-1ef71b4cee80	TCGA-BLCA	4838b5a9-968c-4178-bffb-3fafe1f6dc09_wxs_gdc_realn.bam	TCGA-DK-A3IL-01A-11D-A20D-08	423a69ba-886e-47fd-94ee-d56fd13132ba	Tumor	https://api.gdc.cancer.gov/slicing/view/423a69ba-886e-47fd-94ee-d56fd13132ba?region=chr3:52300003-52511030	1	TCGA-DK-A3IL
178b28cd-99c3-48dc-8d09-1ef71b4cee80	TCGA-BLCA	c1da8eed-4919-4ba5-a735-3fba476c18a7_wxs_gdc_realn.bam	TCGA-DK-A3IL-10A-01D-A20D-08	d460e651-74c5-4f69-b8ad-3917669d6943	Normal	https://api.gdc.cancer.gov/slicing/view/d460e651-74c5-4f69-b8ad-3917669d6943?region=chr3:52300003-52511030	10	TCGA-DK-A3IL
17ee3278-dc2a-4021-a903-e4ed11e3218b	TCGA-BLCA	ab6116f1-2039-4966-8497-c7e5c5423ccb_wxs_gdc_realn.bam	TCGA-XF-A8HC-01A-11D-A364-08	1cfe5459-3082-45d0-8014-8231a0f2e02d	Tumor	https://api.gdc.cancer.gov/slicing/view/1cfe5459-3082-45d0-8014-8231a0f2e02d?region=chr3:52300003-52511030	1	TCGA-XF-A8HC
17ee3278-dc2a-4021-a903-e4ed11e3218b	TCGA-BLCA	5d54138c-2ee1-4e14-aae2-cdec59393da4_wxs_gdc_realn.bam	TCGA-XF-A8HC-10A-01D-A362-08	29aff913-18c8-4355-8693-9191cc49dd73	Normal	https://api.gdc.cancer.gov/slicing/view/29aff913-18c8-4355-8693-9191cc49dd73?region=chr3:52300003-52511030	10	TCGA-XF-A8HC
1859a4c5-78bc-4b1a-a26e-3d2b4cb221c2	TCGA-BLCA	fb3804bc-d4c2-479c-9e1c-59f45b0e21f9_wxs_gdc_realn.bam	TCGA-ZF-AA4T-01A-11D-A38G-08	c1f2730b-f526-4c7e-b08e-5d75aa73baed	Tumor	https://api.gdc.cancer.gov/slicing/view/c1f2730b-f526-4c7e-b08e-5d75aa73baed?region=chr3:52300003-52511030	1	TCGA-ZF-AA4T
1859a4c5-78bc-4b1a-a26e-3d2b4cb221c2	TCGA-BLCA	8ca994d3-3bce-4f10-9f39-9374f8b10915_wxs_gdc_realn.bam	TCGA-ZF-AA4T-10A-01D-A38J-08	54ff75a2-4d50-4903-8267-f321a9626878	Normal	https://api.gdc.cancer.gov/slicing/view/54ff75a2-4d50-4903-8267-f321a9626878?region=chr3:52300003-52511030	10	TCGA-ZF-AA4T
18e6bdb0-b62d-4367-86e9-befbbf5e458c	TCGA-BLCA	18b5c355-e247-4694-9d46-770aa838190c_wxs_gdc_realn.bam	TCGA-E7-A97P-01A-11D-A38G-08	75e92192-02d1-479f-aeb6-78a856b53483	Tumor	https://api.gdc.cancer.gov/slicing/view/75e92192-02d1-479f-aeb6-78a856b53483?region=chr3:52300003-52511030	1	TCGA-E7-A97P
18e6bdb0-b62d-4367-86e9-befbbf5e458c	TCGA-BLCA	22cf4b93-69d7-44aa-a47c-b2799d224f5b_wxs_gdc_realn.bam	TCGA-E7-A97P-10A-01D-A38J-08	1753cf10-c8e9-4fac-a7ee-69c523e1a42f	Normal	https://api.gdc.cancer.gov/slicing/view/1753cf10-c8e9-4fac-a7ee-69c523e1a42f?region=chr3:52300003-52511030	10	TCGA-E7-A97P
19da59a8-b67a-438d-900a-92a71e03bef3	TCGA-BLCA	e758da90-219b-4db9-ac2d-086847f5690d_wxs_gdc_realn.bam	TCGA-XF-AAMW-01A-11D-A42E-08	dff0c545-a2d2-459d-a2db-53e50c9e883a	Tumor	https://api.gdc.cancer.gov/slicing/view/dff0c545-a2d2-459d-a2db-53e50c9e883a?region=chr3:52300003-52511030	1	TCGA-XF-AAMW
19da59a8-b67a-438d-900a-92a71e03bef3	TCGA-BLCA	29e158d6-4ad5-4863-8ea3-917a047024be_wxs_gdc_realn.bam	TCGA-XF-AAMW-10A-01D-A42H-08	f77c4c0e-e71c-4d44-b43d-c383b2380f6a	Normal	https://api.gdc.cancer.gov/slicing/view/f77c4c0e-e71c-4d44-b43d-c383b2380f6a?region=chr3:52300003-52511030	10	TCGA-XF-AAMW
1c28f311-e0b0-4292-b29a-c6757665a4a4	TCGA-BLCA	9e8603c2-04a1-49ba-ad77-4e1b7fe466ff_wxs_gdc_realn.bam	TCGA-E5-A4U1-01A-11D-A31L-08	674ca689-5f67-4b0a-9ed5-88d678fa725c	Tumor	https://api.gdc.cancer.gov/slicing/view/674ca689-5f67-4b0a-9ed5-88d678fa725c?region=chr3:52300003-52511030	1	TCGA-E5-A4U1
1c28f311-e0b0-4292-b29a-c6757665a4a4	TCGA-BLCA	8e765c17-4490-44d3-95e0-b4f4b99f9513_wxs_gdc_realn.bam	TCGA-E5-A4U1-10B-01D-A31J-08	e86669f6-704f-4a8d-ae9d-0c9d57c083e9	Normal	https://api.gdc.cancer.gov/slicing/view/e86669f6-704f-4a8d-ae9d-0c9d57c083e9?region=chr3:52300003-52511030	10	TCGA-E5-A4U1
1e15cb17-cf22-4f06-a3d9-e528e77d1876	TCGA-BLCA	c10320f6-6103-4f86-91a7-9e4ea57dc848_wxs_gdc_realn.bam	TCGA-E7-A8O7-01A-11D-A364-08	8fe57850-69e2-4445-a39f-6c31e861292f	Tumor	https://api.gdc.cancer.gov/slicing/view/8fe57850-69e2-4445-a39f-6c31e861292f?region=chr3:52300003-52511030	1	TCGA-E7-A8O7
1e15cb17-cf22-4f06-a3d9-e528e77d1876	TCGA-BLCA	666c8060-2ca0-4038-9294-fc5218241ca0_wxs_gdc_realn.bam	TCGA-E7-A8O7-10A-01D-A362-08	78330b17-e12c-4101-98b8-8268d06776b9	Normal	https://api.gdc.cancer.gov/slicing/view/78330b17-e12c-4101-98b8-8268d06776b9?region=chr3:52300003-52511030	10	TCGA-E7-A8O7
1e308b12-0590-4dae-94d0-a539fcf25df7	TCGA-BLCA	c66c92d5-df65-46e6-861d-d8a98808e6a3_wxs_gdc_realn.bam	TCGA-CF-A3MF-01A-12D-A21A-08	3a6d193f-134d-4205-a59b-2db927ac0bdc	Tumor	https://api.gdc.cancer.gov/slicing/view/3a6d193f-134d-4205-a59b-2db927ac0bdc?region=chr3:52300003-52511030	1	TCGA-CF-A3MF
1e308b12-0590-4dae-94d0-a539fcf25df7	TCGA-BLCA	d6e91f4c-38c0-4393-9cb7-be076663dff3_wxs_gdc_realn.bam	TCGA-CF-A3MF-10A-01D-A21A-08	08253d14-2325-4307-8868-ab64fd2ac315	Normal	https://api.gdc.cancer.gov/slicing/view/08253d14-2325-4307-8868-ab64fd2ac315?region=chr3:52300003-52511030	10	TCGA-CF-A3MF
1eb0adbf-dbe8-4736-97f6-2dc4ee30e943	TCGA-BLCA	b69daea4-d849-4a78-8ee3-3463829dceda_wxs_gdc_realn.bam	TCGA-ZF-A9RG-01A-21D-A42E-08	5d8efade-f9b3-4c64-a8d9-f5b7365770ac	Tumor	https://api.gdc.cancer.gov/slicing/view/5d8efade-f9b3-4c64-a8d9-f5b7365770ac?region=chr3:52300003-52511030	1	TCGA-ZF-A9RG
1eb0adbf-dbe8-4736-97f6-2dc4ee30e943	TCGA-BLCA	1c783347-b3b6-4b41-a92b-d81def8ce2a3_wxs_gdc_realn.bam	TCGA-ZF-A9RG-10A-01D-A42H-08	50eeeece-d1ec-463d-8b0a-106a9d959a15	Normal	https://api.gdc.cancer.gov/slicing/view/50eeeece-d1ec-463d-8b0a-106a9d959a15?region=chr3:52300003-52511030	10	TCGA-ZF-A9RG
1ecfdf16-f5e9-4a08-8834-37f4b474179d	TCGA-BLCA	17d7bb1b-b610-4c13-a8e6-116a705e935d_wxs_gdc_realn.bam	TCGA-4Z-AA7M-01A-11D-A391-08	77dc2126-11f9-4d2c-ac36-a9f25ad79731	Tumor	https://api.gdc.cancer.gov/slicing/view/77dc2126-11f9-4d2c-ac36-a9f25ad79731?region=chr3:52300003-52511030	1	TCGA-4Z-AA7M
1ecfdf16-f5e9-4a08-8834-37f4b474179d	TCGA-BLCA	1979e3da-b70d-4777-b24d-956d1528486b_wxs_gdc_realn.bam	TCGA-4Z-AA7M-10A-01D-A394-08	a42ca39d-49c6-4e17-94b7-67f2ddded750	Normal	https://api.gdc.cancer.gov/slicing/view/a42ca39d-49c6-4e17-94b7-67f2ddded750?region=chr3:52300003-52511030	10	TCGA-4Z-AA7M
1ff60fd9-3ca3-43be-92a8-8dba2cd4d4df	TCGA-BLCA	8ca635e2-a609-46a9-ab15-12ddb5233a68_wxs_gdc_realn.bam	TCGA-GC-A3OO-01A-11D-A22Z-08	da20d288-3580-46bf-987f-9362a7adf141	Tumor	https://api.gdc.cancer.gov/slicing/view/da20d288-3580-46bf-987f-9362a7adf141?region=chr3:52300003-52511030	1	TCGA-GC-A3OO
1ff60fd9-3ca3-43be-92a8-8dba2cd4d4df	TCGA-BLCA	5c5ecfa1-e4bd-492c-bfff-5e4667637469_wxs_gdc_realn.bam	TCGA-GC-A3OO-10C-01D-A22Z-08	fc7fc2f1-b629-401a-bc91-cc8e3845faaf	Normal	https://api.gdc.cancer.gov/slicing/view/fc7fc2f1-b629-401a-bc91-cc8e3845faaf?region=chr3:52300003-52511030	10	TCGA-GC-A3OO
2088ac24-a8b4-49af-a954-2b78b88a6f66	TCGA-BLCA	e8cd0a03-0c2b-44b1-864f-3109c02c617d_wxs_gdc_realn.bam	TCGA-K4-A4AC-01A-21D-A26M-08	0ea7218c-40d4-46db-ba4f-55e69a66fbc4	Tumor	https://api.gdc.cancer.gov/slicing/view/0ea7218c-40d4-46db-ba4f-55e69a66fbc4?region=chr3:52300003-52511030	1	TCGA-K4-A4AC
2088ac24-a8b4-49af-a954-2b78b88a6f66	TCGA-BLCA	be646878-91f5-4e52-8ee0-4e47f969c10a_wxs_gdc_realn.bam	TCGA-K4-A4AC-10A-01D-A26K-08	b29d9a9b-e99e-423f-8c67-fe02f9bb1351	Normal	https://api.gdc.cancer.gov/slicing/view/b29d9a9b-e99e-423f-8c67-fe02f9bb1351?region=chr3:52300003-52511030	10	TCGA-K4-A4AC
20ebeff1-e5a7-423a-be93-e7ebb82438ac	TCGA-BLCA	d311f078-9a80-41e0-9de4-f4f1ef6ff71f_wxs_gdc_realn.bam	TCGA-GU-A764-01A-11D-A34U-08	af447e89-8761-47b6-b410-0ec2208d42a6	Tumor	https://api.gdc.cancer.gov/slicing/view/af447e89-8761-47b6-b410-0ec2208d42a6?region=chr3:52300003-52511030	1	TCGA-GU-A764
20ebeff1-e5a7-423a-be93-e7ebb82438ac	TCGA-BLCA	8467da3c-70d5-4079-891e-aaed51a2c620_wxs_gdc_realn.bam	TCGA-GU-A764-10B-01D-A34X-08	048d9c77-58d7-49d4-b2b9-2c4627b4752f	Normal	https://api.gdc.cancer.gov/slicing/view/048d9c77-58d7-49d4-b2b9-2c4627b4752f?region=chr3:52300003-52511030	10	TCGA-GU-A764
22424a05-0546-44c2-8ab7-abb8e49c3363	TCGA-BLCA	bd2b3514-e8c8-420c-9639-18b0f156a11a_wxs_gdc_realn.bam	TCGA-G2-AA3B-01A-11D-A391-08	4ea35e79-b49f-4e54-a836-bafd092409cb	Tumor	https://api.gdc.cancer.gov/slicing/view/4ea35e79-b49f-4e54-a836-bafd092409cb?region=chr3:52300003-52511030	1	TCGA-G2-AA3B
22424a05-0546-44c2-8ab7-abb8e49c3363	TCGA-BLCA	39b5f19f-4fea-44bc-8d8f-d2efcabf6c22_wxs_gdc_realn.bam	TCGA-G2-AA3B-10A-01D-A394-08	aa987e8a-7ec4-422e-8497-89d7de04ecb9	Normal	https://api.gdc.cancer.gov/slicing/view/aa987e8a-7ec4-422e-8497-89d7de04ecb9?region=chr3:52300003-52511030	10	TCGA-G2-AA3B
22473ad4-df39-4716-b558-3c1409d5fa0e	TCGA-BLCA	d61ccd8c-b798-46e0-aeed-f95b4f3ba4ff_wxs_gdc_realn.bam	TCGA-BT-A0YX-01A-11D-A10S-08	1c63a808-73de-422c-8a14-aee8385c99e6	Tumor	https://api.gdc.cancer.gov/slicing/view/1c63a808-73de-422c-8a14-aee8385c99e6?region=chr3:52300003-52511030	1	TCGA-BT-A0YX
22473ad4-df39-4716-b558-3c1409d5fa0e	TCGA-BLCA	b3b45e06-5837-4fe4-ba7b-ffb7f2fd535e_wxs_gdc_realn.bam	TCGA-BT-A0YX-10A-01D-A10S-08	e00f17fa-445f-43cd-a791-da31494ae366	Normal	https://api.gdc.cancer.gov/slicing/view/e00f17fa-445f-43cd-a791-da31494ae366?region=chr3:52300003-52511030	10	TCGA-BT-A0YX
22dbea93-3e1b-4e1b-ba40-55f08b99e73b	TCGA-BLCA	5736e7c2-cd94-4854-81e7-dc109b15e64a_wxs_gdc_realn.bam	TCGA-DK-AA71-01A-31D-A391-08	9dfc6508-ca11-4488-9142-f45f311ac5f6	Tumor	https://api.gdc.cancer.gov/slicing/view/9dfc6508-ca11-4488-9142-f45f311ac5f6?region=chr3:52300003-52511030	1	TCGA-DK-AA71
22dbea93-3e1b-4e1b-ba40-55f08b99e73b	TCGA-BLCA	0106edf8-edff-4fec-89b9-5ff5120d0e50_wxs_gdc_realn.bam	TCGA-DK-AA71-10A-01D-A394-08	6b21cc86-3b6d-43aa-97b7-5dfba40b1c12	Normal	https://api.gdc.cancer.gov/slicing/view/6b21cc86-3b6d-43aa-97b7-5dfba40b1c12?region=chr3:52300003-52511030	10	TCGA-DK-AA71
234086dd-5a74-4ff1-94ab-bad43ee69d5c	TCGA-BLCA	537e0d59-dd1c-479e-877f-eb9523c0967e_wxs_gdc_realn.bam	TCGA-DK-A2I2-01A-11D-A17V-08	a6b2fa23-b1bf-401b-b737-1cc30c91e6e5	Tumor	https://api.gdc.cancer.gov/slicing/view/a6b2fa23-b1bf-401b-b737-1cc30c91e6e5?region=chr3:52300003-52511030	1	TCGA-DK-A2I2
234086dd-5a74-4ff1-94ab-bad43ee69d5c	TCGA-BLCA	0840ead2-aecf-458d-b042-4b5acda453c8_wxs_gdc_realn.bam	TCGA-DK-A2I2-10A-01D-A17V-08	2540d7fd-1b94-4a19-8c49-840712d13b07	Normal	https://api.gdc.cancer.gov/slicing/view/2540d7fd-1b94-4a19-8c49-840712d13b07?region=chr3:52300003-52511030	10	TCGA-DK-A2I2
24ad2168-b25a-4de8-a021-dfe1c74fcc6e	TCGA-BLCA	0c645096-a2da-48b0-add4-aa2b5a06f958_wxs_gdc_realn.bam	TCGA-XF-AAN3-01A-11D-A42E-08	86eb5cee-8da2-44a7-aa57-ca918afe2c9a	Tumor	https://api.gdc.cancer.gov/slicing/view/86eb5cee-8da2-44a7-aa57-ca918afe2c9a?region=chr3:52300003-52511030	1	TCGA-XF-AAN3
24ad2168-b25a-4de8-a021-dfe1c74fcc6e	TCGA-BLCA	0de14572-bdb1-4d21-af08-c3ede2dc99a2_wxs_gdc_realn.bam	TCGA-XF-AAN3-10A-01D-A42H-08	3f45a7d9-7ad7-4e1f-8d86-024dbd418005	Normal	https://api.gdc.cancer.gov/slicing/view/3f45a7d9-7ad7-4e1f-8d86-024dbd418005?region=chr3:52300003-52511030	10	TCGA-XF-AAN3
24d56331-4bca-4ab8-9fb7-a95a30b4c8fe	TCGA-BLCA	d0fec8a1-76ee-40a1-80c5-4cf8ab5540c6_wxs_gdc_realn.bam	TCGA-ZF-AA5P-01A-11D-A391-08	acfbe9ef-4b5f-4a1f-8314-5520e048885f	Tumor	https://api.gdc.cancer.gov/slicing/view/acfbe9ef-4b5f-4a1f-8314-5520e048885f?region=chr3:52300003-52511030	1	TCGA-ZF-AA5P
24d56331-4bca-4ab8-9fb7-a95a30b4c8fe	TCGA-BLCA	9375b535-87d5-4b4e-81ab-8986e4e1dce3_wxs_gdc_realn.bam	TCGA-ZF-AA5P-10A-01D-A394-08	df95aeb1-16a0-42c2-97dc-8cdcefa5531a	Normal	https://api.gdc.cancer.gov/slicing/view/df95aeb1-16a0-42c2-97dc-8cdcefa5531a?region=chr3:52300003-52511030	10	TCGA-ZF-AA5P
24f21425-b001-4986-aedf-5b4dd851c6ad	TCGA-BLCA	973d0577-8ca4-44a1-817f-1d3c1bada151_wxs_gdc_realn.bam	TCGA-BT-A20V-01A-11D-A14W-08	ed0f8019-bcc4-4d1f-a532-280493665a35	Tumor	https://api.gdc.cancer.gov/slicing/view/ed0f8019-bcc4-4d1f-a532-280493665a35?region=chr3:52300003-52511030	1	TCGA-BT-A20V
24f21425-b001-4986-aedf-5b4dd851c6ad	TCGA-BLCA	f88b2f4c-15f1-4808-bcec-89abc7466de6_wxs_gdc_realn.bam	TCGA-BT-A20V-11A-11D-A14W-08	347ef17e-3d58-4f52-bb89-d7b697e61d6c	Normal	https://api.gdc.cancer.gov/slicing/view/347ef17e-3d58-4f52-bb89-d7b697e61d6c?region=chr3:52300003-52511030	11	TCGA-BT-A20V
25ac9acd-328b-4fae-a448-4f3957b1b212	TCGA-BLCA	111978f9-3761-4265-8166-7d5d60c51cff_wxs_gdc_realn.bam	TCGA-CF-A7I0-01A-22D-A34U-08	912159dc-2b32-4e82-8d89-fd7e9174a622	Tumor	https://api.gdc.cancer.gov/slicing/view/912159dc-2b32-4e82-8d89-fd7e9174a622?region=chr3:52300003-52511030	1	TCGA-CF-A7I0
25ac9acd-328b-4fae-a448-4f3957b1b212	TCGA-BLCA	d5d1e64d-dcbc-48d7-9dcc-574a09af4eab_wxs_gdc_realn.bam	TCGA-CF-A7I0-10A-01D-A34X-08	ceb233bb-1348-420b-b5cb-5d09594e00e3	Normal	https://api.gdc.cancer.gov/slicing/view/ceb233bb-1348-420b-b5cb-5d09594e00e3?region=chr3:52300003-52511030	10	TCGA-CF-A7I0
25eaf3f9-c364-423c-aaae-925e7b393afc	TCGA-BLCA	ca900907-6e1a-4cc4-8ca3-ccd4162db542_wxs_gdc_realn.bam	TCGA-2F-A9KQ-01A-11D-A38G-08	0d78b409-33e6-44a7-8c83-dc61b72c8384	Tumor	https://api.gdc.cancer.gov/slicing/view/0d78b409-33e6-44a7-8c83-dc61b72c8384?region=chr3:52300003-52511030	1	TCGA-2F-A9KQ
25eaf3f9-c364-423c-aaae-925e7b393afc	TCGA-BLCA	63c7cf8e-21e3-4f37-9a51-de1351872560_wxs_gdc_realn.bam	TCGA-2F-A9KQ-11A-11D-A38J-08	366f7206-dcda-4ec8-a05b-500cfcb7a6b1	Normal	https://api.gdc.cancer.gov/slicing/view/366f7206-dcda-4ec8-a05b-500cfcb7a6b1?region=chr3:52300003-52511030	11	TCGA-2F-A9KQ
284e175c-3229-4fee-a627-a49eac538e3a	TCGA-BLCA	312614ab-1a74-45ec-a73f-766c826f4d00_wxs_gdc_realn.bam	TCGA-ZF-A9RE-01A-11D-A38G-08	0a286b16-8c6c-4ca4-8eba-8c71bbc32d97	Tumor	https://api.gdc.cancer.gov/slicing/view/0a286b16-8c6c-4ca4-8eba-8c71bbc32d97?region=chr3:52300003-52511030	1	TCGA-ZF-A9RE
284e175c-3229-4fee-a627-a49eac538e3a	TCGA-BLCA	12084bd8-631f-4671-8526-0630ed0e4460_wxs_gdc_realn.bam	TCGA-ZF-A9RE-10A-01D-A38J-08	9673a4fc-c653-40ca-8b95-74f600d373c3	Normal	https://api.gdc.cancer.gov/slicing/view/9673a4fc-c653-40ca-8b95-74f600d373c3?region=chr3:52300003-52511030	10	TCGA-ZF-A9RE
286cf147-b7f7-4a05-8e41-7fbd3717ad71	TCGA-BLCA	3127a04a-35bb-487d-846a-c8a1a18ca0b1_wxs_gdc_realn.bam	TCGA-E7-A7XN-01A-11D-A34U-08	f0fbe8c0-7770-4b26-93e6-71c87aa6474a	Tumor	https://api.gdc.cancer.gov/slicing/view/f0fbe8c0-7770-4b26-93e6-71c87aa6474a?region=chr3:52300003-52511030	1	TCGA-E7-A7XN
286cf147-b7f7-4a05-8e41-7fbd3717ad71	TCGA-BLCA	3f28b85c-0386-4ada-aab9-a41c567e8147_wxs_gdc_realn.bam	TCGA-E7-A7XN-10A-01D-A34X-08	5b3ab078-edf5-42a0-9fd6-87ca2f8e70f0	Normal	https://api.gdc.cancer.gov/slicing/view/5b3ab078-edf5-42a0-9fd6-87ca2f8e70f0?region=chr3:52300003-52511030	10	TCGA-E7-A7XN
28e25ffb-8b0c-4839-a735-ed7b78e3213a	TCGA-BLCA	1376c881-cea5-4470-8dc1-63c69f201570_wxs_gdc_realn.bam	TCGA-G2-A2EC-01A-11D-A17V-08	c0d0864e-e4cf-4634-b3e1-e89624341ce1	Tumor	https://api.gdc.cancer.gov/slicing/view/c0d0864e-e4cf-4634-b3e1-e89624341ce1?region=chr3:52300003-52511030	1	TCGA-G2-A2EC
28e25ffb-8b0c-4839-a735-ed7b78e3213a	TCGA-BLCA	f76ab1a8-ac91-4fd9-9fd1-219ead6195ce_wxs_gdc_realn.bam	TCGA-G2-A2EC-10A-01D-A17V-08	53ab311a-040d-47e9-a1c9-0d19b2f28e12	Normal	https://api.gdc.cancer.gov/slicing/view/53ab311a-040d-47e9-a1c9-0d19b2f28e12?region=chr3:52300003-52511030	10	TCGA-G2-A2EC
29c52372-d3a7-4188-b468-67c3451c4f20	TCGA-BLCA	f3e6f7f4-ae62-4ed3-9c5d-cbf1191515b9_wxs_gdc_realn.bam	TCGA-E7-A678-01A-11D-A30E-08	f481ad04-cd91-456d-aa7a-31dacceaeb81	Tumor	https://api.gdc.cancer.gov/slicing/view/f481ad04-cd91-456d-aa7a-31dacceaeb81?region=chr3:52300003-52511030	1	TCGA-E7-A678
29c52372-d3a7-4188-b468-67c3451c4f20	TCGA-BLCA	8a3c927a-994c-42c7-9f30-1772fd5e4835_wxs_gdc_realn.bam	TCGA-E7-A678-10A-01D-A30H-08	59b4c62e-923e-43fd-af25-e76fdf38c3da	Normal	https://api.gdc.cancer.gov/slicing/view/59b4c62e-923e-43fd-af25-e76fdf38c3da?region=chr3:52300003-52511030	10	TCGA-E7-A678
2a142731-119c-495d-ad30-eb0b48bacb46	TCGA-BLCA	4e5917bd-2cb1-438c-a46c-5d8ca5b2fd0e_wxs_gdc_realn.bam	TCGA-G2-A2EF-01A-12D-A18F-08	d19d81c3-0deb-4b9d-8608-77e789663e1c	Tumor	https://api.gdc.cancer.gov/slicing/view/d19d81c3-0deb-4b9d-8608-77e789663e1c?region=chr3:52300003-52511030	1	TCGA-G2-A2EF
2a142731-119c-495d-ad30-eb0b48bacb46	TCGA-BLCA	f2ba42d5-03bd-4c43-8480-401ab04f73ac_wxs_gdc_realn.bam	TCGA-G2-A2EF-10A-01D-A18F-08	56ddebbd-7309-4891-9d4c-5881f821081d	Normal	https://api.gdc.cancer.gov/slicing/view/56ddebbd-7309-4891-9d4c-5881f821081d?region=chr3:52300003-52511030	10	TCGA-G2-A2EF
2a41b7d4-132f-4fb6-87b5-487c445379c7	TCGA-BLCA	9b3e164d-aaa0-4bb5-b7b8-6264b2746a47_wxs_gdc_realn.bam	TCGA-GD-A3OS-01A-12D-A21Z-08	282a36e3-e36d-4dd3-84e4-9ddead1ec1ba	Tumor	https://api.gdc.cancer.gov/slicing/view/282a36e3-e36d-4dd3-84e4-9ddead1ec1ba?region=chr3:52300003-52511030	1	TCGA-GD-A3OS
2a41b7d4-132f-4fb6-87b5-487c445379c7	TCGA-BLCA	257369d6-d4ac-4b67-8c30-de25dbdb76af_wxs_gdc_realn.bam	TCGA-GD-A3OS-10A-01D-A21Z-08	1de34cc9-7a14-4011-9392-1e947927f4ce	Normal	https://api.gdc.cancer.gov/slicing/view/1de34cc9-7a14-4011-9392-1e947927f4ce?region=chr3:52300003-52511030	10	TCGA-GD-A3OS
2ab0fb7b-ad2a-403d-9411-712974ccd878	TCGA-BLCA	08aa63b7-bc56-419b-b07b-a3fabf2463f2_wxs_gdc_realn.bam	TCGA-DK-A3WW-01A-22D-A23M-08	19f1e08a-15d6-4e38-a7ba-f381c4d3e1e0	Tumor	https://api.gdc.cancer.gov/slicing/view/19f1e08a-15d6-4e38-a7ba-f381c4d3e1e0?region=chr3:52300003-52511030	1	TCGA-DK-A3WW
2ab0fb7b-ad2a-403d-9411-712974ccd878	TCGA-BLCA	daddf34c-2e30-4c6e-8895-6a84a389f760_wxs_gdc_realn.bam	TCGA-DK-A3WW-10A-01D-A23K-08	1b16f64b-7fbc-4d85-99f6-cfe7a729484e	Normal	https://api.gdc.cancer.gov/slicing/view/1b16f64b-7fbc-4d85-99f6-cfe7a729484e?region=chr3:52300003-52511030	10	TCGA-DK-A3WW
2e85c30c-c4c4-4096-9eef-4eb2c7d991a3	TCGA-BLCA	fb985b3d-b0f7-42a0-bc3c-f71d9c5f78d8_wxs_gdc_realn.bam	TCGA-GD-A3OQ-01A-32D-A21Z-08	646e0128-6465-4486-b6a8-3c8cb7396b86	Tumor	https://api.gdc.cancer.gov/slicing/view/646e0128-6465-4486-b6a8-3c8cb7396b86?region=chr3:52300003-52511030	1	TCGA-GD-A3OQ
2e85c30c-c4c4-4096-9eef-4eb2c7d991a3	TCGA-BLCA	685111bf-0f7f-4b95-acdd-5704a8a553c5_wxs_gdc_realn.bam	TCGA-GD-A3OQ-10A-01D-A21Z-08	4b38d265-4383-436c-babc-94e581d276f0	Normal	https://api.gdc.cancer.gov/slicing/view/4b38d265-4383-436c-babc-94e581d276f0?region=chr3:52300003-52511030	10	TCGA-GD-A3OQ
3071cb51-dcf5-41f7-b047-afc2dcbf0aaf	TCGA-BLCA	cdf17db0-bd6b-4ff7-a06b-3dc3f262ae4f_wxs_gdc_realn.bam	TCGA-FD-A3SQ-01A-21D-A22Z-08	4cb534e9-2b51-4f6e-8cd3-b961e1e76a91	Tumor	https://api.gdc.cancer.gov/slicing/view/4cb534e9-2b51-4f6e-8cd3-b961e1e76a91?region=chr3:52300003-52511030	1	TCGA-FD-A3SQ
3071cb51-dcf5-41f7-b047-afc2dcbf0aaf	TCGA-BLCA	42025d7c-6875-430f-a4e3-0ef370339cc2_wxs_gdc_realn.bam	TCGA-FD-A3SQ-10A-01D-A22Z-08	7f3924f8-d71c-4b47-8afe-d5760995ce80	Normal	https://api.gdc.cancer.gov/slicing/view/7f3924f8-d71c-4b47-8afe-d5760995ce80?region=chr3:52300003-52511030	10	TCGA-FD-A3SQ
30c7445e-d0c4-4a0f-96a4-27e4259ee10b	TCGA-BLCA	56924619-0724-4b3e-9c53-27c27d3789d6_wxs_gdc_realn.bam	TCGA-G2-A2EL-01A-12D-A18F-08	8a3aba9a-71a4-4936-ab32-c70cc55703e6	Tumor	https://api.gdc.cancer.gov/slicing/view/8a3aba9a-71a4-4936-ab32-c70cc55703e6?region=chr3:52300003-52511030	1	TCGA-G2-A2EL
30c7445e-d0c4-4a0f-96a4-27e4259ee10b	TCGA-BLCA	1f537274-6e2a-4bba-bfa9-2b08de1e3658_wxs_gdc_realn.bam	TCGA-G2-A2EL-10A-01D-A18F-08	594a1b51-8ea5-4e42-aa60-8dcfee4c7bc8	Normal	https://api.gdc.cancer.gov/slicing/view/594a1b51-8ea5-4e42-aa60-8dcfee4c7bc8?region=chr3:52300003-52511030	10	TCGA-G2-A2EL
317e1db6-df93-4793-a4df-2fa234d8a81a	TCGA-BLCA	a9e3e375-d384-4f3b-864a-587165d27fbf_wxs_gdc_realn.bam	TCGA-XF-A9T8-01A-11D-A391-08	c50a4c67-186e-44c3-8299-d15c3803dff7	Tumor	https://api.gdc.cancer.gov/slicing/view/c50a4c67-186e-44c3-8299-d15c3803dff7?region=chr3:52300003-52511030	1	TCGA-XF-A9T8
317e1db6-df93-4793-a4df-2fa234d8a81a	TCGA-BLCA	b9412329-1c4c-4ab1-8627-4f285ff25296_wxs_gdc_realn.bam	TCGA-XF-A9T8-10A-01D-A394-08	ed1678d4-30f8-410d-be03-cda4c6ba6fc3	Normal	https://api.gdc.cancer.gov/slicing/view/ed1678d4-30f8-410d-be03-cda4c6ba6fc3?region=chr3:52300003-52511030	10	TCGA-XF-A9T8
31da07bb-6752-49a3-a7ea-5427c04a9458	TCGA-BLCA	3e02d723-691a-448c-85e2-4e39a3696ba5_wxs_gdc_realn.bam	TCGA-GD-A3OP-01A-21D-A21Z-08	c466aea1-aa8a-4f18-9861-7dca39245975	Tumor	https://api.gdc.cancer.gov/slicing/view/c466aea1-aa8a-4f18-9861-7dca39245975?region=chr3:52300003-52511030	1	TCGA-GD-A3OP
31da07bb-6752-49a3-a7ea-5427c04a9458	TCGA-BLCA	1da60c80-b916-476e-b5f6-ed860171f568_wxs_gdc_realn.bam	TCGA-GD-A3OP-10A-01D-A21Z-08	751165c5-bcbb-499a-990e-dc9e6345c92b	Normal	https://api.gdc.cancer.gov/slicing/view/751165c5-bcbb-499a-990e-dc9e6345c92b?region=chr3:52300003-52511030	10	TCGA-GD-A3OP
329d372c-c44e-4595-b8ac-474c5a1321a5	TCGA-BLCA	fed3a759-3709-4109-a860-3f493cd89e8e_wxs_gdc_realn.bam	TCGA-XF-AAML-01A-11D-A42E-08	5f06d420-a707-45a4-a0f8-3c84a4d72be8	Tumor	https://api.gdc.cancer.gov/slicing/view/5f06d420-a707-45a4-a0f8-3c84a4d72be8?region=chr3:52300003-52511030	1	TCGA-XF-AAML
329d372c-c44e-4595-b8ac-474c5a1321a5	TCGA-BLCA	e27ee2ca-5032-49db-a18f-36fff83c98c3_wxs_gdc_realn.bam	TCGA-XF-AAML-10A-01D-A42H-08	ae6fdb7a-4694-4120-af7d-1d8583afa0e6	Normal	https://api.gdc.cancer.gov/slicing/view/ae6fdb7a-4694-4120-af7d-1d8583afa0e6?region=chr3:52300003-52511030	10	TCGA-XF-AAML
32e79b35-a33a-4ca0-bfb7-7ea7e4e26568	TCGA-BLCA	eb5d6516-bb61-449f-b9cd-728991705831_wxs_gdc_realn.bam	TCGA-4Z-AA82-01A-11D-A391-08	d4f3f8ee-5958-4a2a-8a9f-e9e2f75d545a	Tumor	https://api.gdc.cancer.gov/slicing/view/d4f3f8ee-5958-4a2a-8a9f-e9e2f75d545a?region=chr3:52300003-52511030	1	TCGA-4Z-AA82
32e79b35-a33a-4ca0-bfb7-7ea7e4e26568	TCGA-BLCA	bc7faa65-35d3-4c4c-a0bd-700918a564cd_wxs_gdc_realn.bam	TCGA-4Z-AA82-10A-01D-A394-08	ce7fcc7f-dbdd-4f7c-9dd6-e439f8046e4a	Normal	https://api.gdc.cancer.gov/slicing/view/ce7fcc7f-dbdd-4f7c-9dd6-e439f8046e4a?region=chr3:52300003-52511030	10	TCGA-4Z-AA82
32efe5e2-e037-4547-8ead-619f61647639	TCGA-BLCA	052ddf38-2338-4271-8154-38d24df6c6c3_wxs_gdc_realn.bam	TCGA-K4-A5RI-01A-11D-A289-08	5a0eb0dd-aabb-467d-bdee-36f7e1ded9a2	Tumor	https://api.gdc.cancer.gov/slicing/view/5a0eb0dd-aabb-467d-bdee-36f7e1ded9a2?region=chr3:52300003-52511030	1	TCGA-K4-A5RI
32efe5e2-e037-4547-8ead-619f61647639	TCGA-BLCA	64acc741-5e0b-42d6-bec0-68722fe05563_wxs_gdc_realn.bam	TCGA-K4-A5RI-10A-01D-A289-08	34da5f83-659a-4915-8ca3-94c13460095e	Normal	https://api.gdc.cancer.gov/slicing/view/34da5f83-659a-4915-8ca3-94c13460095e?region=chr3:52300003-52511030	10	TCGA-K4-A5RI
33708951-0a0d-4ad0-b472-23151c9f76f6	TCGA-BLCA	e562ad5d-3390-4a69-b6b8-9de89a45a8f4_wxs_gdc_realn.bam	TCGA-XF-A9ST-01A-11D-A42E-08	d7d855ff-84f8-407d-99a7-7dd40a558ef7	Tumor	https://api.gdc.cancer.gov/slicing/view/d7d855ff-84f8-407d-99a7-7dd40a558ef7?region=chr3:52300003-52511030	1	TCGA-XF-A9ST
33708951-0a0d-4ad0-b472-23151c9f76f6	TCGA-BLCA	e11d1434-d7df-46a5-9da5-9dc08e5a9c4c_wxs_gdc_realn.bam	TCGA-XF-A9ST-10A-01D-A42H-08	a589c24d-e734-43ae-bf80-862901d83c5a	Normal	https://api.gdc.cancer.gov/slicing/view/a589c24d-e734-43ae-bf80-862901d83c5a?region=chr3:52300003-52511030	10	TCGA-XF-A9ST
33bc6a7c-9844-41e3-96b3-1e34bb3fedd5	TCGA-BLCA	e4ff90f4-7122-475a-84a6-a39cd56c7e46_wxs_gdc_realn.bam	TCGA-GV-A3QH-01A-11D-A21Z-08	498b321c-89c7-4c63-a621-dfcb56622749	Tumor	https://api.gdc.cancer.gov/slicing/view/498b321c-89c7-4c63-a621-dfcb56622749?region=chr3:52300003-52511030	1	TCGA-GV-A3QH
33bc6a7c-9844-41e3-96b3-1e34bb3fedd5	TCGA-BLCA	639c8ae6-127a-474d-b66a-c4a6da661cd7_wxs_gdc_realn.bam	TCGA-GV-A3QH-10A-01D-A21Z-08	01523ca0-0870-49eb-85c1-3e2206c4ee73	Normal	https://api.gdc.cancer.gov/slicing/view/01523ca0-0870-49eb-85c1-3e2206c4ee73?region=chr3:52300003-52511030	10	TCGA-GV-A3QH
35c7bb8a-7b5c-488d-9d3a-725b24d14478	TCGA-BLCA	08005e15-eadd-4b8c-8757-668c4347719f_wxs_gdc_realn.bam	TCGA-4Z-AA81-01A-11D-A391-08	e7669ee6-da25-43e0-906e-e7f2ace49507	Tumor	https://api.gdc.cancer.gov/slicing/view/e7669ee6-da25-43e0-906e-e7f2ace49507?region=chr3:52300003-52511030	1	TCGA-4Z-AA81
35c7bb8a-7b5c-488d-9d3a-725b24d14478	TCGA-BLCA	d8206463-2a1f-4d8e-bca6-ce512f54b403_wxs_gdc_realn.bam	TCGA-4Z-AA81-10A-01D-A394-08	ff3f83d8-e856-4f69-8342-b6035e8f744c	Normal	https://api.gdc.cancer.gov/slicing/view/ff3f83d8-e856-4f69-8342-b6035e8f744c?region=chr3:52300003-52511030	10	TCGA-4Z-AA81
36054200-3fa4-4541-a25c-47282e4ef88d	TCGA-BLCA	36524c53-ac54-4a42-a982-bed2e4354268_wxs_gdc_realn.bam	TCGA-FD-A3B6-01A-21D-A20D-08	3324f0e4-00b7-4693-b101-b6dc23e7db6f	Tumor	https://api.gdc.cancer.gov/slicing/view/3324f0e4-00b7-4693-b101-b6dc23e7db6f?region=chr3:52300003-52511030	1	TCGA-FD-A3B6
36054200-3fa4-4541-a25c-47282e4ef88d	TCGA-BLCA	c92207a3-53ed-4c88-9234-ade71d89f609_wxs_gdc_realn.bam	TCGA-FD-A3B6-10A-01D-A20D-08	7071d69e-e005-4dcb-aad3-90a23dcbc719	Normal	https://api.gdc.cancer.gov/slicing/view/7071d69e-e005-4dcb-aad3-90a23dcbc719?region=chr3:52300003-52511030	10	TCGA-FD-A3B6
36c14e9d-1863-4c55-bbbb-f8c9dd418932	TCGA-BLCA	a5dc17f5-abda-4534-b0f8-34b59ed4faa3_wxs_gdc_realn.bam	TCGA-DK-A1AC-01A-11D-A13W-08	be9f52ec-04be-420a-a89c-c7f9b5cdfa7d	Tumor	https://api.gdc.cancer.gov/slicing/view/be9f52ec-04be-420a-a89c-c7f9b5cdfa7d?region=chr3:52300003-52511030	1	TCGA-DK-A1AC
36c14e9d-1863-4c55-bbbb-f8c9dd418932	TCGA-BLCA	97693ada-dce8-411a-9d14-8e38af034240_wxs_gdc_realn.bam	TCGA-DK-A1AC-10A-01D-A13W-08	54179569-2b95-4e30-9564-5143c9fcbb5a	Normal	https://api.gdc.cancer.gov/slicing/view/54179569-2b95-4e30-9564-5143c9fcbb5a?region=chr3:52300003-52511030	10	TCGA-DK-A1AC
371b5d70-9797-4dae-b523-247f5eaeb4ab	TCGA-BLCA	7cebd9d9-bbac-4dee-86e2-d4eeb8c25ade_wxs_gdc_realn.bam	TCGA-ZF-A9R4-01A-11D-A38G-08	46b9ead2-f55e-48c5-bcd1-61cd29e086d2	Tumor	https://api.gdc.cancer.gov/slicing/view/46b9ead2-f55e-48c5-bcd1-61cd29e086d2?region=chr3:52300003-52511030	1	TCGA-ZF-A9R4
371b5d70-9797-4dae-b523-247f5eaeb4ab	TCGA-BLCA	7ef6d222-c947-4e04-a965-80a6abb68393_wxs_gdc_realn.bam	TCGA-ZF-A9R4-10A-01D-A38J-08	4f2b11df-5aa6-4f30-b835-aac63870d204	Normal	https://api.gdc.cancer.gov/slicing/view/4f2b11df-5aa6-4f30-b835-aac63870d204?region=chr3:52300003-52511030	10	TCGA-ZF-A9R4
383bf27a-9216-492e-b4bd-2b4eef8278de	TCGA-BLCA	ced678ae-b3bb-47a6-b232-0156e99eef76_wxs_gdc_realn.bam	TCGA-K4-AAQO-01A-11D-A38G-08	32b6a7d1-2acb-4758-908a-223e03b94008	Tumor	https://api.gdc.cancer.gov/slicing/view/32b6a7d1-2acb-4758-908a-223e03b94008?region=chr3:52300003-52511030	1	TCGA-K4-AAQO
383bf27a-9216-492e-b4bd-2b4eef8278de	TCGA-BLCA	ef726884-0dba-4561-bdbb-76836cf6cc3d_wxs_gdc_realn.bam	TCGA-K4-AAQO-10A-01D-A38J-08	457b3ef7-f150-46ab-811e-941cb201abf4	Normal	https://api.gdc.cancer.gov/slicing/view/457b3ef7-f150-46ab-811e-941cb201abf4?region=chr3:52300003-52511030	10	TCGA-K4-AAQO
389d1e21-5b97-4231-a3d7-71fecb918beb	TCGA-BLCA	ceab2224-d96f-4033-bc35-48a3a5ec874c_wxs_gdc_realn.bam	TCGA-FD-A6TB-01A-12D-A339-08	8ecf8565-ba8d-4176-a7e8-dda79c1e6631	Tumor	https://api.gdc.cancer.gov/slicing/view/8ecf8565-ba8d-4176-a7e8-dda79c1e6631?region=chr3:52300003-52511030	1	TCGA-FD-A6TB
389d1e21-5b97-4231-a3d7-71fecb918beb	TCGA-BLCA	0f1ad1e0-e453-4493-894d-82da6a6e6369_wxs_gdc_realn.bam	TCGA-FD-A6TB-10A-21D-A339-08	6c356147-6dd1-455a-9b10-af4103cf6518	Normal	https://api.gdc.cancer.gov/slicing/view/6c356147-6dd1-455a-9b10-af4103cf6518?region=chr3:52300003-52511030	10	TCGA-FD-A6TB
390a29fe-2cfd-43c4-a247-69e692763e17	TCGA-BLCA	1a75c18e-b209-4ccc-951f-50f8a473e00e_wxs_gdc_realn.bam	TCGA-XF-AAMG-01A-11D-A42E-08	bac7afaa-84c9-4255-96c9-ca40d09018b0	Tumor	https://api.gdc.cancer.gov/slicing/view/bac7afaa-84c9-4255-96c9-ca40d09018b0?region=chr3:52300003-52511030	1	TCGA-XF-AAMG
390a29fe-2cfd-43c4-a247-69e692763e17	TCGA-BLCA	a829226a-2f5a-4990-be72-1f06b5bca428_wxs_gdc_realn.bam	TCGA-XF-AAMG-10A-01D-A42H-08	c78b6400-4a4c-4737-8c2f-5e59f9d391d1	Normal	https://api.gdc.cancer.gov/slicing/view/c78b6400-4a4c-4737-8c2f-5e59f9d391d1?region=chr3:52300003-52511030	10	TCGA-XF-AAMG
39ea19e1-4959-4f1b-9934-54bdaf766842	TCGA-BLCA	69acf4f1-063f-453d-b148-681518c0bc39_wxs_gdc_realn.bam	TCGA-CF-A1HR-01A-11D-A13W-08	c340bb56-9ab6-4633-8189-cc51717c065c	Tumor	https://api.gdc.cancer.gov/slicing/view/c340bb56-9ab6-4633-8189-cc51717c065c?region=chr3:52300003-52511030	1	TCGA-CF-A1HR
39ea19e1-4959-4f1b-9934-54bdaf766842	TCGA-BLCA	62d52ca4-cd68-4a07-87fb-57e5f2c09538_wxs_gdc_realn.bam	TCGA-CF-A1HR-10A-01D-A13W-08	a83c9b06-9174-40bf-bf27-2ce82d150964	Normal	https://api.gdc.cancer.gov/slicing/view/a83c9b06-9174-40bf-bf27-2ce82d150964?region=chr3:52300003-52511030	10	TCGA-CF-A1HR
39efa06a-ffe5-40b3-8f8a-a2d7071bc9e3	TCGA-BLCA	4c89ce08-ed24-4179-8884-4706660b7da8_wxs_gdc_realn.bam	TCGA-CF-A3MG-01A-11D-A20D-08	2b78602e-97a8-4890-aac9-7117d0ba04ac	Tumor	https://api.gdc.cancer.gov/slicing/view/2b78602e-97a8-4890-aac9-7117d0ba04ac?region=chr3:52300003-52511030	1	TCGA-CF-A3MG
39efa06a-ffe5-40b3-8f8a-a2d7071bc9e3	TCGA-BLCA	acef2a84-c0aa-447e-b57f-0b685260dcdd_wxs_gdc_realn.bam	TCGA-CF-A3MG-10A-01D-A20D-08	a82fd9e1-7c08-4bf3-8574-8ae85491e848	Normal	https://api.gdc.cancer.gov/slicing/view/a82fd9e1-7c08-4bf3-8574-8ae85491e848?region=chr3:52300003-52511030	10	TCGA-CF-A3MG
39fdc742-8bdb-4e77-b20b-0f967a75e659	TCGA-BLCA	41c7cc62-4ee2-4da7-a8eb-3cdbb4c01f55_wxs_gdc_realn.bam	TCGA-LC-A66R-01A-41D-A30E-08	ac441a22-97e2-4025-9f40-4536fd3bdf9d	Tumor	https://api.gdc.cancer.gov/slicing/view/ac441a22-97e2-4025-9f40-4536fd3bdf9d?region=chr3:52300003-52511030	1	TCGA-LC-A66R
39fdc742-8bdb-4e77-b20b-0f967a75e659	TCGA-BLCA	42e78283-7269-4362-8f36-6a3db0eba823_wxs_gdc_realn.bam	TCGA-LC-A66R-10A-01D-A30H-08	76130b3b-a87f-46b5-9f8e-60fc7a56ac2d	Normal	https://api.gdc.cancer.gov/slicing/view/76130b3b-a87f-46b5-9f8e-60fc7a56ac2d?region=chr3:52300003-52511030	10	TCGA-LC-A66R
3b16881a-88c2-4048-b78f-e3e183503f70	TCGA-BLCA	be9a8672-1d1b-419c-a234-f7ace1feaa95_wxs_gdc_realn.bam	TCGA-GU-AATP-01A-11D-A391-08	3ef4845a-483a-4eec-8cb3-95e77e11c08b	Tumor	https://api.gdc.cancer.gov/slicing/view/3ef4845a-483a-4eec-8cb3-95e77e11c08b?region=chr3:52300003-52511030	1	TCGA-GU-AATP
3b16881a-88c2-4048-b78f-e3e183503f70	TCGA-BLCA	b9c564b1-03cf-47d1-96d3-bc2482fbe2aa_wxs_gdc_realn.bam	TCGA-GU-AATP-10A-01D-A394-08	17df6983-7cd3-4566-ab21-c8925637461a	Normal	https://api.gdc.cancer.gov/slicing/view/17df6983-7cd3-4566-ab21-c8925637461a?region=chr3:52300003-52511030	10	TCGA-GU-AATP
3b464065-b2e9-4fb2-a7da-09e963fd43b3	TCGA-BLCA	84504382-2f05-4a30-82a6-8f60599abe40_wxs_gdc_realn.bam	TCGA-2F-A9KW-01A-11D-A38G-08	b3eb0a1c-2244-4506-b5e9-96a4405f76b1	Tumor	https://api.gdc.cancer.gov/slicing/view/b3eb0a1c-2244-4506-b5e9-96a4405f76b1?region=chr3:52300003-52511030	1	TCGA-2F-A9KW
3b464065-b2e9-4fb2-a7da-09e963fd43b3	TCGA-BLCA	e93eb9c6-b20c-4560-82fc-1aac0deffffa_wxs_gdc_realn.bam	TCGA-2F-A9KW-10A-01D-A38J-08	ec5c1a12-5123-425e-b08f-2e9d137cc316	Normal	https://api.gdc.cancer.gov/slicing/view/ec5c1a12-5123-425e-b08f-2e9d137cc316?region=chr3:52300003-52511030	10	TCGA-2F-A9KW
3bd918a8-3b92-4042-b4a1-f9dfcd6fe405	TCGA-BLCA	edf74f91-42ba-4c36-8bc3-ee35875cf521_wxs_gdc_realn.bam	TCGA-UY-A9PF-01A-11D-A38G-08	0c6b6d91-54d6-4517-994b-9538865220de	Tumor	https://api.gdc.cancer.gov/slicing/view/0c6b6d91-54d6-4517-994b-9538865220de?region=chr3:52300003-52511030	1	TCGA-UY-A9PF
3bd918a8-3b92-4042-b4a1-f9dfcd6fe405	TCGA-BLCA	46c21cf6-e0ec-403b-9b10-c4412029e0e1_wxs_gdc_realn.bam	TCGA-UY-A9PF-10A-01D-A38J-08	06dd10a5-a7cb-4f88-a835-34817750a054	Normal	https://api.gdc.cancer.gov/slicing/view/06dd10a5-a7cb-4f88-a835-34817750a054?region=chr3:52300003-52511030	10	TCGA-UY-A9PF
3cccffea-bd7d-4548-bb38-fe5eda630de6	TCGA-BLCA	7ad967f2-cade-41e1-9aaf-b651ebafb8ef_wxs_gdc_realn.bam	TCGA-FD-A43N-01A-11D-A23U-08	a9d173ff-940f-4cb3-ba55-e1e9fb8e3092	Tumor	https://api.gdc.cancer.gov/slicing/view/a9d173ff-940f-4cb3-ba55-e1e9fb8e3092?region=chr3:52300003-52511030	1	TCGA-FD-A43N
3cccffea-bd7d-4548-bb38-fe5eda630de6	TCGA-BLCA	38660148-12e6-4dae-9041-075ca6892d9b_wxs_gdc_realn.bam	TCGA-FD-A43N-10A-01D-A23U-08	528f9b4c-97cb-47e2-920e-2a492006f89c	Normal	https://api.gdc.cancer.gov/slicing/view/528f9b4c-97cb-47e2-920e-2a492006f89c?region=chr3:52300003-52511030	10	TCGA-FD-A43N
3d644eaf-82fc-4bc7-93b7-3e600e8c6511	TCGA-BLCA	4534413b-d0d0-4b34-a3d4-f821705485ae_wxs_gdc_realn.bam	TCGA-GV-A3JW-01A-11D-A20D-08	9c033674-fb35-4c2f-9523-dd541577ebc9	Tumor	https://api.gdc.cancer.gov/slicing/view/9c033674-fb35-4c2f-9523-dd541577ebc9?region=chr3:52300003-52511030	1	TCGA-GV-A3JW
3d644eaf-82fc-4bc7-93b7-3e600e8c6511	TCGA-BLCA	ce1d3ff8-4d0d-4764-8243-da7b6102d4ea_wxs_gdc_realn.bam	TCGA-GV-A3JW-10A-01D-A20D-08	9b93ede5-5b05-4c49-89bc-aeaf6eeac30d	Normal	https://api.gdc.cancer.gov/slicing/view/9b93ede5-5b05-4c49-89bc-aeaf6eeac30d?region=chr3:52300003-52511030	10	TCGA-GV-A3JW
3ed614e7-f356-4d87-985b-d3bbbae3bb40	TCGA-BLCA	91f458e6-64b7-454d-a542-b0aa23638fd8_wxs_gdc_realn.bam	TCGA-DK-A1A7-01A-11D-A13W-08	e1ef4fc8-2732-4eff-9d4c-70b591980917	Tumor	https://api.gdc.cancer.gov/slicing/view/e1ef4fc8-2732-4eff-9d4c-70b591980917?region=chr3:52300003-52511030	1	TCGA-DK-A1A7
3ed614e7-f356-4d87-985b-d3bbbae3bb40	TCGA-BLCA	c14e29aa-a979-4452-8019-7eebfb3d5d04_wxs_gdc_realn.bam	TCGA-DK-A1A7-10A-01D-A13W-08	8d1fab1d-05c1-4169-aadc-1599124464cc	Normal	https://api.gdc.cancer.gov/slicing/view/8d1fab1d-05c1-4169-aadc-1599124464cc?region=chr3:52300003-52511030	10	TCGA-DK-A1A7
3effd691-570c-478a-8903-3771a1b43f2e	TCGA-BLCA	058e6d43-be79-478c-87c5-c09ce903ee06_wxs_gdc_realn.bam	TCGA-E7-A7DV-01A-11D-A339-08	c4c1b2c8-ab8e-4c1e-a92e-a378e32afd10	Tumor	https://api.gdc.cancer.gov/slicing/view/c4c1b2c8-ab8e-4c1e-a92e-a378e32afd10?region=chr3:52300003-52511030	1	TCGA-E7-A7DV
3effd691-570c-478a-8903-3771a1b43f2e	TCGA-BLCA	1f541473-3b8d-4713-a63b-84f5e749ceba_wxs_gdc_realn.bam	TCGA-E7-A7DV-10A-01D-A339-08	460eb005-0124-45d4-976d-f17c406e12f6	Normal	https://api.gdc.cancer.gov/slicing/view/460eb005-0124-45d4-976d-f17c406e12f6?region=chr3:52300003-52511030	10	TCGA-E7-A7DV
3f0a0748-9acc-4d0b-ba18-7c08bd183f86	TCGA-BLCA	f730e341-8102-4405-95e2-46a3455a35cc_wxs_gdc_realn.bam	TCGA-DK-A3IK-01A-32D-A21A-08	09364750-74d2-4ae5-b373-c86320a7803b	Tumor	https://api.gdc.cancer.gov/slicing/view/09364750-74d2-4ae5-b373-c86320a7803b?region=chr3:52300003-52511030	1	TCGA-DK-A3IK
3f0a0748-9acc-4d0b-ba18-7c08bd183f86	TCGA-BLCA	afd71eba-ed7c-408d-94eb-8e606faafc73_wxs_gdc_realn.bam	TCGA-DK-A3IK-10A-01D-A21A-08	d6a002d6-acea-4d18-bcb5-934d9ab41b44	Normal	https://api.gdc.cancer.gov/slicing/view/d6a002d6-acea-4d18-bcb5-934d9ab41b44?region=chr3:52300003-52511030	10	TCGA-DK-A3IK
40398c03-a9cc-476b-9ee9-aecf161be43f	TCGA-BLCA	612fd956-9a41-4201-9d74-6ab50f6ae987_wxs_gdc_realn.bam	TCGA-C4-A0F0-01A-12D-A10S-08	72a695b6-0a94-4a7e-918b-61592df849b0	Tumor	https://api.gdc.cancer.gov/slicing/view/72a695b6-0a94-4a7e-918b-61592df849b0?region=chr3:52300003-52511030	1	TCGA-C4-A0F0
40398c03-a9cc-476b-9ee9-aecf161be43f	TCGA-BLCA	02addf8a-9108-4a60-bba3-c45d654a30f7_wxs_gdc_realn.bam	TCGA-C4-A0F0-10A-01D-A10S-08	d18e22dd-6cf6-423e-85f1-deb514b6b304	Normal	https://api.gdc.cancer.gov/slicing/view/d18e22dd-6cf6-423e-85f1-deb514b6b304?region=chr3:52300003-52511030	10	TCGA-C4-A0F0
40551d53-388b-4067-9341-76e94d023703	TCGA-BLCA	7b6d9622-3948-448c-8d24-73e463336d7f_wxs_gdc_realn.bam	TCGA-DK-A3X2-01A-11D-A22Z-08	19833bfc-f69c-4e4b-b3e5-4588864dfe06	Tumor	https://api.gdc.cancer.gov/slicing/view/19833bfc-f69c-4e4b-b3e5-4588864dfe06?region=chr3:52300003-52511030	1	TCGA-DK-A3X2
40551d53-388b-4067-9341-76e94d023703	TCGA-BLCA	e19d0798-8651-4fc6-96e9-c1eb4f29c5e6_wxs_gdc_realn.bam	TCGA-DK-A3X2-10A-01D-A22Z-08	ed419960-0456-4620-a685-45abccd77c7f	Normal	https://api.gdc.cancer.gov/slicing/view/ed419960-0456-4620-a685-45abccd77c7f?region=chr3:52300003-52511030	10	TCGA-DK-A3X2
4107ae6f-502c-4bdc-bf14-e4b3711cba38	TCGA-BLCA	62b9f71c-2dab-455a-a454-579e8843f712_wxs_gdc_realn.bam	TCGA-E5-A2PC-01A-11D-A202-08	2c22b4f9-7550-4523-9068-e02675fe9ccd	Tumor	https://api.gdc.cancer.gov/slicing/view/2c22b4f9-7550-4523-9068-e02675fe9ccd?region=chr3:52300003-52511030	1	TCGA-E5-A2PC
4107ae6f-502c-4bdc-bf14-e4b3711cba38	TCGA-BLCA	bad04664-6ccb-4b10-addf-357be540b43e_wxs_gdc_realn.bam	TCGA-E5-A2PC-10B-01D-A202-08	6fa4b98b-2844-4704-bcad-ea96ce855e0e	Normal	https://api.gdc.cancer.gov/slicing/view/6fa4b98b-2844-4704-bcad-ea96ce855e0e?region=chr3:52300003-52511030	10	TCGA-E5-A2PC
419deaac-ea45-4bdd-9fa0-b5cd8429b44f	TCGA-BLCA	8c619cbc-9e91-4716-9711-5236e55d8f46_wxs_gdc_realn.bam	TCGA-BT-A20Q-01A-11D-A14W-08	1cc34bc9-4c7c-44d5-b143-572c80a3c2c5	Tumor	https://api.gdc.cancer.gov/slicing/view/1cc34bc9-4c7c-44d5-b143-572c80a3c2c5?region=chr3:52300003-52511030	1	TCGA-BT-A20Q
419deaac-ea45-4bdd-9fa0-b5cd8429b44f	TCGA-BLCA	21d0907a-ac47-4a72-8f6c-74d25949fe11_wxs_gdc_realn.bam	TCGA-BT-A20Q-11A-11D-A14W-08	8ebb29a1-29dd-43c8-b697-ee3790a7e24b	Normal	https://api.gdc.cancer.gov/slicing/view/8ebb29a1-29dd-43c8-b697-ee3790a7e24b?region=chr3:52300003-52511030	11	TCGA-BT-A20Q
41b59716-116f-4942-8b63-409870a87e26	TCGA-BLCA	780f4201-4e59-47b8-b3b7-d322a6162b2d_wxs_gdc_realn.bam	TCGA-DK-A3IM-01A-11D-A20D-08	f5e0e539-ab62-4e6c-9bee-d6888f35baaa	Tumor	https://api.gdc.cancer.gov/slicing/view/f5e0e539-ab62-4e6c-9bee-d6888f35baaa?region=chr3:52300003-52511030	1	TCGA-DK-A3IM
41b59716-116f-4942-8b63-409870a87e26	TCGA-BLCA	fdf4684d-6346-469c-b07b-5d4846a8816a_wxs_gdc_realn.bam	TCGA-DK-A3IM-10A-01D-A20D-08	ff17951e-7091-402b-9c6c-ca6a26033227	Normal	https://api.gdc.cancer.gov/slicing/view/ff17951e-7091-402b-9c6c-ca6a26033227?region=chr3:52300003-52511030	10	TCGA-DK-A3IM
41e8c196-ef93-47c6-ad06-0031f23d4347	TCGA-BLCA	f00cf9de-0207-40f2-b044-d626625362c0_wxs_gdc_realn.bam	TCGA-FD-A43P-01A-31D-A23U-08	dfc4183d-bac4-4805-a770-92b280bd6b2c	Tumor	https://api.gdc.cancer.gov/slicing/view/dfc4183d-bac4-4805-a770-92b280bd6b2c?region=chr3:52300003-52511030	1	TCGA-FD-A43P
41e8c196-ef93-47c6-ad06-0031f23d4347	TCGA-BLCA	e4f5461d-4a69-4c1f-806f-ea87f8da0b59_wxs_gdc_realn.bam	TCGA-FD-A43P-10A-01D-A23U-08	2655731b-5a10-4b8e-99d4-ab8e33bfab63	Normal	https://api.gdc.cancer.gov/slicing/view/2655731b-5a10-4b8e-99d4-ab8e33bfab63?region=chr3:52300003-52511030	10	TCGA-FD-A43P
423b7fc5-3970-4c96-990d-96ad0842f1eb	TCGA-BLCA	96624006-b7b9-4f04-b31d-8132ea22f7e9_wxs_gdc_realn.bam	TCGA-SY-A9G0-01A-12D-A38G-08	65e27722-e8ca-47ca-ac1e-e9ffaced2482	Tumor	https://api.gdc.cancer.gov/slicing/view/65e27722-e8ca-47ca-ac1e-e9ffaced2482?region=chr3:52300003-52511030	1	TCGA-SY-A9G0
423b7fc5-3970-4c96-990d-96ad0842f1eb	TCGA-BLCA	923f6353-020c-437c-961f-dfbe7516bfe4_wxs_gdc_realn.bam	TCGA-SY-A9G0-10A-01D-A38J-08	b029f2d8-c341-4f00-96fe-3fa252cc4cb9	Normal	https://api.gdc.cancer.gov/slicing/view/b029f2d8-c341-4f00-96fe-3fa252cc4cb9?region=chr3:52300003-52511030	10	TCGA-SY-A9G0
42bcf1a7-2f3a-4ed8-a41d-cdd67e65b928	TCGA-BLCA	76efb030-c8f7-41e9-bb9c-5884bdd4bb53_wxs_gdc_realn.bam	TCGA-XF-A9SU-01A-31D-A391-08	ae582b5a-7800-4ea4-a03e-4e9012d12741	Tumor	https://api.gdc.cancer.gov/slicing/view/ae582b5a-7800-4ea4-a03e-4e9012d12741?region=chr3:52300003-52511030	1	TCGA-XF-A9SU
42bcf1a7-2f3a-4ed8-a41d-cdd67e65b928	TCGA-BLCA	e21da535-cf34-435d-9095-3bc029172d3b_wxs_gdc_realn.bam	TCGA-XF-A9SU-10A-01D-A394-08	878875cc-9a09-4919-b927-b090b1d94e63	Normal	https://api.gdc.cancer.gov/slicing/view/878875cc-9a09-4919-b927-b090b1d94e63?region=chr3:52300003-52511030	10	TCGA-XF-A9SU
4319aa02-6d8b-4cb8-b4e4-c4eed1cb2ac7	TCGA-BLCA	b1a3a75d-64b4-46dc-bb9f-3f48797deaff_wxs_gdc_realn.bam	TCGA-UY-A78O-01A-12D-A339-08	b45207c2-5284-41d6-a080-a274f8afbbe9	Tumor	https://api.gdc.cancer.gov/slicing/view/b45207c2-5284-41d6-a080-a274f8afbbe9?region=chr3:52300003-52511030	1	TCGA-UY-A78O
4319aa02-6d8b-4cb8-b4e4-c4eed1cb2ac7	TCGA-BLCA	5ad0dd53-afc6-427d-a803-3fa946072e12_wxs_gdc_realn.bam	TCGA-UY-A78O-10A-01D-A339-08	5760feaf-173d-40eb-880e-f5c0e2c9b615	Normal	https://api.gdc.cancer.gov/slicing/view/5760feaf-173d-40eb-880e-f5c0e2c9b615?region=chr3:52300003-52511030	10	TCGA-UY-A78O
43f9b602-683a-4fa1-b044-8fc5794b1453	TCGA-BLCA	97218954-b13e-4df4-bbef-947dcf176dcb_wxs_gdc_realn.bam	TCGA-CF-A8HX-01A-11D-A364-08	af5acce1-b3f5-40db-a57a-7ace823dc5ad	Tumor	https://api.gdc.cancer.gov/slicing/view/af5acce1-b3f5-40db-a57a-7ace823dc5ad?region=chr3:52300003-52511030	1	TCGA-CF-A8HX
43f9b602-683a-4fa1-b044-8fc5794b1453	TCGA-BLCA	1de45aad-ce3a-41d6-bb7d-d8f43d3cf8cd_wxs_gdc_realn.bam	TCGA-CF-A8HX-10A-01D-A362-08	628314f1-0fea-491c-aca6-0759b70568f6	Normal	https://api.gdc.cancer.gov/slicing/view/628314f1-0fea-491c-aca6-0759b70568f6?region=chr3:52300003-52511030	10	TCGA-CF-A8HX
4570b6e2-d430-41ca-aab1-ce4d14c36463	TCGA-BLCA	90e57a6b-edfb-4aed-b5e0-4e607daec98a_wxs_gdc_realn.bam	TCGA-FD-A3SL-01A-21D-A22Z-08	2bda1576-ea50-4e2a-a82a-2b262ef3feed	Tumor	https://api.gdc.cancer.gov/slicing/view/2bda1576-ea50-4e2a-a82a-2b262ef3feed?region=chr3:52300003-52511030	1	TCGA-FD-A3SL
4570b6e2-d430-41ca-aab1-ce4d14c36463	TCGA-BLCA	97cfcabd-db3e-4e43-b83b-89994611ceb3_wxs_gdc_realn.bam	TCGA-FD-A3SL-10A-01D-A22Z-08	39e8c4d3-5643-4a40-8a11-317f0e8088fd	Normal	https://api.gdc.cancer.gov/slicing/view/39e8c4d3-5643-4a40-8a11-317f0e8088fd?region=chr3:52300003-52511030	10	TCGA-FD-A3SL
45b4b153-e4aa-4080-b0dc-ee81a966978a	TCGA-BLCA	8bc19a22-4906-4c0d-a0f2-75bc48b3f25f_wxs_gdc_realn.bam	TCGA-4Z-AA87-01A-11D-A391-08	27406a62-f54f-419b-9b37-46901e78a3a1	Tumor	https://api.gdc.cancer.gov/slicing/view/27406a62-f54f-419b-9b37-46901e78a3a1?region=chr3:52300003-52511030	1	TCGA-4Z-AA87
45b4b153-e4aa-4080-b0dc-ee81a966978a	TCGA-BLCA	d5d442ad-6a73-4e28-acdc-e12a8919b814_wxs_gdc_realn.bam	TCGA-4Z-AA87-10A-01D-A394-08	c7c211c8-af02-455f-8a35-d1fb7ad7113c	Normal	https://api.gdc.cancer.gov/slicing/view/c7c211c8-af02-455f-8a35-d1fb7ad7113c?region=chr3:52300003-52511030	10	TCGA-4Z-AA87
45eea556-e97b-4912-8aa9-7e5c709eb52b	TCGA-BLCA	6dc56d5c-c2c6-4cbf-8f5c-eecc24e9500b_wxs_gdc_realn.bam	TCGA-DK-AA6S-01A-21D-A391-08	86d87725-4941-43c2-9a1e-b4646e2219f4	Tumor	https://api.gdc.cancer.gov/slicing/view/86d87725-4941-43c2-9a1e-b4646e2219f4?region=chr3:52300003-52511030	1	TCGA-DK-AA6S
45eea556-e97b-4912-8aa9-7e5c709eb52b	TCGA-BLCA	b00c2edd-0ed7-4d58-a492-7096f3ca9c06_wxs_gdc_realn.bam	TCGA-DK-AA6S-10A-01D-A394-08	1745f481-3286-4928-83e6-10f684cad4a2	Normal	https://api.gdc.cancer.gov/slicing/view/1745f481-3286-4928-83e6-10f684cad4a2?region=chr3:52300003-52511030	10	TCGA-DK-AA6S
45f5af14-060a-49a3-b51d-25ab8a88feb7	TCGA-BLCA	730313c2-ea4d-4cfa-8bc3-59a7eec7a3b6_wxs_gdc_realn.bam	TCGA-UY-A9PA-01A-11D-A38G-08	aedf4088-fda1-4107-bb66-262429cdf1af	Tumor	https://api.gdc.cancer.gov/slicing/view/aedf4088-fda1-4107-bb66-262429cdf1af?region=chr3:52300003-52511030	1	TCGA-UY-A9PA
45f5af14-060a-49a3-b51d-25ab8a88feb7	TCGA-BLCA	a2440235-aa6f-4545-a323-90e06eb7964a_wxs_gdc_realn.bam	TCGA-UY-A9PA-10A-01D-A38J-08	d5236aae-692f-48e7-b139-7b96a9982c37	Normal	https://api.gdc.cancer.gov/slicing/view/d5236aae-692f-48e7-b139-7b96a9982c37?region=chr3:52300003-52511030	10	TCGA-UY-A9PA
462d5a6b-9f39-4aae-a35b-d06a7811d053	TCGA-BLCA	d05f9b81-7ba9-4231-aae6-1d2c14df22d7_wxs_gdc_realn.bam	TCGA-FD-A3B5-01A-11D-A20D-08	fdaff256-6df7-4a1d-833b-c6dd3b62ef6c	Tumor	https://api.gdc.cancer.gov/slicing/view/fdaff256-6df7-4a1d-833b-c6dd3b62ef6c?region=chr3:52300003-52511030	1	TCGA-FD-A3B5
462d5a6b-9f39-4aae-a35b-d06a7811d053	TCGA-BLCA	794d21de-faa1-497d-934a-49be110c1f4a_wxs_gdc_realn.bam	TCGA-FD-A3B5-10A-01D-A20D-08	77ecc575-1265-4b24-8d52-5fe44525de3e	Normal	https://api.gdc.cancer.gov/slicing/view/77ecc575-1265-4b24-8d52-5fe44525de3e?region=chr3:52300003-52511030	10	TCGA-FD-A3B5
472502eb-ad99-4a1a-8445-1a11dc02a6d9	TCGA-BLCA	09827916-1be1-4439-80a1-66a32810cf67_wxs_gdc_realn.bam	TCGA-FD-A62O-01A-11D-A30E-08	706d6f0f-097e-4d38-a335-a77380935cb9	Tumor	https://api.gdc.cancer.gov/slicing/view/706d6f0f-097e-4d38-a335-a77380935cb9?region=chr3:52300003-52511030	1	TCGA-FD-A62O
472502eb-ad99-4a1a-8445-1a11dc02a6d9	TCGA-BLCA	b1bcbe70-09b6-46fe-92de-3e64e32249c0_wxs_gdc_realn.bam	TCGA-FD-A62O-10A-01D-A30H-08	0186f46a-b8f7-477c-b2bd-72b104b3ea08	Normal	https://api.gdc.cancer.gov/slicing/view/0186f46a-b8f7-477c-b2bd-72b104b3ea08?region=chr3:52300003-52511030	10	TCGA-FD-A62O
474582f2-8dec-4fbc-803f-4fd9ba2e0957	TCGA-BLCA	357a748c-0c33-4408-b31f-dc7f0375031d_wxs_gdc_realn.bam	TCGA-FD-A3SM-01A-11D-A22Z-08	be760a3c-0cbd-44c7-b0e6-38e6adaa471c	Tumor	https://api.gdc.cancer.gov/slicing/view/be760a3c-0cbd-44c7-b0e6-38e6adaa471c?region=chr3:52300003-52511030	1	TCGA-FD-A3SM
474582f2-8dec-4fbc-803f-4fd9ba2e0957	TCGA-BLCA	6f6c0555-16e2-4b99-8f40-07197d272e0b_wxs_gdc_realn.bam	TCGA-FD-A3SM-10A-01D-A22Z-08	7cc2cac0-6e1c-4a27-924e-97532b7b6c9b	Normal	https://api.gdc.cancer.gov/slicing/view/7cc2cac0-6e1c-4a27-924e-97532b7b6c9b?region=chr3:52300003-52511030	10	TCGA-FD-A3SM
47990d5e-a0e1-4752-86f5-4f5b84e219df	TCGA-BLCA	1948230a-2e9d-4557-b37e-dfee2537901b_wxs_gdc_realn.bam	TCGA-GV-A3QF-01A-31D-A22Z-08	72ad5127-574a-41a1-b735-0a9e6a71f6a4	Tumor	https://api.gdc.cancer.gov/slicing/view/72ad5127-574a-41a1-b735-0a9e6a71f6a4?region=chr3:52300003-52511030	1	TCGA-GV-A3QF
47990d5e-a0e1-4752-86f5-4f5b84e219df	TCGA-BLCA	aebf15c2-06c0-45fd-873c-1f784bb15385_wxs_gdc_realn.bam	TCGA-GV-A3QF-10A-01D-A22Z-08	fc2d3819-dc50-4c5c-854a-ad45548f69ad	Normal	https://api.gdc.cancer.gov/slicing/view/fc2d3819-dc50-4c5c-854a-ad45548f69ad?region=chr3:52300003-52511030	10	TCGA-GV-A3QF
493a4ff2-37a5-4b79-928d-83dbfe534556	TCGA-BLCA	abd2d959-d5ed-4eb3-9759-67eb1aa23325_wxs_gdc_realn.bam	TCGA-DK-A1AE-01A-11D-A13W-08	759f6360-c410-456e-8a3d-517e03726916	Tumor	https://api.gdc.cancer.gov/slicing/view/759f6360-c410-456e-8a3d-517e03726916?region=chr3:52300003-52511030	1	TCGA-DK-A1AE
493a4ff2-37a5-4b79-928d-83dbfe534556	TCGA-BLCA	3ddb747a-54ce-430d-9b95-efb61ff3d1bf_wxs_gdc_realn.bam	TCGA-DK-A1AE-10A-01D-A13W-08	c3f4ca9e-d43c-4877-9e86-d1d970e23213	Normal	https://api.gdc.cancer.gov/slicing/view/c3f4ca9e-d43c-4877-9e86-d1d970e23213?region=chr3:52300003-52511030	10	TCGA-DK-A1AE
49ea6676-ae27-4ca0-a7b3-48423d606d48	TCGA-BLCA	6a908014-c2cf-4ff1-b250-3ef82312917a_wxs_gdc_realn.bam	TCGA-4Z-AA7Y-01A-11D-A391-08	830bfc72-575a-49ab-a014-c647f49b0ba5	Tumor	https://api.gdc.cancer.gov/slicing/view/830bfc72-575a-49ab-a014-c647f49b0ba5?region=chr3:52300003-52511030	1	TCGA-4Z-AA7Y
49ea6676-ae27-4ca0-a7b3-48423d606d48	TCGA-BLCA	d50dde9a-033c-4f9a-88df-fc82368657de_wxs_gdc_realn.bam	TCGA-4Z-AA7Y-10A-01D-A394-08	2ebda0ff-1041-4ee3-8cc5-624dc7e210c9	Normal	https://api.gdc.cancer.gov/slicing/view/2ebda0ff-1041-4ee3-8cc5-624dc7e210c9?region=chr3:52300003-52511030	10	TCGA-4Z-AA7Y
4a9ef220-922c-49cf-bbed-d173b214ed31	TCGA-BLCA	e80278f9-2059-4e98-92b2-3e9868fc5818_wxs_gdc_realn.bam	TCGA-CU-A0YO-01A-11D-A10S-08	e092f02b-c86e-40cc-a95a-84551ffc1699	Tumor	https://api.gdc.cancer.gov/slicing/view/e092f02b-c86e-40cc-a95a-84551ffc1699?region=chr3:52300003-52511030	1	TCGA-CU-A0YO
4a9ef220-922c-49cf-bbed-d173b214ed31	TCGA-BLCA	1a1db5dc-c338-4de0-aea2-20e78cb094b3_wxs_gdc_realn.bam	TCGA-CU-A0YO-10A-01D-A10S-08	a6dfe8a0-8e7c-4ffb-9848-9b73dab6da84	Normal	https://api.gdc.cancer.gov/slicing/view/a6dfe8a0-8e7c-4ffb-9848-9b73dab6da84?region=chr3:52300003-52511030	10	TCGA-CU-A0YO
4b5d873b-bfda-482e-92a0-bf84c0f9032a	TCGA-BLCA	8e9fb61d-c90d-440b-857a-12e1048435ea_wxs_gdc_realn.bam	TCGA-FD-A3B3-01A-12D-A202-08	0079d223-063e-4b81-83d7-8e163077eb9a	Tumor	https://api.gdc.cancer.gov/slicing/view/0079d223-063e-4b81-83d7-8e163077eb9a?region=chr3:52300003-52511030	1	TCGA-FD-A3B3
4b5d873b-bfda-482e-92a0-bf84c0f9032a	TCGA-BLCA	7a00fec5-1f57-4aa2-891a-75c1ece8b60b_wxs_gdc_realn.bam	TCGA-FD-A3B3-10A-01D-A202-08	20ee422b-a247-4802-8947-b047530206e0	Normal	https://api.gdc.cancer.gov/slicing/view/20ee422b-a247-4802-8947-b047530206e0?region=chr3:52300003-52511030	10	TCGA-FD-A3B3
4cc25adb-6db4-46aa-9fc9-c2c6339fb6d3	TCGA-BLCA	5b63b629-7d3c-465b-989b-e2e05daabc20_wxs_gdc_realn.bam	TCGA-CF-A5U8-01A-11D-A289-08	043678f7-a3a1-4aa3-9fed-cdeb04de2769	Tumor	https://api.gdc.cancer.gov/slicing/view/043678f7-a3a1-4aa3-9fed-cdeb04de2769?region=chr3:52300003-52511030	1	TCGA-CF-A5U8
4cc25adb-6db4-46aa-9fc9-c2c6339fb6d3	TCGA-BLCA	658e6725-4b08-4092-a730-4a9ab51ad5d5_wxs_gdc_realn.bam	TCGA-CF-A5U8-10A-01D-A289-08	6f03c1d1-728b-4cd7-8b0b-ab26681f4f2a	Normal	https://api.gdc.cancer.gov/slicing/view/6f03c1d1-728b-4cd7-8b0b-ab26681f4f2a?region=chr3:52300003-52511030	10	TCGA-CF-A5U8
4d323b18-ce5a-4516-862d-7ed1fdf1f008	TCGA-BLCA	a310d405-19f3-4dfb-be83-c4e2d949c067_wxs_gdc_realn.bam	TCGA-GC-A3YS-01A-11D-A23M-08	1b3cd48f-1645-42c1-b45d-6d806ab189e3	Tumor	https://api.gdc.cancer.gov/slicing/view/1b3cd48f-1645-42c1-b45d-6d806ab189e3?region=chr3:52300003-52511030	1	TCGA-GC-A3YS
4d323b18-ce5a-4516-862d-7ed1fdf1f008	TCGA-BLCA	0c579d4b-726a-4969-acb5-e0f3b977778e_wxs_gdc_realn.bam	TCGA-GC-A3YS-10A-01D-A23K-08	28f803a4-a873-4939-ad25-eeb1171acacf	Normal	https://api.gdc.cancer.gov/slicing/view/28f803a4-a873-4939-ad25-eeb1171acacf?region=chr3:52300003-52511030	10	TCGA-GC-A3YS
4dc5cffe-ed8c-47ab-b5fc-f9615b5414f7	TCGA-BLCA	85ccdf9b-f787-4701-822f-ae0fce5b4fc5_wxs_gdc_realn.bam	TCGA-BT-A20W-01A-21D-A14W-08	20df419a-c485-4d1b-b49a-b1621a57bb12	Tumor	https://api.gdc.cancer.gov/slicing/view/20df419a-c485-4d1b-b49a-b1621a57bb12?region=chr3:52300003-52511030	1	TCGA-BT-A20W
4dc5cffe-ed8c-47ab-b5fc-f9615b5414f7	TCGA-BLCA	824f6ffa-5c80-43aa-a9ca-3c6b1979e9c4_wxs_gdc_realn.bam	TCGA-BT-A20W-11A-11D-A14W-08	94f705dc-69da-4889-a987-dcc799300eac	Normal	https://api.gdc.cancer.gov/slicing/view/94f705dc-69da-4889-a987-dcc799300eac?region=chr3:52300003-52511030	11	TCGA-BT-A20W
4e702ca1-c0e0-4b9c-b9c7-7d7946818561	TCGA-BLCA	bf467e09-faf2-410c-ac6b-d156f5e5db5d_wxs_gdc_realn.bam	TCGA-DK-AA6P-01A-11D-A391-08	7d13955f-a42a-4158-818a-0752c8d22ba3	Tumor	https://api.gdc.cancer.gov/slicing/view/7d13955f-a42a-4158-818a-0752c8d22ba3?region=chr3:52300003-52511030	1	TCGA-DK-AA6P
4e702ca1-c0e0-4b9c-b9c7-7d7946818561	TCGA-BLCA	35ef7a6d-b6c9-48c9-ae87-ef42fe69933a_wxs_gdc_realn.bam	TCGA-DK-AA6P-10A-01D-A394-08	aef80530-8072-4d1b-92f8-74fa6e71d84c	Normal	https://api.gdc.cancer.gov/slicing/view/aef80530-8072-4d1b-92f8-74fa6e71d84c?region=chr3:52300003-52511030	10	TCGA-DK-AA6P
4ed34db5-ddb5-4efd-a49b-84bf26789aee	TCGA-BLCA	02b74d13-0b03-4bfa-892f-4833f468c29c_wxs_gdc_realn.bam	TCGA-ZF-A9RC-01A-11D-A38G-08	533a9bbb-476e-43b9-a284-01d1bd51e49c	Tumor	https://api.gdc.cancer.gov/slicing/view/533a9bbb-476e-43b9-a284-01d1bd51e49c?region=chr3:52300003-52511030	1	TCGA-ZF-A9RC
4ed34db5-ddb5-4efd-a49b-84bf26789aee	TCGA-BLCA	51ef3988-3292-4d08-b1c3-4a3499d5645a_wxs_gdc_realn.bam	TCGA-ZF-A9RC-10A-01D-A38J-08	75f03403-1bf3-4795-bbd5-6476041c0d8b	Normal	https://api.gdc.cancer.gov/slicing/view/75f03403-1bf3-4795-bbd5-6476041c0d8b?region=chr3:52300003-52511030	10	TCGA-ZF-A9RC
4fa31971-15e2-4c9b-b49a-b3b7096262e4	TCGA-BLCA	5f28c46e-e091-4701-bf63-bbb16aa03f4d_wxs_gdc_realn.bam	TCGA-FD-A5BV-01A-11D-A26M-08	06d441f1-42a7-43e9-a6f4-da0753853169	Tumor	https://api.gdc.cancer.gov/slicing/view/06d441f1-42a7-43e9-a6f4-da0753853169?region=chr3:52300003-52511030	1	TCGA-FD-A5BV
4fa31971-15e2-4c9b-b49a-b3b7096262e4	TCGA-BLCA	775e5e97-baa6-4dc9-b3b2-dd99a6d05ced_wxs_gdc_realn.bam	TCGA-FD-A5BV-10A-01D-A26K-08	7aeaccee-407b-4a0e-ab6d-04303df6f0aa	Normal	https://api.gdc.cancer.gov/slicing/view/7aeaccee-407b-4a0e-ab6d-04303df6f0aa?region=chr3:52300003-52511030	10	TCGA-FD-A5BV
4fece3d0-649c-4771-b9c4-a3397cea0feb	TCGA-BLCA	32888bc7-dc48-44d6-877c-2f1fea1160b4_wxs_gdc_realn.bam	TCGA-5N-A9KI-01A-31D-A42E-08	e57ff83c-14f0-4719-acfd-bf5ad8c9d180	Tumor	https://api.gdc.cancer.gov/slicing/view/e57ff83c-14f0-4719-acfd-bf5ad8c9d180?region=chr3:52300003-52511030	1	TCGA-5N-A9KI
4fece3d0-649c-4771-b9c4-a3397cea0feb	TCGA-BLCA	2db78279-e30c-4488-945a-d9634e24ea9f_wxs_gdc_realn.bam	TCGA-5N-A9KI-10A-01D-A42H-08	6661c3c4-46d8-445c-a182-ff8964ad207d	Normal	https://api.gdc.cancer.gov/slicing/view/6661c3c4-46d8-445c-a182-ff8964ad207d?region=chr3:52300003-52511030	10	TCGA-5N-A9KI
4ff4d9fe-eab8-4ab3-9ae4-9f15b2581a8f	TCGA-BLCA	8daf852a-d4c8-4075-90fa-9a79c22e59c3_wxs_gdc_realn.bam	TCGA-FD-A43X-01A-11D-A23U-08	89fc594f-c3d6-42ce-90d9-c89b84eb5911	Tumor	https://api.gdc.cancer.gov/slicing/view/89fc594f-c3d6-42ce-90d9-c89b84eb5911?region=chr3:52300003-52511030	1	TCGA-FD-A43X
4ff4d9fe-eab8-4ab3-9ae4-9f15b2581a8f	TCGA-BLCA	6ecb3798-2d62-4ba3-9613-4bfe656bfe02_wxs_gdc_realn.bam	TCGA-FD-A43X-10A-01D-A23U-08	29f17cf2-b653-47f1-9d76-ef2041c983f3	Normal	https://api.gdc.cancer.gov/slicing/view/29f17cf2-b653-47f1-9d76-ef2041c983f3?region=chr3:52300003-52511030	10	TCGA-FD-A43X
4ff9b4f2-6d04-4fed-8796-155902a8bf28	TCGA-BLCA	608f8c75-40e4-44f2-bdde-5f07aa6b4bee_wxs_gdc_realn.bam	TCGA-C4-A0F6-01A-11D-A10S-08	2c668d28-f638-4c5c-a256-1f91d49b286d	Tumor	https://api.gdc.cancer.gov/slicing/view/2c668d28-f638-4c5c-a256-1f91d49b286d?region=chr3:52300003-52511030	1	TCGA-C4-A0F6
4ff9b4f2-6d04-4fed-8796-155902a8bf28	TCGA-BLCA	cfe3b114-c95c-4b06-a2b3-3a47fd83f2b2_wxs_gdc_realn.bam	TCGA-C4-A0F6-10A-01D-A10S-08	02b0ae42-7c92-45e4-b69b-e0584925472f	Normal	https://api.gdc.cancer.gov/slicing/view/02b0ae42-7c92-45e4-b69b-e0584925472f?region=chr3:52300003-52511030	10	TCGA-C4-A0F6
514dcd02-0b33-40ef-8ef1-05272045fc39	TCGA-BLCA	87407cd3-301f-4d49-99b3-d4869e7002c2_wxs_gdc_realn.bam	TCGA-E7-A5KE-01A-11D-A289-08	942fa5c5-410c-4162-9ed2-3dfe69f12949	Tumor	https://api.gdc.cancer.gov/slicing/view/942fa5c5-410c-4162-9ed2-3dfe69f12949?region=chr3:52300003-52511030	1	TCGA-E7-A5KE
514dcd02-0b33-40ef-8ef1-05272045fc39	TCGA-BLCA	9fbf44e2-2f8a-4c7f-a3aa-c6828414bbb3_wxs_gdc_realn.bam	TCGA-E7-A5KE-10A-01D-A289-08	1f905544-6497-4c76-b49c-44792c4d5146	Normal	https://api.gdc.cancer.gov/slicing/view/1f905544-6497-4c76-b49c-44792c4d5146?region=chr3:52300003-52511030	10	TCGA-E7-A5KE
51fdb034-5d05-427b-b6b8-b6eecd65d976	TCGA-BLCA	3742cd49-ae0a-45a6-9243-4bb7dd70bae6_wxs_gdc_realn.bam	TCGA-XF-A9SL-01A-11D-A391-08	985c0351-a151-4866-8226-60cd63f0834d	Tumor	https://api.gdc.cancer.gov/slicing/view/985c0351-a151-4866-8226-60cd63f0834d?region=chr3:52300003-52511030	1	TCGA-XF-A9SL
51fdb034-5d05-427b-b6b8-b6eecd65d976	TCGA-BLCA	718f9fcb-ce69-4962-9d2c-252e18fc170e_wxs_gdc_realn.bam	TCGA-XF-A9SL-10A-01D-A394-08	504d4c87-827d-4acc-8490-2158f02caf18	Normal	https://api.gdc.cancer.gov/slicing/view/504d4c87-827d-4acc-8490-2158f02caf18?region=chr3:52300003-52511030	10	TCGA-XF-A9SL
52fddd92-fa5e-4fac-8e44-e64c98c84f86	TCGA-BLCA	28288720-3c64-470b-a0fa-2484ce645f03_wxs_gdc_realn.bam	TCGA-K4-A54R-01A-11D-A26M-08	a014a03a-d73d-4e9a-93e7-33e776289eae	Tumor	https://api.gdc.cancer.gov/slicing/view/a014a03a-d73d-4e9a-93e7-33e776289eae?region=chr3:52300003-52511030	1	TCGA-K4-A54R
52fddd92-fa5e-4fac-8e44-e64c98c84f86	TCGA-BLCA	b714bfd2-c3c9-47b6-afde-6d60dbe9acf9_wxs_gdc_realn.bam	TCGA-K4-A54R-10A-01D-A26K-08	6418ab8a-27ca-448d-b67e-04b37f636363	Normal	https://api.gdc.cancer.gov/slicing/view/6418ab8a-27ca-448d-b67e-04b37f636363?region=chr3:52300003-52511030	10	TCGA-K4-A54R
5378f375-aa04-4eca-bc35-190b3efb52bc	TCGA-BLCA	e5eb8078-cd89-449f-98c0-34da693d3e95_wxs_gdc_realn.bam	TCGA-XF-AAN1-01A-31D-A42E-08	b2f0e50a-10c6-43d9-88dc-12f971eb3440	Tumor	https://api.gdc.cancer.gov/slicing/view/b2f0e50a-10c6-43d9-88dc-12f971eb3440?region=chr3:52300003-52511030	1	TCGA-XF-AAN1
5378f375-aa04-4eca-bc35-190b3efb52bc	TCGA-BLCA	6dbe6f80-7c36-454f-b310-ba07c345c733_wxs_gdc_realn.bam	TCGA-XF-AAN1-10A-01D-A42H-08	cbc33602-5799-4cca-b9f2-5e9976af03d3	Normal	https://api.gdc.cancer.gov/slicing/view/cbc33602-5799-4cca-b9f2-5e9976af03d3?region=chr3:52300003-52511030	10	TCGA-XF-AAN1
537ca5d1-5b26-496f-b7b4-05fea7b46353	TCGA-BLCA	7957bb77-8329-43a0-b1a8-140f2cb6b91b_wxs_gdc_realn.bam	TCGA-FD-A3B8-01A-31D-A20D-08	b4440f23-d685-4d93-a7fc-847b173c26f7	Tumor	https://api.gdc.cancer.gov/slicing/view/b4440f23-d685-4d93-a7fc-847b173c26f7?region=chr3:52300003-52511030	1	TCGA-FD-A3B8
537ca5d1-5b26-496f-b7b4-05fea7b46353	TCGA-BLCA	83376d89-33f8-4ade-969d-d69391dd7cd8_wxs_gdc_realn.bam	TCGA-FD-A3B8-10A-01D-A20D-08	749857b0-3e8d-4172-a706-e3d8bb59cb3c	Normal	https://api.gdc.cancer.gov/slicing/view/749857b0-3e8d-4172-a706-e3d8bb59cb3c?region=chr3:52300003-52511030	10	TCGA-FD-A3B8
54c04bcc-ebd5-461e-bbd5-b4d791b00c95	TCGA-BLCA	e91dba6a-24d8-48bd-876d-7ffb694fea03_wxs_gdc_realn.bam	TCGA-GC-A6I1-01A-12D-A31L-08	97e6225e-1217-4623-9354-2ccbed60da10	Tumor	https://api.gdc.cancer.gov/slicing/view/97e6225e-1217-4623-9354-2ccbed60da10?region=chr3:52300003-52511030	1	TCGA-GC-A6I1
54c04bcc-ebd5-461e-bbd5-b4d791b00c95	TCGA-BLCA	d78271ef-3ffc-4ae5-aa66-c962e13b1571_wxs_gdc_realn.bam	TCGA-GC-A6I1-10A-01D-A31J-08	d05f9f2a-7de1-4273-93cc-971def9cb79e	Normal	https://api.gdc.cancer.gov/slicing/view/d05f9f2a-7de1-4273-93cc-971def9cb79e?region=chr3:52300003-52511030	10	TCGA-GC-A6I1
556fcbc8-172a-4af1-8822-ae036e8d68e8	TCGA-BLCA	9c0eb584-cf70-47cd-9902-83d3d5779b85_wxs_gdc_realn.bam	TCGA-BL-A13J-01A-11D-A271-08	9a146c4f-8a76-41d6-8c74-f1ece249134a	Tumor	https://api.gdc.cancer.gov/slicing/view/9a146c4f-8a76-41d6-8c74-f1ece249134a?region=chr3:52300003-52511030	1	TCGA-BL-A13J
556fcbc8-172a-4af1-8822-ae036e8d68e8	TCGA-BLCA	c694eef1-646e-4af4-8945-236ba4f6c70c_wxs_gdc_realn.bam	TCGA-BL-A13J-10A-01D-A271-08	9f9ab765-d0c4-41c2-9ed2-df397e1978d5	Normal	https://api.gdc.cancer.gov/slicing/view/9f9ab765-d0c4-41c2-9ed2-df397e1978d5?region=chr3:52300003-52511030	10	TCGA-BL-A13J
56d8a1b8-1268-4362-a7f1-77b76fbf1b59	TCGA-BLCA	804ffa2e-158b-447d-945c-707684134c87_wxs_gdc_realn.bam	TCGA-DK-A1AA-01A-11D-A13W-08	96e70f86-c356-405b-b1d3-6accfaf46482	Tumor	https://api.gdc.cancer.gov/slicing/view/96e70f86-c356-405b-b1d3-6accfaf46482?region=chr3:52300003-52511030	1	TCGA-DK-A1AA
56d8a1b8-1268-4362-a7f1-77b76fbf1b59	TCGA-BLCA	d44f75a2-9a75-4025-99a2-2bd68d2b0e82_wxs_gdc_realn.bam	TCGA-DK-A1AA-10A-01D-A13W-08	09040ce0-7cf5-4acd-a79a-1f8cbd1e107a	Normal	https://api.gdc.cancer.gov/slicing/view/09040ce0-7cf5-4acd-a79a-1f8cbd1e107a?region=chr3:52300003-52511030	10	TCGA-DK-A1AA
573e124f-98cb-4014-b9d2-0499f7fbdb7a	TCGA-BLCA	eb69ffdd-6719-4284-a3ca-2861c48042ae_wxs_gdc_realn.bam	TCGA-UY-A78N-01A-12D-A339-08	157fa0e9-bdc1-4d5e-b0ff-d690763fe8ee	Tumor	https://api.gdc.cancer.gov/slicing/view/157fa0e9-bdc1-4d5e-b0ff-d690763fe8ee?region=chr3:52300003-52511030	1	TCGA-UY-A78N
573e124f-98cb-4014-b9d2-0499f7fbdb7a	TCGA-BLCA	de6a0a76-657b-4ad0-ac42-88c5e68b12e1_wxs_gdc_realn.bam	TCGA-UY-A78N-10A-01D-A339-08	1ecdb1dc-410d-4572-886f-7bb55d8c6e66	Normal	https://api.gdc.cancer.gov/slicing/view/1ecdb1dc-410d-4572-886f-7bb55d8c6e66?region=chr3:52300003-52511030	10	TCGA-UY-A78N
58520c66-7688-435a-b09f-653b18768c41	TCGA-BLCA	07db4596-cb49-4a32-bc99-3b202ffe61a2_wxs_gdc_realn.bam	TCGA-DK-A3IT-01A-31D-A20D-08	35690b5c-3ec2-454f-9ca5-4cdaaa1c39a4	Tumor	https://api.gdc.cancer.gov/slicing/view/35690b5c-3ec2-454f-9ca5-4cdaaa1c39a4?region=chr3:52300003-52511030	1	TCGA-DK-A3IT
58520c66-7688-435a-b09f-653b18768c41	TCGA-BLCA	1b67f5e5-90c0-4726-a5bd-ee1fd31d56cd_wxs_gdc_realn.bam	TCGA-DK-A3IT-10A-01D-A20D-08	3a85918e-0f63-4dc0-a1a9-e4cdfcd979f1	Normal	https://api.gdc.cancer.gov/slicing/view/3a85918e-0f63-4dc0-a1a9-e4cdfcd979f1?region=chr3:52300003-52511030	10	TCGA-DK-A3IT
585dfb25-5013-4ae1-a26b-5fed08e6cdb3	TCGA-BLCA	0c45cc69-1933-4189-8f7f-66a2dc38862d_wxs_gdc_realn.bam	TCGA-ZF-AA4U-01A-11D-A38G-08	94f5d07d-1df0-439e-bba8-a4f44a41990a	Tumor	https://api.gdc.cancer.gov/slicing/view/94f5d07d-1df0-439e-bba8-a4f44a41990a?region=chr3:52300003-52511030	1	TCGA-ZF-AA4U
585dfb25-5013-4ae1-a26b-5fed08e6cdb3	TCGA-BLCA	093de359-7643-4c9d-a88c-58c398319b9d_wxs_gdc_realn.bam	TCGA-ZF-AA4U-10A-01D-A38J-08	c83013e9-7375-4caa-b15b-9ee05fefed8a	Normal	https://api.gdc.cancer.gov/slicing/view/c83013e9-7375-4caa-b15b-9ee05fefed8a?region=chr3:52300003-52511030	10	TCGA-ZF-AA4U
5a0e4dc3-4ec6-4d27-bb7e-1d2221d06d33	TCGA-BLCA	1dc6b019-a3a3-4e02-bb80-a432135569c6_wxs_gdc_realn.bam	TCGA-UY-A8OC-01A-11D-A364-08	7ddf079f-ae5f-411d-8740-a67194bc5737	Tumor	https://api.gdc.cancer.gov/slicing/view/7ddf079f-ae5f-411d-8740-a67194bc5737?region=chr3:52300003-52511030	1	TCGA-UY-A8OC
5a0e4dc3-4ec6-4d27-bb7e-1d2221d06d33	TCGA-BLCA	23cf78b3-3383-43b9-a00e-fefa5cbf34b7_wxs_gdc_realn.bam	TCGA-UY-A8OC-10A-01D-A362-08	f1067dd6-e653-4691-a406-163aadcf3357	Normal	https://api.gdc.cancer.gov/slicing/view/f1067dd6-e653-4691-a406-163aadcf3357?region=chr3:52300003-52511030	10	TCGA-UY-A8OC
5a25658c-2436-4a47-8902-8a2cf4a1c20d	TCGA-BLCA	0db69c7f-33ef-404d-9cc2-91928ea6a1bf_wxs_gdc_realn.bam	TCGA-K4-A5RJ-01A-11D-A289-08	35e4d0ac-8e90-4238-b33a-0e47cc389683	Tumor	https://api.gdc.cancer.gov/slicing/view/35e4d0ac-8e90-4238-b33a-0e47cc389683?region=chr3:52300003-52511030	1	TCGA-K4-A5RJ
5a25658c-2436-4a47-8902-8a2cf4a1c20d	TCGA-BLCA	f3d2189a-2b92-45c7-8e70-122780dca8f1_wxs_gdc_realn.bam	TCGA-K4-A5RJ-10A-01D-A289-08	69dfe456-70d4-4ec4-a8f5-d457fe1b0322	Normal	https://api.gdc.cancer.gov/slicing/view/69dfe456-70d4-4ec4-a8f5-d457fe1b0322?region=chr3:52300003-52511030	10	TCGA-K4-A5RJ
5b39a0dc-8ab2-46c6-95c7-65df919ebc76	TCGA-BLCA	51ebb569-a35e-4f72-8bcd-000d05ca9603_wxs_gdc_realn.bam	TCGA-ZF-A9R0-01A-11D-A38G-08	6deacb06-0b5f-4410-995c-12f2c7b7c010	Tumor	https://api.gdc.cancer.gov/slicing/view/6deacb06-0b5f-4410-995c-12f2c7b7c010?region=chr3:52300003-52511030	1	TCGA-ZF-A9R0
5b39a0dc-8ab2-46c6-95c7-65df919ebc76	TCGA-BLCA	2e7d1891-7bf8-4459-979f-9ffa36579f3c_wxs_gdc_realn.bam	TCGA-ZF-A9R0-10A-01D-A38J-08	71a7e8d0-bdb9-4a11-b86e-16774150bd57	Normal	https://api.gdc.cancer.gov/slicing/view/71a7e8d0-bdb9-4a11-b86e-16774150bd57?region=chr3:52300003-52511030	10	TCGA-ZF-A9R0
5c4aebeb-fb6f-4d66-b24a-89ef20de971e	TCGA-BLCA	d68074b8-ce96-4dc5-b14c-3bbc7ba92ad9_wxs_gdc_realn.bam	TCGA-DK-A2I4-01A-11D-A21A-08	5fdba9f0-6812-4631-8d8c-5e70509b201b	Tumor	https://api.gdc.cancer.gov/slicing/view/5fdba9f0-6812-4631-8d8c-5e70509b201b?region=chr3:52300003-52511030	1	TCGA-DK-A2I4
5c4aebeb-fb6f-4d66-b24a-89ef20de971e	TCGA-BLCA	6e6b0a28-322f-43a0-8abe-bff1727ae6b7_wxs_gdc_realn.bam	TCGA-DK-A2I4-10A-01D-A21A-08	2a3bd211-608a-4577-a355-5e958d2ea2c8	Normal	https://api.gdc.cancer.gov/slicing/view/2a3bd211-608a-4577-a355-5e958d2ea2c8?region=chr3:52300003-52511030	10	TCGA-DK-A2I4
5c771ee8-2aea-498d-ba8c-cdbaebfd57ac	TCGA-BLCA	90c32ed7-8501-4559-b746-0e58f73fc66e_wxs_gdc_realn.bam	TCGA-FD-A6TE-01A-12D-A339-08	2c2173b8-313d-4399-bb5e-70922497d4fd	Tumor	https://api.gdc.cancer.gov/slicing/view/2c2173b8-313d-4399-bb5e-70922497d4fd?region=chr3:52300003-52511030	1	TCGA-FD-A6TE
5c771ee8-2aea-498d-ba8c-cdbaebfd57ac	TCGA-BLCA	e4d1d3af-94a4-4c06-b5e0-55a786c1f0fa_wxs_gdc_realn.bam	TCGA-FD-A6TE-10A-21D-A339-08	27336cc1-072c-4a0f-9545-cc829834f23f	Normal	https://api.gdc.cancer.gov/slicing/view/27336cc1-072c-4a0f-9545-cc829834f23f?region=chr3:52300003-52511030	10	TCGA-FD-A6TE
5d06cc19-8b10-4ed1-b6d4-8e044f1f8a8c	TCGA-BLCA	f1d80d53-6703-442a-a78a-02b7e1400102_wxs_gdc_realn.bam	TCGA-E7-A5KF-01A-11D-A289-08	e0cad094-d9eb-4fcd-b375-6125871604b8	Tumor	https://api.gdc.cancer.gov/slicing/view/e0cad094-d9eb-4fcd-b375-6125871604b8?region=chr3:52300003-52511030	1	TCGA-E7-A5KF
5d06cc19-8b10-4ed1-b6d4-8e044f1f8a8c	TCGA-BLCA	54eb4888-8dc8-4179-9a6b-8ee660542e63_wxs_gdc_realn.bam	TCGA-E7-A5KF-10A-01D-A289-08	f1853a20-c910-4054-b012-ba95f4da94cf	Normal	https://api.gdc.cancer.gov/slicing/view/f1853a20-c910-4054-b012-ba95f4da94cf?region=chr3:52300003-52511030	10	TCGA-E7-A5KF
5d54c742-5a8e-4c40-8d62-95e75e210ab8	TCGA-BLCA	2b142863-b963-4cc9-8f8f-c72503c93390_wxs_gdc_realn.bam	TCGA-GD-A2C5-01A-12D-A17V-08	6c2a3c00-9392-410e-92c3-27816cebd7cf	Tumor	https://api.gdc.cancer.gov/slicing/view/6c2a3c00-9392-410e-92c3-27816cebd7cf?region=chr3:52300003-52511030	1	TCGA-GD-A2C5
5d54c742-5a8e-4c40-8d62-95e75e210ab8	TCGA-BLCA	60e4591c-6ce7-4a65-8355-653f5c41cd2e_wxs_gdc_realn.bam	TCGA-GD-A2C5-10A-01D-A17V-08	1f7dfff3-64b5-4288-8d61-5da67a73e147	Normal	https://api.gdc.cancer.gov/slicing/view/1f7dfff3-64b5-4288-8d61-5da67a73e147?region=chr3:52300003-52511030	10	TCGA-GD-A2C5
5da1cb68-c438-4ddc-999f-90aed0c4bd7a	TCGA-BLCA	eb73bb35-af99-47b8-8bbb-33b5374e5c74_wxs_gdc_realn.bam	TCGA-G2-A2EK-01A-22D-A18F-08	d77bab31-6fc5-49de-ba1f-73303a9125e8	Tumor	https://api.gdc.cancer.gov/slicing/view/d77bab31-6fc5-49de-ba1f-73303a9125e8?region=chr3:52300003-52511030	1	TCGA-G2-A2EK
5da1cb68-c438-4ddc-999f-90aed0c4bd7a	TCGA-BLCA	5f625d04-86a8-48d3-8f6c-4000194a279e_wxs_gdc_realn.bam	TCGA-G2-A2EK-10A-01D-A18F-08	eba59286-0ab8-40f1-9b88-00f19bffaaae	Normal	https://api.gdc.cancer.gov/slicing/view/eba59286-0ab8-40f1-9b88-00f19bffaaae?region=chr3:52300003-52511030	10	TCGA-G2-A2EK
5db4b168-a6ba-482c-b067-2274eba96aad	TCGA-BLCA	5150cb0c-0963-4d9c-abc6-535e625a8cca_wxs_gdc_realn.bam	TCGA-DK-AA6R-01A-11D-A42E-08	c8747b05-474a-43dc-908d-28860f24078b	Tumor	https://api.gdc.cancer.gov/slicing/view/c8747b05-474a-43dc-908d-28860f24078b?region=chr3:52300003-52511030	1	TCGA-DK-AA6R
5db4b168-a6ba-482c-b067-2274eba96aad	TCGA-BLCA	a795d5cc-1f40-497d-90aa-18d9ed8c6533_wxs_gdc_realn.bam	TCGA-DK-AA6R-10A-01D-A42H-08	09c214f7-835d-4d07-b259-c74276cc49c5	Normal	https://api.gdc.cancer.gov/slicing/view/09c214f7-835d-4d07-b259-c74276cc49c5?region=chr3:52300003-52511030	10	TCGA-DK-AA6R
5df620fa-44d9-4361-91d0-f242e3e5e595	TCGA-BLCA	18f520c7-c8c6-42ea-a103-64bed0e002f2_wxs_gdc_realn.bam	TCGA-4Z-AA80-01A-11D-A391-08	7f85f40c-8ef3-4d81-9691-2d6896729afd	Tumor	https://api.gdc.cancer.gov/slicing/view/7f85f40c-8ef3-4d81-9691-2d6896729afd?region=chr3:52300003-52511030	1	TCGA-4Z-AA80
5df620fa-44d9-4361-91d0-f242e3e5e595	TCGA-BLCA	8949cc6e-380b-41d7-ae6a-8ddfea37d60c_wxs_gdc_realn.bam	TCGA-4Z-AA80-10A-01D-A394-08	19fc3c5f-8f44-4f7a-bd61-fd254a7864b9	Normal	https://api.gdc.cancer.gov/slicing/view/19fc3c5f-8f44-4f7a-bd61-fd254a7864b9?region=chr3:52300003-52511030	10	TCGA-4Z-AA80
5f587f1b-f835-4869-9e6d-8cb3b9e0610b	TCGA-BLCA	7408d48b-d2bd-4f68-b436-6a412ff49d79_wxs_gdc_realn.bam	TCGA-UY-A78K-01A-11D-A339-08	ca736ec5-5ad4-40e4-bbb4-1b37beb8b749	Tumor	https://api.gdc.cancer.gov/slicing/view/ca736ec5-5ad4-40e4-bbb4-1b37beb8b749?region=chr3:52300003-52511030	1	TCGA-UY-A78K
5f587f1b-f835-4869-9e6d-8cb3b9e0610b	TCGA-BLCA	57598d19-190c-4da9-9369-a459f1608338_wxs_gdc_realn.bam	TCGA-UY-A78K-10A-01D-A339-08	7d4b954b-08c6-4e2b-9308-cacab815a19e	Normal	https://api.gdc.cancer.gov/slicing/view/7d4b954b-08c6-4e2b-9308-cacab815a19e?region=chr3:52300003-52511030	10	TCGA-UY-A78K
5f5c1775-a908-483d-8a77-b902c5b7570e	TCGA-BLCA	cf07a9f4-3d8a-4da0-a532-bb20a11a614e_wxs_gdc_realn.bam	TCGA-XF-A9T0-01A-11D-A391-08	f79d563e-f4c1-4135-b00f-7bdf59917852	Tumor	https://api.gdc.cancer.gov/slicing/view/f79d563e-f4c1-4135-b00f-7bdf59917852?region=chr3:52300003-52511030	1	TCGA-XF-A9T0
5f5c1775-a908-483d-8a77-b902c5b7570e	TCGA-BLCA	bc5a846d-f1a4-4fe2-a62a-de3c445b4117_wxs_gdc_realn.bam	TCGA-XF-A9T0-10A-01D-A394-08	12decd39-87a2-4d19-afe7-a1f271ed2ef8	Normal	https://api.gdc.cancer.gov/slicing/view/12decd39-87a2-4d19-afe7-a1f271ed2ef8?region=chr3:52300003-52511030	10	TCGA-XF-A9T0
5f7c3b2d-9a5b-470f-bd12-9c7787a543f0	TCGA-BLCA	7e487301-13ba-4467-b03b-7454cf100659_wxs_gdc_realn.bam	TCGA-XF-A9T3-01A-11D-A42E-08	45f8a36b-8b5b-4d0d-af05-8abfd1f0f3a2	Tumor	https://api.gdc.cancer.gov/slicing/view/45f8a36b-8b5b-4d0d-af05-8abfd1f0f3a2?region=chr3:52300003-52511030	1	TCGA-XF-A9T3
5f7c3b2d-9a5b-470f-bd12-9c7787a543f0	TCGA-BLCA	67ff99f6-3100-4d2f-8829-9a98a96c2c44_wxs_gdc_realn.bam	TCGA-XF-A9T3-10A-01D-A42H-08	b001ee50-ade2-4e75-827f-bebee2a6bb43	Normal	https://api.gdc.cancer.gov/slicing/view/b001ee50-ade2-4e75-827f-bebee2a6bb43?region=chr3:52300003-52511030	10	TCGA-XF-A9T3
5f99dcff-d809-4c87-8024-c9b30bd565e9	TCGA-BLCA	d838ad09-33b5-4ead-b405-6ce558a5ed59_wxs_gdc_realn.bam	TCGA-FD-A3SP-01A-31D-A22Z-08	7f4a5f06-2739-44c9-a82d-504af2a6b7f8	Tumor	https://api.gdc.cancer.gov/slicing/view/7f4a5f06-2739-44c9-a82d-504af2a6b7f8?region=chr3:52300003-52511030	1	TCGA-FD-A3SP
5f99dcff-d809-4c87-8024-c9b30bd565e9	TCGA-BLCA	14d4450c-5966-46b9-91fe-d4b745a678ff_wxs_gdc_realn.bam	TCGA-FD-A3SP-10A-01D-A22Z-08	491efc62-17da-405c-938b-330b0365057c	Normal	https://api.gdc.cancer.gov/slicing/view/491efc62-17da-405c-938b-330b0365057c?region=chr3:52300003-52511030	10	TCGA-FD-A3SP
60419f8c-92c2-4e8f-b2fa-a767d30c9d59	TCGA-BLCA	5baf989e-fe7f-4012-a850-64dcccc40f99_wxs_gdc_realn.bam	TCGA-DK-AA6Q-01A-11D-A391-08	8dc9c11b-6682-42fe-93d9-c68ae8c45057	Tumor	https://api.gdc.cancer.gov/slicing/view/8dc9c11b-6682-42fe-93d9-c68ae8c45057?region=chr3:52300003-52511030	1	TCGA-DK-AA6Q
60419f8c-92c2-4e8f-b2fa-a767d30c9d59	TCGA-BLCA	fbe549ed-5b08-44db-b019-704514ad7228_wxs_gdc_realn.bam	TCGA-DK-AA6Q-10A-01D-A394-08	9b27937c-f9bc-4eef-bba0-44df45616112	Normal	https://api.gdc.cancer.gov/slicing/view/9b27937c-f9bc-4eef-bba0-44df45616112?region=chr3:52300003-52511030	10	TCGA-DK-AA6Q
604c0d60-6ba9-4d2f-98db-e310c58bc8ca	TCGA-BLCA	1468d6c1-89d9-4cf4-a37f-4b967a6c5a48_wxs_gdc_realn.bam	TCGA-4Z-AA89-01A-11D-A391-08	63cf013c-7b72-40c4-8528-08fda4398d46	Tumor	https://api.gdc.cancer.gov/slicing/view/63cf013c-7b72-40c4-8528-08fda4398d46?region=chr3:52300003-52511030	1	TCGA-4Z-AA89
604c0d60-6ba9-4d2f-98db-e310c58bc8ca	TCGA-BLCA	3edca69b-b497-499d-b325-bd6f9e15e57f_wxs_gdc_realn.bam	TCGA-4Z-AA89-10A-01D-A394-08	b34de9a5-290d-4100-8f4a-c329724d2426	Normal	https://api.gdc.cancer.gov/slicing/view/b34de9a5-290d-4100-8f4a-c329724d2426?region=chr3:52300003-52511030	10	TCGA-4Z-AA89
610811d5-e45e-4a4f-bdc1-8d700efd6e43	TCGA-BLCA	8cf25555-47f7-4038-8f3c-3e6e5fceb240_wxs_gdc_realn.bam	TCGA-K4-A6FZ-01A-11D-A31L-08	99c4dddc-31cb-4c93-94de-06e591354b19	Tumor	https://api.gdc.cancer.gov/slicing/view/99c4dddc-31cb-4c93-94de-06e591354b19?region=chr3:52300003-52511030	1	TCGA-K4-A6FZ
610811d5-e45e-4a4f-bdc1-8d700efd6e43	TCGA-BLCA	73258560-2457-465a-85ef-a50a2b198a4f_wxs_gdc_realn.bam	TCGA-K4-A6FZ-10A-01D-A31J-08	2e1b8f24-57fa-4557-8d17-519755602157	Normal	https://api.gdc.cancer.gov/slicing/view/2e1b8f24-57fa-4557-8d17-519755602157?region=chr3:52300003-52511030	10	TCGA-K4-A6FZ
6134f549-6876-4c07-8e58-49ec87eaf4c0	TCGA-BLCA	cb87d097-c9c6-46bf-8813-3b20ee5f2a26_wxs_gdc_realn.bam	TCGA-FD-A6TF-01A-52D-A32B-08	1a935349-ce9b-41e6-9b6b-b4460a456e72	Tumor	https://api.gdc.cancer.gov/slicing/view/1a935349-ce9b-41e6-9b6b-b4460a456e72?region=chr3:52300003-52511030	1	TCGA-FD-A6TF
6134f549-6876-4c07-8e58-49ec87eaf4c0	TCGA-BLCA	4d9b1b06-1726-4934-8904-196cc85e73b4_wxs_gdc_realn.bam	TCGA-FD-A6TF-10A-21D-A329-08	cc4e7fbd-8ed8-44ff-b355-cb4472e22336	Normal	https://api.gdc.cancer.gov/slicing/view/cc4e7fbd-8ed8-44ff-b355-cb4472e22336?region=chr3:52300003-52511030	10	TCGA-FD-A6TF
63443198-4fcf-40bd-befb-4a6920d29ca4	TCGA-BLCA	28d8a3b3-5241-4596-9711-7327780245a8_wxs_gdc_realn.bam	TCGA-ZF-AA4W-01A-12D-A38G-08	7c2cc9cd-cd02-4b1e-ad69-034067b24614	Tumor	https://api.gdc.cancer.gov/slicing/view/7c2cc9cd-cd02-4b1e-ad69-034067b24614?region=chr3:52300003-52511030	1	TCGA-ZF-AA4W
63443198-4fcf-40bd-befb-4a6920d29ca4	TCGA-BLCA	7bf15a68-13ce-4b7e-9d6e-d0d8bc8eed4f_wxs_gdc_realn.bam	TCGA-ZF-AA4W-10A-01D-A38J-08	083a350e-6e0b-4072-b406-cbe93727870c	Normal	https://api.gdc.cancer.gov/slicing/view/083a350e-6e0b-4072-b406-cbe93727870c?region=chr3:52300003-52511030	10	TCGA-ZF-AA4W
63fa8434-4a6f-4c32-9c5d-89dcc913900b	TCGA-BLCA	00ad48e9-7f54-48bb-9948-f5b46103575b_wxs_gdc_realn.bam	TCGA-DK-AA6W-01A-12D-A391-08	622c8689-a28a-45bf-be72-bad96971f459	Tumor	https://api.gdc.cancer.gov/slicing/view/622c8689-a28a-45bf-be72-bad96971f459?region=chr3:52300003-52511030	1	TCGA-DK-AA6W
63fa8434-4a6f-4c32-9c5d-89dcc913900b	TCGA-BLCA	b44c761c-c9f6-444e-a490-86e1a901abbd_wxs_gdc_realn.bam	TCGA-DK-AA6W-10A-01D-A394-08	69194b36-6b8f-4682-a517-bb8cca4dc606	Normal	https://api.gdc.cancer.gov/slicing/view/69194b36-6b8f-4682-a517-bb8cca4dc606?region=chr3:52300003-52511030	10	TCGA-DK-AA6W
65d1eaec-28db-4a41-a4db-1a710fcb24ad	TCGA-BLCA	7df8db50-dc99-4352-adcc-2312939c1867_wxs_gdc_realn.bam	TCGA-2F-A9KP-01A-11D-A38G-08	76a01012-3053-416b-b7d2-acc92f6d42d2	Tumor	https://api.gdc.cancer.gov/slicing/view/76a01012-3053-416b-b7d2-acc92f6d42d2?region=chr3:52300003-52511030	1	TCGA-2F-A9KP
65d1eaec-28db-4a41-a4db-1a710fcb24ad	TCGA-BLCA	7da205bf-a60a-4b7f-8da5-3017095ced6f_wxs_gdc_realn.bam	TCGA-2F-A9KP-10A-01D-A38J-08	43997620-2433-49c2-838b-5211ebbaaefd	Normal	https://api.gdc.cancer.gov/slicing/view/43997620-2433-49c2-838b-5211ebbaaefd?region=chr3:52300003-52511030	10	TCGA-2F-A9KP
661967e5-94b3-4f98-9402-6ab137893c16	TCGA-BLCA	c3931f7c-49e5-459a-80bd-ccabc3dc2438_wxs_gdc_realn.bam	TCGA-YF-AA3L-01A-11D-A38G-08	3db67e73-f177-4fbe-a793-8e090963ebf2	Tumor	https://api.gdc.cancer.gov/slicing/view/3db67e73-f177-4fbe-a793-8e090963ebf2?region=chr3:52300003-52511030	1	TCGA-YF-AA3L
661967e5-94b3-4f98-9402-6ab137893c16	TCGA-BLCA	121519e9-6003-4893-8c78-501f1196c57e_wxs_gdc_realn.bam	TCGA-YF-AA3L-10A-01D-A38J-08	83162aa1-4c8d-43ba-a999-5e9285db2625	Normal	https://api.gdc.cancer.gov/slicing/view/83162aa1-4c8d-43ba-a999-5e9285db2625?region=chr3:52300003-52511030	10	TCGA-YF-AA3L
661d7b4a-a2b2-4251-b464-292421665948	TCGA-BLCA	61fee403-3f4d-449d-9cac-40142b3f3c99_wxs_gdc_realn.bam	TCGA-K4-A6MB-01A-11D-A31L-08	196c97b2-d4fa-4a29-8e4f-27f007a7189e	Tumor	https://api.gdc.cancer.gov/slicing/view/196c97b2-d4fa-4a29-8e4f-27f007a7189e?region=chr3:52300003-52511030	1	TCGA-K4-A6MB
661d7b4a-a2b2-4251-b464-292421665948	TCGA-BLCA	d6709e93-f67c-4e98-9dc3-bc4db2061a7c_wxs_gdc_realn.bam	TCGA-K4-A6MB-10A-01D-A31J-08	ab52c897-fbfc-4661-a5a9-694988504acd	Normal	https://api.gdc.cancer.gov/slicing/view/ab52c897-fbfc-4661-a5a9-694988504acd?region=chr3:52300003-52511030	10	TCGA-K4-A6MB
679a6869-2ce9-4472-8db1-8869e2c1a440	TCGA-BLCA	803ab221-b813-4bcc-95a9-1f686d172d3c_wxs_gdc_realn.bam	TCGA-CU-A0YN-01A-21D-A10S-08	96013453-a79a-47b6-9c1b-aebae8ab2d9b	Tumor	https://api.gdc.cancer.gov/slicing/view/96013453-a79a-47b6-9c1b-aebae8ab2d9b?region=chr3:52300003-52511030	1	TCGA-CU-A0YN
679a6869-2ce9-4472-8db1-8869e2c1a440	TCGA-BLCA	49028d3a-8afa-4a54-8e26-89e61f95c688_wxs_gdc_realn.bam	TCGA-CU-A0YN-11A-11D-A10S-08	b556460f-4ed0-402b-a444-3e8346d50b49	Normal	https://api.gdc.cancer.gov/slicing/view/b556460f-4ed0-402b-a444-3e8346d50b49?region=chr3:52300003-52511030	11	TCGA-CU-A0YN
67cadffc-460b-4a2a-b182-3794421992b4	TCGA-BLCA	ef30f1b9-f26e-48dc-a079-1bfb024dbe7f_wxs_gdc_realn.bam	TCGA-KQ-A41N-01A-11D-A339-08	0aa0a919-6083-430e-bc35-9650b63ea27d	Tumor	https://api.gdc.cancer.gov/slicing/view/0aa0a919-6083-430e-bc35-9650b63ea27d?region=chr3:52300003-52511030	1	TCGA-KQ-A41N
67cadffc-460b-4a2a-b182-3794421992b4	TCGA-BLCA	ff35fdd1-c699-435a-951c-48bffdc292fe_wxs_gdc_realn.bam	TCGA-KQ-A41N-10D-01D-A339-08	2b62bc34-2010-4611-9fa3-fe0fae2469ee	Normal	https://api.gdc.cancer.gov/slicing/view/2b62bc34-2010-4611-9fa3-fe0fae2469ee?region=chr3:52300003-52511030	10	TCGA-KQ-A41N
68adacd1-a16e-4489-9e68-792a6bd8811c	TCGA-BLCA	98d6bf3c-c9bf-484e-bd1e-b610b255e9a7_wxs_gdc_realn.bam	TCGA-K4-A3WS-01A-11D-A22Z-08	3ee02a65-5a6d-4b5c-82e9-62807776461d	Tumor	https://api.gdc.cancer.gov/slicing/view/3ee02a65-5a6d-4b5c-82e9-62807776461d?region=chr3:52300003-52511030	1	TCGA-K4-A3WS
68adacd1-a16e-4489-9e68-792a6bd8811c	TCGA-BLCA	0c62c49c-bd98-458e-b702-33bf067420f8_wxs_gdc_realn.bam	TCGA-K4-A3WS-10A-01D-A22Z-08	52df738a-a632-4440-94bd-e8458d76e98e	Normal	https://api.gdc.cancer.gov/slicing/view/52df738a-a632-4440-94bd-e8458d76e98e?region=chr3:52300003-52511030	10	TCGA-K4-A3WS
68bc786e-07c7-4964-bc88-5e2a8633626a	TCGA-BLCA	b2e5d244-94c1-4dbf-8d33-34b595903310_wxs_gdc_realn.bam	TCGA-BT-A0S7-01A-11D-A10S-08	dd3dc4ba-683f-4782-9429-9e6e0971400d	Tumor	https://api.gdc.cancer.gov/slicing/view/dd3dc4ba-683f-4782-9429-9e6e0971400d?region=chr3:52300003-52511030	1	TCGA-BT-A0S7
68bc786e-07c7-4964-bc88-5e2a8633626a	TCGA-BLCA	5f37608e-793b-4409-ba17-aaebe59f214d_wxs_gdc_realn.bam	TCGA-BT-A0S7-10A-01D-A10S-08	c46029f5-f143-49b2-8cf1-fa605d0d1bb6	Normal	https://api.gdc.cancer.gov/slicing/view/c46029f5-f143-49b2-8cf1-fa605d0d1bb6?region=chr3:52300003-52511030	10	TCGA-BT-A0S7
691adaa9-196a-4b62-9437-640c4ae6e2b2	TCGA-BLCA	18987f5d-2351-4308-bad2-84e5cd0bf9e7_wxs_gdc_realn.bam	TCGA-HQ-A2OF-01A-11D-A26M-08	074f28e7-2c4c-4f5e-982f-21d201b4962a	Tumor	https://api.gdc.cancer.gov/slicing/view/074f28e7-2c4c-4f5e-982f-21d201b4962a?region=chr3:52300003-52511030	1	TCGA-HQ-A2OF
691adaa9-196a-4b62-9437-640c4ae6e2b2	TCGA-BLCA	6f03f9f2-dd98-4dc0-882d-0c495fb45a4a_wxs_gdc_realn.bam	TCGA-HQ-A2OF-10B-01D-A26K-08	76353789-9433-478c-9344-0e5ef81091f5	Normal	https://api.gdc.cancer.gov/slicing/view/76353789-9433-478c-9344-0e5ef81091f5?region=chr3:52300003-52511030	10	TCGA-HQ-A2OF
692a6ced-0246-4e5e-ad2f-20450073f335	TCGA-BLCA	86025556-b387-4f76-912b-12b08391c53b_wxs_gdc_realn.bam	TCGA-R3-A69X-01A-22D-A30E-08	0114eb12-f534-4ca9-882c-06da5559b641	Tumor	https://api.gdc.cancer.gov/slicing/view/0114eb12-f534-4ca9-882c-06da5559b641?region=chr3:52300003-52511030	1	TCGA-R3-A69X
692a6ced-0246-4e5e-ad2f-20450073f335	TCGA-BLCA	c86959dc-efa4-4093-83cb-28629b8b35b3_wxs_gdc_realn.bam	TCGA-R3-A69X-10A-01D-A30H-08	c585a303-0352-40a0-a13a-18f2579bd345	Normal	https://api.gdc.cancer.gov/slicing/view/c585a303-0352-40a0-a13a-18f2579bd345?region=chr3:52300003-52511030	10	TCGA-R3-A69X
6a1eee8d-cf62-47e9-9322-c18633cb3ee9	TCGA-BLCA	67a8d326-344c-4a6c-809f-cdf487468815_wxs_gdc_realn.bam	TCGA-GU-A762-01A-11D-A339-08	0212758b-9e1d-4b0c-b2de-e95d853c216c	Tumor	https://api.gdc.cancer.gov/slicing/view/0212758b-9e1d-4b0c-b2de-e95d853c216c?region=chr3:52300003-52511030	1	TCGA-GU-A762
6a1eee8d-cf62-47e9-9322-c18633cb3ee9	TCGA-BLCA	390fd418-00fa-4638-8f13-e8cb1d2d9475_wxs_gdc_realn.bam	TCGA-GU-A762-10A-01D-A339-08	8e1d233a-2414-415c-9c7c-2d9151d98458	Normal	https://api.gdc.cancer.gov/slicing/view/8e1d233a-2414-415c-9c7c-2d9151d98458?region=chr3:52300003-52511030	10	TCGA-GU-A762
6a2155b3-915c-41b1-b730-32e55e0c1fbd	TCGA-BLCA	7646cdea-bd75-4370-afef-81a8a0b6f194_wxs_gdc_realn.bam	TCGA-GC-A3RD-01A-12D-A22Z-08	094ecb26-b104-4e5c-9226-d08dd327e80a	Tumor	https://api.gdc.cancer.gov/slicing/view/094ecb26-b104-4e5c-9226-d08dd327e80a?region=chr3:52300003-52511030	1	TCGA-GC-A3RD
6a2155b3-915c-41b1-b730-32e55e0c1fbd	TCGA-BLCA	05d7becd-5cf5-4f96-8a57-e211e00071f9_wxs_gdc_realn.bam	TCGA-GC-A3RD-10B-01D-A22Z-08	0230e00b-b3e5-4ace-bf4a-78632132bbbb	Normal	https://api.gdc.cancer.gov/slicing/view/0230e00b-b3e5-4ace-bf4a-78632132bbbb?region=chr3:52300003-52511030	10	TCGA-GC-A3RD
6b0c8e8d-8aba-413d-85ed-631653f00ca9	TCGA-BLCA	39cbcc1a-e951-4f72-8d0a-617e3e088bcb_wxs_gdc_realn.bam	TCGA-XF-A9SI-01A-11D-A391-08	11c25167-2953-4dcd-b5c9-7206efea9f5f	Tumor	https://api.gdc.cancer.gov/slicing/view/11c25167-2953-4dcd-b5c9-7206efea9f5f?region=chr3:52300003-52511030	1	TCGA-XF-A9SI
6b0c8e8d-8aba-413d-85ed-631653f00ca9	TCGA-BLCA	d06eff22-2926-4063-8d74-ce87cc1ac586_wxs_gdc_realn.bam	TCGA-XF-A9SI-10A-01D-A394-08	eec3a96d-cce2-4c56-9cbe-0929e217d0b6	Normal	https://api.gdc.cancer.gov/slicing/view/eec3a96d-cce2-4c56-9cbe-0929e217d0b6?region=chr3:52300003-52511030	10	TCGA-XF-A9SI
6a3e87d7-e360-44c5-9764-4b630df383e6	TCGA-BLCA	e79c6e37-c479-45c8-8823-359786f41328_wxs_gdc_realn.bam	TCGA-CF-A8HY-01A-11D-A364-08	a2dd4822-76be-4cc8-90ba-c82128a72ad6	Tumor	https://api.gdc.cancer.gov/slicing/view/a2dd4822-76be-4cc8-90ba-c82128a72ad6?region=chr3:52300003-52511030	1	TCGA-CF-A8HY
6a3e87d7-e360-44c5-9764-4b630df383e6	TCGA-BLCA	50dde538-5062-4546-9708-82f5421c4526_wxs_gdc_realn.bam	TCGA-CF-A8HY-10A-01D-A362-08	3730018b-d1e9-42a4-82f3-1ee7acd7b923	Normal	https://api.gdc.cancer.gov/slicing/view/3730018b-d1e9-42a4-82f3-1ee7acd7b923?region=chr3:52300003-52511030	10	TCGA-CF-A8HY
6b2d63f2-f390-4601-9640-f769f6e91bf4	TCGA-BLCA	298ad91c-8d67-4240-9937-85e5769d460f_wxs_gdc_realn.bam	TCGA-FJ-A3Z7-01A-12D-A23M-08	f15b2725-c2a2-43da-97f5-c0f5b0d07aa6	Tumor	https://api.gdc.cancer.gov/slicing/view/f15b2725-c2a2-43da-97f5-c0f5b0d07aa6?region=chr3:52300003-52511030	1	TCGA-FJ-A3Z7
6b2d63f2-f390-4601-9640-f769f6e91bf4	TCGA-BLCA	0eb62be9-ac9f-4a73-9453-6a5c109c19c1_wxs_gdc_realn.bam	TCGA-FJ-A3Z7-10A-01D-A23K-08	822d01aa-12d7-48b3-97a1-668c490b6a12	Normal	https://api.gdc.cancer.gov/slicing/view/822d01aa-12d7-48b3-97a1-668c490b6a12?region=chr3:52300003-52511030	10	TCGA-FJ-A3Z7
72d6e9aa-4a99-4fc9-a67b-4631e95fb043	TCGA-BLCA	e8dea890-442e-4a02-936f-9bf2d284533b_wxs_gdc_realn.bam	TCGA-FD-A3SR-01A-11D-A22Z-08	ad0e8c75-27ef-4172-b8b3-438dd03af87f	Tumor	https://api.gdc.cancer.gov/slicing/view/ad0e8c75-27ef-4172-b8b3-438dd03af87f?region=chr3:52300003-52511030	1	TCGA-FD-A3SR
72d6e9aa-4a99-4fc9-a67b-4631e95fb043	TCGA-BLCA	da22f11e-a35b-469e-8de2-ded22821adab_wxs_gdc_realn.bam	TCGA-FD-A3SR-10A-01D-A22Z-08	074e0299-985f-4d73-a485-e05634b81584	Normal	https://api.gdc.cancer.gov/slicing/view/074e0299-985f-4d73-a485-e05634b81584?region=chr3:52300003-52511030	10	TCGA-FD-A3SR
6ee18b9a-3f45-491f-9535-502820cfcf46	TCGA-BLCA	4ca8fa41-bdf4-4533-aad5-a5b2866854fc_wxs_gdc_realn.bam	TCGA-XF-A9T6-01A-11D-A42E-08	c96c2229-c33d-4548-b429-27abe668d613	Tumor	https://api.gdc.cancer.gov/slicing/view/c96c2229-c33d-4548-b429-27abe668d613?region=chr3:52300003-52511030	1	TCGA-XF-A9T6
6ee18b9a-3f45-491f-9535-502820cfcf46	TCGA-BLCA	aa1b9e6c-9d11-47bf-a723-d5344d7cb004_wxs_gdc_realn.bam	TCGA-XF-A9T6-10A-01D-A42H-08	8a5c4690-c65e-430c-a008-d05df7c2e85e	Normal	https://api.gdc.cancer.gov/slicing/view/8a5c4690-c65e-430c-a008-d05df7c2e85e?region=chr3:52300003-52511030	10	TCGA-XF-A9T6
6f30b069-c8f5-424c-9fb5-f7dba508cb8b	TCGA-BLCA	7fe74157-d282-4d3c-9a01-4a894e8a0564_wxs_gdc_realn.bam	TCGA-E7-A7DU-01A-11D-A32B-08	5343874f-fc9c-4d3f-ae44-85821ef4bf39	Tumor	https://api.gdc.cancer.gov/slicing/view/5343874f-fc9c-4d3f-ae44-85821ef4bf39?region=chr3:52300003-52511030	1	TCGA-E7-A7DU
6f30b069-c8f5-424c-9fb5-f7dba508cb8b	TCGA-BLCA	0db0f83a-bf9e-4b68-97d7-ec2c3f174156_wxs_gdc_realn.bam	TCGA-E7-A7DU-10A-01D-A329-08	f3066aa0-5bd0-413a-bce9-0afdc6eec75c	Normal	https://api.gdc.cancer.gov/slicing/view/f3066aa0-5bd0-413a-bce9-0afdc6eec75c?region=chr3:52300003-52511030	10	TCGA-E7-A7DU
72d8eae8-9efb-45b2-acbd-82c6b5732e38	TCGA-BLCA	5c628df6-a848-4177-87b8-714788118980_wxs_gdc_realn.bam	TCGA-G2-A2ES-01A-11D-A17V-08	e9222bbb-5cb6-4c77-98d2-06ccc00605eb	Tumor	https://api.gdc.cancer.gov/slicing/view/e9222bbb-5cb6-4c77-98d2-06ccc00605eb?region=chr3:52300003-52511030	1	TCGA-G2-A2ES
72d8eae8-9efb-45b2-acbd-82c6b5732e38	TCGA-BLCA	d637d039-a319-4a5d-a99e-54e8f81096e7_wxs_gdc_realn.bam	TCGA-G2-A2ES-11A-31D-A17V-08	89bbceb0-7f92-42bb-b8d8-652d6bb9f8f0	Normal	https://api.gdc.cancer.gov/slicing/view/89bbceb0-7f92-42bb-b8d8-652d6bb9f8f0?region=chr3:52300003-52511030	11	TCGA-G2-A2ES
72ff655f-bb08-40ed-b4c3-e9497d4da108	TCGA-BLCA	0754b182-bfe6-4abb-a031-9de585b13a1e_wxs_gdc_realn.bam	TCGA-FJ-A3Z9-01A-11D-A26M-08	fc4b704a-0efc-4c6d-b77a-258ce0fc8444	Tumor	https://api.gdc.cancer.gov/slicing/view/fc4b704a-0efc-4c6d-b77a-258ce0fc8444?region=chr3:52300003-52511030	1	TCGA-FJ-A3Z9
72ff655f-bb08-40ed-b4c3-e9497d4da108	TCGA-BLCA	f0064360-1581-48c5-8732-8b7208484c82_wxs_gdc_realn.bam	TCGA-FJ-A3Z9-10A-01D-A26K-08	b89689ea-2279-4853-bbc8-4f51b150c4c7	Normal	https://api.gdc.cancer.gov/slicing/view/b89689ea-2279-4853-bbc8-4f51b150c4c7?region=chr3:52300003-52511030	10	TCGA-FJ-A3Z9
73041fcf-f3b6-4851-b34d-1d62a1fcf6fe	TCGA-BLCA	4ad38e8e-e63e-41d9-9216-617be7fa1d75_wxs_gdc_realn.bam	TCGA-BT-A3PK-01A-21D-A21Z-08	d64b3e68-4bbf-4944-ae7e-7c3e85e7d460	Tumor	https://api.gdc.cancer.gov/slicing/view/d64b3e68-4bbf-4944-ae7e-7c3e85e7d460?region=chr3:52300003-52511030	1	TCGA-BT-A3PK
73041fcf-f3b6-4851-b34d-1d62a1fcf6fe	TCGA-BLCA	eb8ecd73-a631-4193-a59a-d841e08d51e9_wxs_gdc_realn.bam	TCGA-BT-A3PK-10A-01D-A21Z-08	de701f8f-fe20-4f80-8004-efa15e0e82aa	Normal	https://api.gdc.cancer.gov/slicing/view/de701f8f-fe20-4f80-8004-efa15e0e82aa?region=chr3:52300003-52511030	10	TCGA-BT-A3PK
736e8cdf-e2d7-4141-86a9-45c34178a1c8	TCGA-BLCA	3e957106-6640-40e8-b34f-d7be77ed8a3d_wxs_gdc_realn.bam	TCGA-CF-A9FF-01A-11D-A38G-08	2928b4fa-45bd-477a-b998-28eaca89216f	Tumor	https://api.gdc.cancer.gov/slicing/view/2928b4fa-45bd-477a-b998-28eaca89216f?region=chr3:52300003-52511030	1	TCGA-CF-A9FF
736e8cdf-e2d7-4141-86a9-45c34178a1c8	TCGA-BLCA	a26ae277-b5b8-4c1e-80c9-34e2ffee09b7_wxs_gdc_realn.bam	TCGA-CF-A9FF-10A-01D-A38J-08	5bb03225-5de2-4b29-b806-b3e6f0f93f4b	Normal	https://api.gdc.cancer.gov/slicing/view/5bb03225-5de2-4b29-b806-b3e6f0f93f4b?region=chr3:52300003-52511030	10	TCGA-CF-A9FF
73bc18a4-3600-409e-a2b5-e09e2b3f040d	TCGA-BLCA	0db67942-1e14-448d-a7d5-b46e15557cd1_wxs_gdc_realn.bam	TCGA-DK-A6B0-01A-11D-A31L-08	4b76b2cc-648e-4fc9-adb1-9fdebf713da7	Tumor	https://api.gdc.cancer.gov/slicing/view/4b76b2cc-648e-4fc9-adb1-9fdebf713da7?region=chr3:52300003-52511030	1	TCGA-DK-A6B0
73bc18a4-3600-409e-a2b5-e09e2b3f040d	TCGA-BLCA	dd33d326-0c08-4ffb-8f1d-d1f4a7bbb015_wxs_gdc_realn.bam	TCGA-DK-A6B0-10A-01D-A31J-08	9f634485-655a-4853-b17d-42cdb37656e1	Normal	https://api.gdc.cancer.gov/slicing/view/9f634485-655a-4853-b17d-42cdb37656e1?region=chr3:52300003-52511030	10	TCGA-DK-A6B0
73db40ce-2ba7-4a56-aef2-b78d2c744be1	TCGA-BLCA	62f8e164-aaa1-41ff-8144-907daa8f629a_wxs_gdc_realn.bam	TCGA-ZF-A9RN-01A-11D-A42E-08	4dd25c86-f03b-4107-b8fc-e16f619ecbc9	Tumor	https://api.gdc.cancer.gov/slicing/view/4dd25c86-f03b-4107-b8fc-e16f619ecbc9?region=chr3:52300003-52511030	1	TCGA-ZF-A9RN
73db40ce-2ba7-4a56-aef2-b78d2c744be1	TCGA-BLCA	520341c0-cca5-4824-828a-a809e019d2a7_wxs_gdc_realn.bam	TCGA-ZF-A9RN-10A-01D-A42H-08	a390f7fa-5135-4e7d-94be-7a25b0188c9b	Normal	https://api.gdc.cancer.gov/slicing/view/a390f7fa-5135-4e7d-94be-7a25b0188c9b?region=chr3:52300003-52511030	10	TCGA-ZF-A9RN
741311b6-cb15-498f-932d-ca282e1db10d	TCGA-BLCA	67ccafa6-f3f8-433f-ba0b-fe93871d8a3e_wxs_gdc_realn.bam	TCGA-FD-A62P-01A-32D-A30E-08	52088385-a2c2-4212-b894-21e2abd7945e	Tumor	https://api.gdc.cancer.gov/slicing/view/52088385-a2c2-4212-b894-21e2abd7945e?region=chr3:52300003-52511030	1	TCGA-FD-A62P
741311b6-cb15-498f-932d-ca282e1db10d	TCGA-BLCA	1fa4973a-4b9b-4eb4-a900-5f0bdefbfbc8_wxs_gdc_realn.bam	TCGA-FD-A62P-10A-01D-A30H-08	26d40d9f-3da8-4cde-84db-f6b29b001944	Normal	https://api.gdc.cancer.gov/slicing/view/26d40d9f-3da8-4cde-84db-f6b29b001944?region=chr3:52300003-52511030	10	TCGA-FD-A62P
74216d58-9e34-4a2b-b4af-886c4a3dc079	TCGA-BLCA	272ccb50-e0b9-446b-a620-b5473caa7478_wxs_gdc_realn.bam	TCGA-E7-A519-01A-11D-A26M-08	1baad99f-2dde-49a5-9de4-29c8c365bae9	Tumor	https://api.gdc.cancer.gov/slicing/view/1baad99f-2dde-49a5-9de4-29c8c365bae9?region=chr3:52300003-52511030	1	TCGA-E7-A519
74216d58-9e34-4a2b-b4af-886c4a3dc079	TCGA-BLCA	68fcc5b6-6be4-4bee-ac08-3c4dc59eab92_wxs_gdc_realn.bam	TCGA-E7-A519-10A-01D-A26K-08	04be0643-df67-4e8e-a92e-0e3c98c9e1a3	Normal	https://api.gdc.cancer.gov/slicing/view/04be0643-df67-4e8e-a92e-0e3c98c9e1a3?region=chr3:52300003-52511030	10	TCGA-E7-A519
74b1e72d-fdd0-4d84-8858-3bb32d58ff7e	TCGA-BLCA	1d3c0ff9-d149-4d21-8955-5fb849fc5462_wxs_gdc_realn.bam	TCGA-BT-A20J-01A-11D-A14W-08	955d432e-d3f9-4d86-ac21-c368cf5d1529	Tumor	https://api.gdc.cancer.gov/slicing/view/955d432e-d3f9-4d86-ac21-c368cf5d1529?region=chr3:52300003-52511030	1	TCGA-BT-A20J
74b1e72d-fdd0-4d84-8858-3bb32d58ff7e	TCGA-BLCA	a1378c67-a8c5-4591-9564-22bc71cbe0b8_wxs_gdc_realn.bam	TCGA-BT-A20J-11A-11D-A14W-08	01306dc9-962d-4fa5-868a-bfdaa88b43ea	Normal	https://api.gdc.cancer.gov/slicing/view/01306dc9-962d-4fa5-868a-bfdaa88b43ea?region=chr3:52300003-52511030	11	TCGA-BT-A20J
74cbb078-9aae-422a-a7af-dd29ebca949e	TCGA-BLCA	372feefe-ee84-4833-8651-8f023f38a56a_wxs_gdc_realn.bam	TCGA-GC-A3I6-01A-11D-A20D-08	b007860d-e5c0-47e7-bab0-63a4f1bf300c	Tumor	https://api.gdc.cancer.gov/slicing/view/b007860d-e5c0-47e7-bab0-63a4f1bf300c?region=chr3:52300003-52511030	1	TCGA-GC-A3I6
74cbb078-9aae-422a-a7af-dd29ebca949e	TCGA-BLCA	f2da1011-c718-4bef-9180-5b846cf31308_wxs_gdc_realn.bam	TCGA-GC-A3I6-10A-01D-A20D-08	0d2f6677-f78d-42bd-95e4-e7c06b155d1a	Normal	https://api.gdc.cancer.gov/slicing/view/0d2f6677-f78d-42bd-95e4-e7c06b155d1a?region=chr3:52300003-52511030	10	TCGA-GC-A3I6
76388364-eb01-4b16-a2b9-0b6c05b4b386	TCGA-BLCA	2d4e5554-0dc1-4dcc-8399-37844b0e1eaa_wxs_gdc_realn.bam	TCGA-XF-A9SP-01A-11D-A391-08	4caf6715-d175-42b4-8d4c-4c7a0fe6c97d	Tumor	https://api.gdc.cancer.gov/slicing/view/4caf6715-d175-42b4-8d4c-4c7a0fe6c97d?region=chr3:52300003-52511030	1	TCGA-XF-A9SP
76388364-eb01-4b16-a2b9-0b6c05b4b386	TCGA-BLCA	d76a147b-e76e-4150-b43d-8c92ebd3fc00_wxs_gdc_realn.bam	TCGA-XF-A9SP-10A-01D-A394-08	7dd279ef-c7d5-4595-8f73-4b33e88fcc5a	Normal	https://api.gdc.cancer.gov/slicing/view/7dd279ef-c7d5-4595-8f73-4b33e88fcc5a?region=chr3:52300003-52511030	10	TCGA-XF-A9SP
76400a3d-45c4-47f8-bd81-0a345a949a1f	TCGA-BLCA	40f9b621-c4d8-46b1-9d14-059f166891d5_wxs_gdc_realn.bam	TCGA-S5-A6DX-01A-11D-A31L-08	f04bfb10-795a-49b0-a631-b518c5e05785	Tumor	https://api.gdc.cancer.gov/slicing/view/f04bfb10-795a-49b0-a631-b518c5e05785?region=chr3:52300003-52511030	1	TCGA-S5-A6DX
76400a3d-45c4-47f8-bd81-0a345a949a1f	TCGA-BLCA	3856e087-c4e4-47ac-98d2-495c7bfb82c6_wxs_gdc_realn.bam	TCGA-S5-A6DX-10A-01D-A31J-08	720e7f8d-3ed2-4805-83b9-c0451da5d63d	Normal	https://api.gdc.cancer.gov/slicing/view/720e7f8d-3ed2-4805-83b9-c0451da5d63d?region=chr3:52300003-52511030	10	TCGA-S5-A6DX
77236911-d9e0-4b85-829a-a98f1e4b92d2	TCGA-BLCA	e3eff03c-3a3d-44a7-bda5-b5059929f2f0_wxs_gdc_realn.bam	TCGA-FD-A43S-01A-21D-A23U-08	d189ebbb-9a72-454f-977c-e86364eec3b1	Tumor	https://api.gdc.cancer.gov/slicing/view/d189ebbb-9a72-454f-977c-e86364eec3b1?region=chr3:52300003-52511030	1	TCGA-FD-A43S
77236911-d9e0-4b85-829a-a98f1e4b92d2	TCGA-BLCA	6e689853-c084-4517-ac60-9f35f020e41f_wxs_gdc_realn.bam	TCGA-FD-A43S-10A-01D-A23U-08	7e743900-2a29-4b4f-b0e3-ef6fa9aca165	Normal	https://api.gdc.cancer.gov/slicing/view/7e743900-2a29-4b4f-b0e3-ef6fa9aca165?region=chr3:52300003-52511030	10	TCGA-FD-A43S
7840aea9-40c4-473e-be33-8fa0b9f332c9	TCGA-BLCA	61da0825-106b-493c-8ccd-e8108b499a9c_wxs_gdc_realn.bam	TCGA-GC-A3BM-01A-11D-A22Z-08	8896575b-f19f-4fdb-a2ef-f52d674a50c6	Tumor	https://api.gdc.cancer.gov/slicing/view/8896575b-f19f-4fdb-a2ef-f52d674a50c6?region=chr3:52300003-52511030	1	TCGA-GC-A3BM
7840aea9-40c4-473e-be33-8fa0b9f332c9	TCGA-BLCA	0f0c391b-efb0-43d3-b6a5-c53b9fa0f477_wxs_gdc_realn.bam	TCGA-GC-A3BM-10A-01D-A22Z-08	785e2192-7599-4b31-a884-e650012f28bc	Normal	https://api.gdc.cancer.gov/slicing/view/785e2192-7599-4b31-a884-e650012f28bc?region=chr3:52300003-52511030	10	TCGA-GC-A3BM
7934bd8c-0822-44a3-88a4-a3135a448f2b	TCGA-BLCA	15111ff7-71fb-4710-a5d5-207a9b2a4f11_wxs_gdc_realn.bam	TCGA-4Z-AA7N-01A-11D-A391-08	f112eb4b-adde-4f87-b78e-7a6232307899	Tumor	https://api.gdc.cancer.gov/slicing/view/f112eb4b-adde-4f87-b78e-7a6232307899?region=chr3:52300003-52511030	1	TCGA-4Z-AA7N
7934bd8c-0822-44a3-88a4-a3135a448f2b	TCGA-BLCA	55fc4c20-d1b1-46dd-a328-477ba589befc_wxs_gdc_realn.bam	TCGA-4Z-AA7N-10A-01D-A394-08	56d5fddb-7f26-446d-a9b2-0ae3420092e9	Normal	https://api.gdc.cancer.gov/slicing/view/56d5fddb-7f26-446d-a9b2-0ae3420092e9?region=chr3:52300003-52511030	10	TCGA-4Z-AA7N
7976dbb0-57b0-463e-a766-126e23825743	TCGA-BLCA	05b8b7c4-3332-4f70-9bba-ebba5ec80dbe_wxs_gdc_realn.bam	TCGA-4Z-AA83-01A-11D-A391-08	8c07a9ff-0754-4f47-8a98-71a127aa3e90	Tumor	https://api.gdc.cancer.gov/slicing/view/8c07a9ff-0754-4f47-8a98-71a127aa3e90?region=chr3:52300003-52511030	1	TCGA-4Z-AA83
7976dbb0-57b0-463e-a766-126e23825743	TCGA-BLCA	437b661a-6f5f-4be7-adfa-8e7601d630c2_wxs_gdc_realn.bam	TCGA-4Z-AA83-10A-01D-A394-08	728536d5-18d8-44aa-ac1e-b836a2e4aeaa	Normal	https://api.gdc.cancer.gov/slicing/view/728536d5-18d8-44aa-ac1e-b836a2e4aeaa?region=chr3:52300003-52511030	10	TCGA-4Z-AA83
797a71ee-372d-41e5-aeee-5ab3c4661110	TCGA-BLCA	45a7949d-e63f-4956-866c-df51257032de_wxs_gdc_realn.bam	TCGA-BT-A2LA-01A-11D-A18F-08	17834c13-f854-4ec1-b79a-20ba05676775	Tumor	https://api.gdc.cancer.gov/slicing/view/17834c13-f854-4ec1-b79a-20ba05676775?region=chr3:52300003-52511030	1	TCGA-BT-A2LA
797a71ee-372d-41e5-aeee-5ab3c4661110	TCGA-BLCA	a2b2e34b-005f-4803-9bc2-5f16b5cc8534_wxs_gdc_realn.bam	TCGA-BT-A2LA-11A-11D-A18F-08	9b613126-6d6a-49b7-99c9-9764675b0db7	Normal	https://api.gdc.cancer.gov/slicing/view/9b613126-6d6a-49b7-99c9-9764675b0db7?region=chr3:52300003-52511030	11	TCGA-BT-A2LA
79f23a0e-5aae-4618-8191-7dd7c0552408	TCGA-BLCA	90534196-b1d8-4054-b4d5-1d29943b52bc_wxs_gdc_realn.bam	TCGA-GV-A3QG-01A-11D-A21Z-08	2512df54-8a36-4954-9b18-175af12e6c27	Tumor	https://api.gdc.cancer.gov/slicing/view/2512df54-8a36-4954-9b18-175af12e6c27?region=chr3:52300003-52511030	1	TCGA-GV-A3QG
79f23a0e-5aae-4618-8191-7dd7c0552408	TCGA-BLCA	124003ae-aa1c-48a9-aecb-38b6995d8d27_wxs_gdc_realn.bam	TCGA-GV-A3QG-10A-01D-A21Z-08	09ca1c2b-c715-4b10-8bc1-889a5faff234	Normal	https://api.gdc.cancer.gov/slicing/view/09ca1c2b-c715-4b10-8bc1-889a5faff234?region=chr3:52300003-52511030	10	TCGA-GV-A3QG
7a7fcdd3-cce9-47cf-a26f-cc6ff34ecd9a	TCGA-BLCA	6fcca0b3-932e-4e46-b6cc-7df28303c90a_wxs_gdc_realn.bam	TCGA-CU-A5W6-01A-11D-A289-08	a667346b-126a-4a9f-8fde-cfa999c7da9f	Tumor	https://api.gdc.cancer.gov/slicing/view/a667346b-126a-4a9f-8fde-cfa999c7da9f?region=chr3:52300003-52511030	1	TCGA-CU-A5W6
7a7fcdd3-cce9-47cf-a26f-cc6ff34ecd9a	TCGA-BLCA	79c3f584-3f68-46cf-bf8d-3cb6806f80b1_wxs_gdc_realn.bam	TCGA-CU-A5W6-10A-01D-A289-08	82c9c698-706d-4f2e-8e5c-7014a78d8b37	Normal	https://api.gdc.cancer.gov/slicing/view/82c9c698-706d-4f2e-8e5c-7014a78d8b37?region=chr3:52300003-52511030	10	TCGA-CU-A5W6
7b98b829-fdc7-4719-bee9-c83f6154019c	TCGA-BLCA	f1a6ff39-9f3b-4fba-b5a9-1f9d551002e9_wxs_gdc_realn.bam	TCGA-FD-A3SS-01A-12D-A22Z-08	2778daf3-4198-40fa-952b-fc9050cba4c6	Tumor	https://api.gdc.cancer.gov/slicing/view/2778daf3-4198-40fa-952b-fc9050cba4c6?region=chr3:52300003-52511030	1	TCGA-FD-A3SS
7b98b829-fdc7-4719-bee9-c83f6154019c	TCGA-BLCA	5c843250-8dd1-488d-a5d3-76768e7ccec2_wxs_gdc_realn.bam	TCGA-FD-A3SS-10A-01D-A22Z-08	69e7724a-4885-456a-8e59-e2fc6c2ba16e	Normal	https://api.gdc.cancer.gov/slicing/view/69e7724a-4885-456a-8e59-e2fc6c2ba16e?region=chr3:52300003-52511030	10	TCGA-FD-A3SS
7c698a35-7694-47f0-b681-f08840b95c02	TCGA-BLCA	017a5892-1703-4938-accc-0ba543b911e4_wxs_gdc_realn.bam	TCGA-FT-A61P-01A-11D-A30E-08	16a166fe-c38f-4820-8798-1587dc8cd26e	Tumor	https://api.gdc.cancer.gov/slicing/view/16a166fe-c38f-4820-8798-1587dc8cd26e?region=chr3:52300003-52511030	1	TCGA-FT-A61P
7c698a35-7694-47f0-b681-f08840b95c02	TCGA-BLCA	78743be5-7400-434b-b53b-450432c41ef3_wxs_gdc_realn.bam	TCGA-FT-A61P-10A-01D-A30H-08	20d7ef24-02a6-4bdb-ac30-8a3e30ffeb1e	Normal	https://api.gdc.cancer.gov/slicing/view/20d7ef24-02a6-4bdb-ac30-8a3e30ffeb1e?region=chr3:52300003-52511030	10	TCGA-FT-A61P
7d198ee2-d80a-4759-804f-a7ef85971843	TCGA-BLCA	488f81cf-4088-4c47-97b2-818f4b8f4728_wxs_gdc_realn.bam	TCGA-SY-A9G5-01A-11D-A38G-08	7aaa0b6b-502d-452c-a840-58ea7a027919	Tumor	https://api.gdc.cancer.gov/slicing/view/7aaa0b6b-502d-452c-a840-58ea7a027919?region=chr3:52300003-52511030	1	TCGA-SY-A9G5
7d198ee2-d80a-4759-804f-a7ef85971843	TCGA-BLCA	314b7027-7607-4ca3-a44e-041deb5da58c_wxs_gdc_realn.bam	TCGA-SY-A9G5-10A-01D-A38J-08	69111c33-851c-4377-bfdf-cfb3f99049bd	Normal	https://api.gdc.cancer.gov/slicing/view/69111c33-851c-4377-bfdf-cfb3f99049bd?region=chr3:52300003-52511030	10	TCGA-SY-A9G5
7d71945a-b81a-405c-bb17-cec9b1d7592c	TCGA-BLCA	f8c0c71e-7cb7-4da7-8f9a-367095bb8ad6_wxs_gdc_realn.bam	TCGA-ZF-A9RM-01A-11D-A38G-08	5cb4d82b-2c74-4a07-99c8-eddf0ce31b93	Tumor	https://api.gdc.cancer.gov/slicing/view/5cb4d82b-2c74-4a07-99c8-eddf0ce31b93?region=chr3:52300003-52511030	1	TCGA-ZF-A9RM
7d71945a-b81a-405c-bb17-cec9b1d7592c	TCGA-BLCA	b9f39f0b-4819-40d3-9d2e-8c5151d87c47_wxs_gdc_realn.bam	TCGA-ZF-A9RM-10A-01D-A38J-08	5d3d1c5c-d641-45c5-9c54-3e0380320553	Normal	https://api.gdc.cancer.gov/slicing/view/5d3d1c5c-d641-45c5-9c54-3e0380320553?region=chr3:52300003-52511030	10	TCGA-ZF-A9RM
7fee9d6f-c0ea-43c2-89c2-66d965a077a8	TCGA-BLCA	acc629cb-ad03-4cec-9b21-922e4932ef3e_wxs_gdc_realn.bam	TCGA-CF-A27C-01A-11D-A16O-08	d8481f12-9d1a-4e95-a4ae-734988596d3d	Tumor	https://api.gdc.cancer.gov/slicing/view/d8481f12-9d1a-4e95-a4ae-734988596d3d?region=chr3:52300003-52511030	1	TCGA-CF-A27C
7fee9d6f-c0ea-43c2-89c2-66d965a077a8	TCGA-BLCA	7c729b94-1488-4dec-b534-5d73530e535c_wxs_gdc_realn.bam	TCGA-CF-A27C-10A-01D-A16O-08	ee03e9ba-bd47-4459-aafa-24d88f905696	Normal	https://api.gdc.cancer.gov/slicing/view/ee03e9ba-bd47-4459-aafa-24d88f905696?region=chr3:52300003-52511030	10	TCGA-CF-A27C
80fd5a84-4d82-49ab-ba78-9636f1989fca	TCGA-BLCA	cb0d44a6-7aff-4f39-8e91-dbd8e3db6500_wxs_gdc_realn.bam	TCGA-XF-A9SG-01A-12D-A42E-08	70e087a6-3fa4-4252-9c77-35a20cf47989	Tumor	https://api.gdc.cancer.gov/slicing/view/70e087a6-3fa4-4252-9c77-35a20cf47989?region=chr3:52300003-52511030	1	TCGA-XF-A9SG
80fd5a84-4d82-49ab-ba78-9636f1989fca	TCGA-BLCA	fce13c94-2989-4fa7-bd09-07887ded84f4_wxs_gdc_realn.bam	TCGA-XF-A9SG-10A-01D-A42H-08	08965cca-0707-457b-a9dc-36635383f8f2	Normal	https://api.gdc.cancer.gov/slicing/view/08965cca-0707-457b-a9dc-36635383f8f2?region=chr3:52300003-52511030	10	TCGA-XF-A9SG
811b3950-36e7-485f-bc48-aca1eee2ddef	TCGA-BLCA	31382822-3792-47bc-99e8-8a1ee1e4e58b_wxs_gdc_realn.bam	TCGA-CU-A0YR-01A-12D-A10S-08	c55f3cb2-2572-49f8-bcf8-203ba7089241	Tumor	https://api.gdc.cancer.gov/slicing/view/c55f3cb2-2572-49f8-bcf8-203ba7089241?region=chr3:52300003-52511030	1	TCGA-CU-A0YR
811b3950-36e7-485f-bc48-aca1eee2ddef	TCGA-BLCA	27561a6d-8637-4937-ade5-e4e02bf79fec_wxs_gdc_realn.bam	TCGA-CU-A0YR-10A-01D-A10S-08	007e4eca-dca4-41d9-93c9-d60836292f4f	Normal	https://api.gdc.cancer.gov/slicing/view/007e4eca-dca4-41d9-93c9-d60836292f4f?region=chr3:52300003-52511030	10	TCGA-CU-A0YR
818f5a45-4deb-49e4-9a73-55ef4269de4c	TCGA-BLCA	82cffe80-d5bd-47d3-8ac5-e39aea1a186e_wxs_gdc_realn.bam	TCGA-XF-AAMR-01A-31D-A42E-08	724a1237-0e21-4933-8d67-a456b45c3556	Tumor	https://api.gdc.cancer.gov/slicing/view/724a1237-0e21-4933-8d67-a456b45c3556?region=chr3:52300003-52511030	1	TCGA-XF-AAMR
818f5a45-4deb-49e4-9a73-55ef4269de4c	TCGA-BLCA	e26e9010-21c7-479e-84c7-b952cb579cd7_wxs_gdc_realn.bam	TCGA-XF-AAMR-10A-01D-A42H-08	917c2ad6-7888-446e-8672-92aca294b3e1	Normal	https://api.gdc.cancer.gov/slicing/view/917c2ad6-7888-446e-8672-92aca294b3e1?region=chr3:52300003-52511030	10	TCGA-XF-AAMR
821b99bc-7e14-45b9-898d-6e8e149bc8a7	TCGA-BLCA	fee95efc-a6c9-4c81-bfdf-7faa51f4fae9_wxs_gdc_realn.bam	TCGA-4Z-AA7W-01A-11D-A391-08	fb754429-7ad4-4915-91a7-82ed4289bae6	Tumor	https://api.gdc.cancer.gov/slicing/view/fb754429-7ad4-4915-91a7-82ed4289bae6?region=chr3:52300003-52511030	1	TCGA-4Z-AA7W
821b99bc-7e14-45b9-898d-6e8e149bc8a7	TCGA-BLCA	84dc4392-a202-4da6-b5a8-73e7808e3d9c_wxs_gdc_realn.bam	TCGA-4Z-AA7W-10A-01D-A394-08	520a0bfc-39d7-40f3-ba34-3a620b30ac29	Normal	https://api.gdc.cancer.gov/slicing/view/520a0bfc-39d7-40f3-ba34-3a620b30ac29?region=chr3:52300003-52511030	10	TCGA-4Z-AA7W
82d5f37f-5a1b-49d8-b990-ac222b4e1c1d	TCGA-BLCA	0160cd38-2895-40ee-9de5-d4cf438f42b2_wxs_gdc_realn.bam	TCGA-CF-A47X-01A-31D-A23U-08	7af0e5b1-f64e-4b3d-8188-2d318c4237b0	Tumor	https://api.gdc.cancer.gov/slicing/view/7af0e5b1-f64e-4b3d-8188-2d318c4237b0?region=chr3:52300003-52511030	1	TCGA-CF-A47X
82d5f37f-5a1b-49d8-b990-ac222b4e1c1d	TCGA-BLCA	943e82ed-c873-453f-9090-18f68574552e_wxs_gdc_realn.bam	TCGA-CF-A47X-10A-01D-A23U-08	2c2fc0f3-ae1c-44d2-979b-c06ba2ca68ed	Normal	https://api.gdc.cancer.gov/slicing/view/2c2fc0f3-ae1c-44d2-979b-c06ba2ca68ed?region=chr3:52300003-52511030	10	TCGA-CF-A47X
82f4c181-e022-4799-9f7f-01abcdc3803e	TCGA-BLCA	037d53e7-d25a-4828-bca5-10b2beeb5c9c_wxs_gdc_realn.bam	TCGA-XF-AAMQ-01A-11D-A42E-08	1750fa3e-a4ff-4fdb-b870-690c66bdb8b6	Tumor	https://api.gdc.cancer.gov/slicing/view/1750fa3e-a4ff-4fdb-b870-690c66bdb8b6?region=chr3:52300003-52511030	1	TCGA-XF-AAMQ
82f4c181-e022-4799-9f7f-01abcdc3803e	TCGA-BLCA	a69f1694-b2da-47ca-937c-81bc9b8caa9a_wxs_gdc_realn.bam	TCGA-XF-AAMQ-10A-01D-A42H-08	af61d8b8-3356-492f-8e3a-d75ade28530c	Normal	https://api.gdc.cancer.gov/slicing/view/af61d8b8-3356-492f-8e3a-d75ade28530c?region=chr3:52300003-52511030	10	TCGA-XF-AAMQ
835084d6-9f1e-408b-a58c-9d60493bbc6a	TCGA-BLCA	b7629a69-ed35-496d-9849-442b33294e82_wxs_gdc_realn.bam	TCGA-4Z-AA7O-01A-31D-A391-08	9c598d30-31d2-4d8d-9ffa-21baa879c92f	Tumor	https://api.gdc.cancer.gov/slicing/view/9c598d30-31d2-4d8d-9ffa-21baa879c92f?region=chr3:52300003-52511030	1	TCGA-4Z-AA7O
835084d6-9f1e-408b-a58c-9d60493bbc6a	TCGA-BLCA	0bd16baf-475c-4fc3-b4a8-6260bdd12cee_wxs_gdc_realn.bam	TCGA-4Z-AA7O-10A-01D-A394-08	5d238353-c279-4b2a-8824-a4f08375b840	Normal	https://api.gdc.cancer.gov/slicing/view/5d238353-c279-4b2a-8824-a4f08375b840?region=chr3:52300003-52511030	10	TCGA-4Z-AA7O
83a369ae-003b-432b-a7b2-c630805b43c1	TCGA-BLCA	d574a818-f7e8-4f9a-8712-4a99bd8ecd2a_wxs_gdc_realn.bam	TCGA-CF-A9FH-01A-11D-A38G-08	ef91be43-0b87-4e44-876a-f05221bf8412	Tumor	https://api.gdc.cancer.gov/slicing/view/ef91be43-0b87-4e44-876a-f05221bf8412?region=chr3:52300003-52511030	1	TCGA-CF-A9FH
83a369ae-003b-432b-a7b2-c630805b43c1	TCGA-BLCA	7b22d74c-315c-4fa4-a95e-ebb7e46f6998_wxs_gdc_realn.bam	TCGA-CF-A9FH-10A-01D-A38J-08	7ed2ffdc-30a0-44da-805c-7393b13a198f	Normal	https://api.gdc.cancer.gov/slicing/view/7ed2ffdc-30a0-44da-805c-7393b13a198f?region=chr3:52300003-52511030	10	TCGA-CF-A9FH
83b41d35-69b1-4218-be1a-8821d8a6899c	TCGA-BLCA	4576527b-b288-4f50-a9ea-5d5dede22561_wxs_gdc_realn.bam	TCGA-BT-A20U-01A-11D-A14W-08	25c833b4-f4b5-4086-ac6c-c9230ce65dda	Tumor	https://api.gdc.cancer.gov/slicing/view/25c833b4-f4b5-4086-ac6c-c9230ce65dda?region=chr3:52300003-52511030	1	TCGA-BT-A20U
83b41d35-69b1-4218-be1a-8821d8a6899c	TCGA-BLCA	a8e1dcc1-649d-442a-8663-0ea8ab1ef407_wxs_gdc_realn.bam	TCGA-BT-A20U-11A-11D-A14W-08	e1b13c6c-342a-4ca1-8b0c-86e4e776044b	Normal	https://api.gdc.cancer.gov/slicing/view/e1b13c6c-342a-4ca1-8b0c-86e4e776044b?region=chr3:52300003-52511030	11	TCGA-BT-A20U
841b4582-a268-4a55-a9a2-47c7e5c3b69f	TCGA-BLCA	5f706dc3-ba67-4c56-8437-559080e34eb6_wxs_gdc_realn.bam	TCGA-XF-A8HE-01A-11D-A364-08	a46bb31c-6429-4e24-a4b6-ea6e0dc9b5dd	Tumor	https://api.gdc.cancer.gov/slicing/view/a46bb31c-6429-4e24-a4b6-ea6e0dc9b5dd?region=chr3:52300003-52511030	1	TCGA-XF-A8HE
841b4582-a268-4a55-a9a2-47c7e5c3b69f	TCGA-BLCA	a6259b4d-2662-4b55-b88b-2c22131f19c2_wxs_gdc_realn.bam	TCGA-XF-A8HE-10A-01D-A362-08	42012ffc-c42b-4cac-84fb-d1e8cd2e5a4c	Normal	https://api.gdc.cancer.gov/slicing/view/42012ffc-c42b-4cac-84fb-d1e8cd2e5a4c?region=chr3:52300003-52511030	10	TCGA-XF-A8HE
854e5236-f2d6-4681-be62-0bead955c926	TCGA-BLCA	843e6691-ff06-450b-8efe-69787a71b49d_wxs_gdc_realn.bam	TCGA-E7-A8O8-01A-11D-A364-08	1b4a099e-d0f5-4e99-955e-6676ad3a432a	Tumor	https://api.gdc.cancer.gov/slicing/view/1b4a099e-d0f5-4e99-955e-6676ad3a432a?region=chr3:52300003-52511030	1	TCGA-E7-A8O8
854e5236-f2d6-4681-be62-0bead955c926	TCGA-BLCA	73961436-9f65-4eff-b29a-82b2906886b7_wxs_gdc_realn.bam	TCGA-E7-A8O8-10A-01D-A362-08	9f02e6f2-6dff-4d38-898e-55edcbd8f67d	Normal	https://api.gdc.cancer.gov/slicing/view/9f02e6f2-6dff-4d38-898e-55edcbd8f67d?region=chr3:52300003-52511030	10	TCGA-E7-A8O8
8573e114-ac20-4113-a942-01f2d1562a7b	TCGA-BLCA	ad8e6ead-e4f6-4813-932b-cf0b390b331a_wxs_gdc_realn.bam	TCGA-XF-A8HF-01A-11D-A364-08	38c57f7f-70fd-4eb8-a6c0-dd05df9cf8f8	Tumor	https://api.gdc.cancer.gov/slicing/view/38c57f7f-70fd-4eb8-a6c0-dd05df9cf8f8?region=chr3:52300003-52511030	1	TCGA-XF-A8HF
8573e114-ac20-4113-a942-01f2d1562a7b	TCGA-BLCA	52be3b01-5e09-499e-a64b-9aac0f725ccf_wxs_gdc_realn.bam	TCGA-XF-A8HF-10A-01D-A362-08	5a187677-665f-4a7f-89cf-62abeb859600	Normal	https://api.gdc.cancer.gov/slicing/view/5a187677-665f-4a7f-89cf-62abeb859600?region=chr3:52300003-52511030	10	TCGA-XF-A8HF
88a521ce-a5e9-4c6f-83d4-ec36a62fedb6	TCGA-BLCA	32398d56-8668-41b1-9c0b-c6aea6e3e787_wxs_gdc_realn.bam	TCGA-DK-A1AD-01A-11D-A13W-08	dde87571-7539-4d90-b6b6-267ed2d9d77b	Tumor	https://api.gdc.cancer.gov/slicing/view/dde87571-7539-4d90-b6b6-267ed2d9d77b?region=chr3:52300003-52511030	1	TCGA-DK-A1AD
88a521ce-a5e9-4c6f-83d4-ec36a62fedb6	TCGA-BLCA	c0ce73ec-2494-4119-afc7-94e51b4a3a29_wxs_gdc_realn.bam	TCGA-DK-A1AD-10A-01D-A13W-08	5b0b990a-2e85-41c8-a65c-aac839eb0071	Normal	https://api.gdc.cancer.gov/slicing/view/5b0b990a-2e85-41c8-a65c-aac839eb0071?region=chr3:52300003-52511030	10	TCGA-DK-A1AD
899f8d52-4c3a-4371-90eb-1f106001eddc	TCGA-BLCA	df922c85-5a10-487f-a9d5-220d5090e2e4_wxs_gdc_realn.bam	TCGA-FD-A3B4-01A-12D-A202-08	aaa711ff-23e8-47d2-b40d-c38f48ce486f	Tumor	https://api.gdc.cancer.gov/slicing/view/aaa711ff-23e8-47d2-b40d-c38f48ce486f?region=chr3:52300003-52511030	1	TCGA-FD-A3B4
899f8d52-4c3a-4371-90eb-1f106001eddc	TCGA-BLCA	3f2fb363-1a49-47a7-af66-ee3d6ad4babf_wxs_gdc_realn.bam	TCGA-FD-A3B4-10A-01D-A202-08	0296c748-be5b-4983-806b-7e3944c54ab6	Normal	https://api.gdc.cancer.gov/slicing/view/0296c748-be5b-4983-806b-7e3944c54ab6?region=chr3:52300003-52511030	10	TCGA-FD-A3B4
8a83f744-8469-41ef-a4cd-e983f849383f	TCGA-BLCA	9bc4f3e6-da15-4d23-ab79-bc4e6271d1ae_wxs_gdc_realn.bam	TCGA-XF-A9SY-01A-21D-A42E-08	020e26bb-baed-41f8-ba14-061eb2583360	Tumor	https://api.gdc.cancer.gov/slicing/view/020e26bb-baed-41f8-ba14-061eb2583360?region=chr3:52300003-52511030	1	TCGA-XF-A9SY
8a83f744-8469-41ef-a4cd-e983f849383f	TCGA-BLCA	b3ea5dfa-2b60-4ce0-923d-30e2a876e31b_wxs_gdc_realn.bam	TCGA-XF-A9SY-10A-01D-A42H-08	c11135fc-02aa-4c12-a966-7bb1fd12e04a	Normal	https://api.gdc.cancer.gov/slicing/view/c11135fc-02aa-4c12-a966-7bb1fd12e04a?region=chr3:52300003-52511030	10	TCGA-XF-A9SY
8b7556ed-2dab-4180-af5b-0e113e26b36e	TCGA-BLCA	4b6e6192-477f-484a-bfe6-811d252fcc92_wxs_gdc_realn.bam	TCGA-K4-A4AB-01B-12D-A289-08	4089d40a-ee81-4d6f-b6ea-6699c48ca8a6	Tumor	https://api.gdc.cancer.gov/slicing/view/4089d40a-ee81-4d6f-b6ea-6699c48ca8a6?region=chr3:52300003-52511030	1	TCGA-K4-A4AB
8b7556ed-2dab-4180-af5b-0e113e26b36e	TCGA-BLCA	71d2241d-fa8b-4e1d-8f55-fdff8143f572_wxs_gdc_realn.bam	TCGA-K4-A4AB-10A-01D-A289-08	b5665ec9-4931-4bd3-8262-2e281d80aec6	Normal	https://api.gdc.cancer.gov/slicing/view/b5665ec9-4931-4bd3-8262-2e281d80aec6?region=chr3:52300003-52511030	10	TCGA-K4-A4AB
8c1dd7f7-b74a-4fa2-b6a7-86f0348d2567	TCGA-BLCA	d4615ca0-b5c7-4a5c-8593-bd50034a78ae_wxs_gdc_realn.bam	TCGA-FD-A3N6-01A-11D-A21A-08	42a5f871-de88-4bc0-b0b5-a2aa35da6ab0	Tumor	https://api.gdc.cancer.gov/slicing/view/42a5f871-de88-4bc0-b0b5-a2aa35da6ab0?region=chr3:52300003-52511030	1	TCGA-FD-A3N6
8c1dd7f7-b74a-4fa2-b6a7-86f0348d2567	TCGA-BLCA	c648ad3a-6db3-4079-95c0-66010a038a91_wxs_gdc_realn.bam	TCGA-FD-A3N6-10A-01D-A21A-08	857fdc95-52f0-4be2-b72f-56ea656b6298	Normal	https://api.gdc.cancer.gov/slicing/view/857fdc95-52f0-4be2-b72f-56ea656b6298?region=chr3:52300003-52511030	10	TCGA-FD-A3N6
8d434cfb-2414-4d93-bf79-7b957bf040db	TCGA-BLCA	b1bc41b6-e8ed-49f0-a562-c9f7c96b3a8c_wxs_gdc_realn.bam	TCGA-BT-A42E-01A-11D-A23U-08	ad65fc45-bf77-439f-bfbe-9d93e38ab4e4	Tumor	https://api.gdc.cancer.gov/slicing/view/ad65fc45-bf77-439f-bfbe-9d93e38ab4e4?region=chr3:52300003-52511030	1	TCGA-BT-A42E
8d434cfb-2414-4d93-bf79-7b957bf040db	TCGA-BLCA	3febe60d-aa1d-479d-a20b-722b9d798f0c_wxs_gdc_realn.bam	TCGA-BT-A42E-10A-01D-A23U-08	7fd870d6-1e99-47b0-8f68-b5006d6a0cbe	Normal	https://api.gdc.cancer.gov/slicing/view/7fd870d6-1e99-47b0-8f68-b5006d6a0cbe?region=chr3:52300003-52511030	10	TCGA-BT-A42E
8da76432-3004-47e5-a474-bd94bd4c0b33	TCGA-BLCA	353dc452-f46f-4f6b-b44a-2f1dc1b89086_wxs_gdc_realn.bam	TCGA-FD-A5BY-01A-31D-A289-08	113b83b2-b945-4b14-9a66-2d01ff144a8e	Tumor	https://api.gdc.cancer.gov/slicing/view/113b83b2-b945-4b14-9a66-2d01ff144a8e?region=chr3:52300003-52511030	1	TCGA-FD-A5BY
8da76432-3004-47e5-a474-bd94bd4c0b33	TCGA-BLCA	fb536a3e-a051-46af-b9fc-b649a8ac58f2_wxs_gdc_realn.bam	TCGA-FD-A5BY-10A-01D-A289-08	47c379ae-0374-42bb-b151-c2ac97a660ad	Normal	https://api.gdc.cancer.gov/slicing/view/47c379ae-0374-42bb-b151-c2ac97a660ad?region=chr3:52300003-52511030	10	TCGA-FD-A5BY
8f10e006-531a-49ac-b51b-df3fdcb20929	TCGA-BLCA	3ddbcee4-305b-4803-9876-7d5a8ff4c4a2_wxs_gdc_realn.bam	TCGA-XF-AAMJ-01A-11D-A42E-08	a2325037-054b-4d0c-b942-107454e6fcdb	Tumor	https://api.gdc.cancer.gov/slicing/view/a2325037-054b-4d0c-b942-107454e6fcdb?region=chr3:52300003-52511030	1	TCGA-XF-AAMJ
8f10e006-531a-49ac-b51b-df3fdcb20929	TCGA-BLCA	35aead17-1960-44cb-90ec-61cf2326da35_wxs_gdc_realn.bam	TCGA-XF-AAMJ-10A-01D-A42H-08	db2dd0a5-422d-4d43-9c07-151806e02cd0	Normal	https://api.gdc.cancer.gov/slicing/view/db2dd0a5-422d-4d43-9c07-151806e02cd0?region=chr3:52300003-52511030	10	TCGA-XF-AAMJ
904a8757-e0c5-41ef-b583-c8f170caaac1	TCGA-BLCA	448fe471-3f4e-4dc8-a4e0-6f147dc93abe_wxs_gdc_realn.bam	TCGA-DK-A1A5-01A-11D-A13W-08	56b14077-cb36-4eda-b7f4-1d3c9c514f50	Tumor	https://api.gdc.cancer.gov/slicing/view/56b14077-cb36-4eda-b7f4-1d3c9c514f50?region=chr3:52300003-52511030	1	TCGA-DK-A1A5
904a8757-e0c5-41ef-b583-c8f170caaac1	TCGA-BLCA	68402877-a578-4bfd-a05e-58c6e06fb6a3_wxs_gdc_realn.bam	TCGA-DK-A1A5-10A-01D-A13W-08	8868c884-81e9-4743-a971-08aa920611cc	Normal	https://api.gdc.cancer.gov/slicing/view/8868c884-81e9-4743-a971-08aa920611cc?region=chr3:52300003-52511030	10	TCGA-DK-A1A5
90bf49b7-6710-4665-82df-30ecc22c59a3	TCGA-BLCA	8473fcda-72bd-4a2a-b9d2-54d93bcb0435_wxs_gdc_realn.bam	TCGA-XF-A8HB-01A-11D-A364-08	cf876c81-ffa0-42c0-b6b3-a7408134ae43	Tumor	https://api.gdc.cancer.gov/slicing/view/cf876c81-ffa0-42c0-b6b3-a7408134ae43?region=chr3:52300003-52511030	1	TCGA-XF-A8HB
90bf49b7-6710-4665-82df-30ecc22c59a3	TCGA-BLCA	65a79039-e312-439c-aed3-2e1c3ca91fba_wxs_gdc_realn.bam	TCGA-XF-A8HB-10A-01D-A362-08	a60975ea-78d6-4319-8095-a862eabf68ce	Normal	https://api.gdc.cancer.gov/slicing/view/a60975ea-78d6-4319-8095-a862eabf68ce?region=chr3:52300003-52511030	10	TCGA-XF-A8HB
917961e2-78ad-4182-9cdb-5efb09808111	TCGA-BLCA	880d0e3d-c056-464e-af90-2b308666a1e3_wxs_gdc_realn.bam	TCGA-FJ-A3ZE-01A-11D-A23M-08	0d867919-0b64-48e3-a685-d063ab03d078	Tumor	https://api.gdc.cancer.gov/slicing/view/0d867919-0b64-48e3-a685-d063ab03d078?region=chr3:52300003-52511030	1	TCGA-FJ-A3ZE
917961e2-78ad-4182-9cdb-5efb09808111	TCGA-BLCA	dc83b106-af68-430d-b92c-24bb7199925e_wxs_gdc_realn.bam	TCGA-FJ-A3ZE-10A-01D-A23K-08	f756435a-4f0d-4d5c-8eee-d6c9a3dcd84f	Normal	https://api.gdc.cancer.gov/slicing/view/f756435a-4f0d-4d5c-8eee-d6c9a3dcd84f?region=chr3:52300003-52511030	10	TCGA-FJ-A3ZE
92495a89-9974-4f75-99e0-28bd11114460	TCGA-BLCA	77f9d11d-234b-478e-b1a9-a0afb274ab55_wxs_gdc_realn.bam	TCGA-E7-A4XJ-01A-11D-A26M-08	72b56cb1-7e46-4397-8b51-f78e3ff9ca09	Tumor	https://api.gdc.cancer.gov/slicing/view/72b56cb1-7e46-4397-8b51-f78e3ff9ca09?region=chr3:52300003-52511030	1	TCGA-E7-A4XJ
92495a89-9974-4f75-99e0-28bd11114460	TCGA-BLCA	e730bac2-947f-4067-a1d1-2836780b947a_wxs_gdc_realn.bam	TCGA-E7-A4XJ-10A-01D-A26K-08	3604a1bb-5a37-4895-a688-0e7844ee4014	Normal	https://api.gdc.cancer.gov/slicing/view/3604a1bb-5a37-4895-a688-0e7844ee4014?region=chr3:52300003-52511030	10	TCGA-E7-A4XJ
92d27fec-30c2-4496-965d-df509d869eaa	TCGA-BLCA	3eb767a9-f80b-4845-b783-27005a8a6b34_wxs_gdc_realn.bam	TCGA-E7-A6MD-01A-41D-A34U-08	e546e6ff-6afe-4888-9230-e63cff80348b	Tumor	https://api.gdc.cancer.gov/slicing/view/e546e6ff-6afe-4888-9230-e63cff80348b?region=chr3:52300003-52511030	1	TCGA-E7-A6MD
92d27fec-30c2-4496-965d-df509d869eaa	TCGA-BLCA	d683b1c3-abc9-4ac0-a058-fbd57f06546f_wxs_gdc_realn.bam	TCGA-E7-A6MD-10B-01D-A34X-08	dc9cb4aa-3e69-4087-8f0e-c640375213b8	Normal	https://api.gdc.cancer.gov/slicing/view/dc9cb4aa-3e69-4087-8f0e-c640375213b8?region=chr3:52300003-52511030	10	TCGA-E7-A6MD
932bcdd4-5145-49e8-9a95-8a546396f572	TCGA-BLCA	cda1a403-16b6-487c-a82a-c377d1d0f89d_wxs_gdc_realn.bam	TCGA-BT-A3PH-01A-11D-A21Z-08	3c776bcf-6455-4e14-9312-d6e3ff39dc48	Tumor	https://api.gdc.cancer.gov/slicing/view/3c776bcf-6455-4e14-9312-d6e3ff39dc48?region=chr3:52300003-52511030	1	TCGA-BT-A3PH
932bcdd4-5145-49e8-9a95-8a546396f572	TCGA-BLCA	f7ffcce9-2a24-4abe-8f8c-b9ba6a770803_wxs_gdc_realn.bam	TCGA-BT-A3PH-10A-01D-A21Z-08	a982e150-efea-499c-a6b5-3f857a8bfbf0	Normal	https://api.gdc.cancer.gov/slicing/view/a982e150-efea-499c-a6b5-3f857a8bfbf0?region=chr3:52300003-52511030	10	TCGA-BT-A3PH
939b73d8-39fd-410e-aeae-53080ea99618	TCGA-BLCA	f8659a83-8562-4056-b28a-e588b68c0276_wxs_gdc_realn.bam	TCGA-4Z-AA86-01A-11D-A391-08	7ffd750c-0516-47aa-b578-bbc829f12649	Tumor	https://api.gdc.cancer.gov/slicing/view/7ffd750c-0516-47aa-b578-bbc829f12649?region=chr3:52300003-52511030	1	TCGA-4Z-AA86
939b73d8-39fd-410e-aeae-53080ea99618	TCGA-BLCA	c92554d9-993d-4abf-933e-7435be040b38_wxs_gdc_realn.bam	TCGA-4Z-AA86-10A-01D-A394-08	b2571a6e-17b4-4e91-b5e9-7c5db96699d4	Normal	https://api.gdc.cancer.gov/slicing/view/b2571a6e-17b4-4e91-b5e9-7c5db96699d4?region=chr3:52300003-52511030	10	TCGA-4Z-AA86
93fbe302-a2e0-4cf4-a638-312786f547c2	TCGA-BLCA	2d64a188-64b2-4fe7-9c6f-f5d963135ce4_wxs_gdc_realn.bam	TCGA-XF-AAMF-01A-21D-A42E-08	ef07d43c-99d5-4c66-9d75-2bfa5f6c8c52	Tumor	https://api.gdc.cancer.gov/slicing/view/ef07d43c-99d5-4c66-9d75-2bfa5f6c8c52?region=chr3:52300003-52511030	1	TCGA-XF-AAMF
93fbe302-a2e0-4cf4-a638-312786f547c2	TCGA-BLCA	5c94c3ec-7a23-48c1-a65b-4ea0d401b5fb_wxs_gdc_realn.bam	TCGA-XF-AAMF-10A-01D-A42H-08	42365768-224a-42ac-a5fc-2867a2dec33c	Normal	https://api.gdc.cancer.gov/slicing/view/42365768-224a-42ac-a5fc-2867a2dec33c?region=chr3:52300003-52511030	10	TCGA-XF-AAMF
95520295-90d3-4b4e-86b6-4bd856723315	TCGA-BLCA	4ab951c6-29ce-4260-973d-1af083938993_wxs_gdc_realn.bam	TCGA-YC-A89H-01A-11D-A364-08	de8713e6-716d-45bf-aa00-ed6db14bf4e7	Tumor	https://api.gdc.cancer.gov/slicing/view/de8713e6-716d-45bf-aa00-ed6db14bf4e7?region=chr3:52300003-52511030	1	TCGA-YC-A89H
95520295-90d3-4b4e-86b6-4bd856723315	TCGA-BLCA	0a5ae605-dd1a-4c22-9f99-4ceb645f52bc_wxs_gdc_realn.bam	TCGA-YC-A89H-10A-01D-A362-08	8fd83ae1-83a0-40ea-a0b6-331495ccd794	Normal	https://api.gdc.cancer.gov/slicing/view/8fd83ae1-83a0-40ea-a0b6-331495ccd794?region=chr3:52300003-52511030	10	TCGA-YC-A89H
96292f0e-5d09-4c44-8dfc-73ebde6bf137	TCGA-BLCA	db6babbd-b14c-405b-8c1f-9908ea26b574_wxs_gdc_realn.bam	TCGA-CF-A9FL-01A-11D-A38G-08	a0ae4b36-e72f-45b2-9f8e-85f9e2e5b38e	Tumor	https://api.gdc.cancer.gov/slicing/view/a0ae4b36-e72f-45b2-9f8e-85f9e2e5b38e?region=chr3:52300003-52511030	1	TCGA-CF-A9FL
96292f0e-5d09-4c44-8dfc-73ebde6bf137	TCGA-BLCA	0f99d9d0-87af-4846-9a43-7a9209fbdd35_wxs_gdc_realn.bam	TCGA-CF-A9FL-10A-01D-A38J-08	15ac9a9c-377a-44b9-819b-805768e46b56	Normal	https://api.gdc.cancer.gov/slicing/view/15ac9a9c-377a-44b9-819b-805768e46b56?region=chr3:52300003-52511030	10	TCGA-CF-A9FL
9743e684-25dd-4dd9-9b84-6ae9518d1818	TCGA-BLCA	8ca3b3a7-f2a2-48a3-bde3-88fe99340f0c_wxs_gdc_realn.bam	TCGA-5N-A9KM-01A-11D-A42E-08	639e8aba-714e-41b6-8100-6bc3f067c018	Tumor	https://api.gdc.cancer.gov/slicing/view/639e8aba-714e-41b6-8100-6bc3f067c018?region=chr3:52300003-52511030	1	TCGA-5N-A9KM
9743e684-25dd-4dd9-9b84-6ae9518d1818	TCGA-BLCA	8a8f43e2-f9ff-4006-b985-981c32561afd_wxs_gdc_realn.bam	TCGA-5N-A9KM-10A-01D-A42H-08	78564421-5f90-4a79-9420-0e3b1d02e3be	Normal	https://api.gdc.cancer.gov/slicing/view/78564421-5f90-4a79-9420-0e3b1d02e3be?region=chr3:52300003-52511030	10	TCGA-5N-A9KM
97d6568c-0a89-4327-8988-71e81ee8dae6	TCGA-BLCA	a485ab00-ac35-4bbb-971c-88c716e797d0_wxs_gdc_realn.bam	TCGA-YC-A8S6-01A-31D-A38G-08	5dc17ce9-8c9e-40c0-95bb-fec4c72c3705	Tumor	https://api.gdc.cancer.gov/slicing/view/5dc17ce9-8c9e-40c0-95bb-fec4c72c3705?region=chr3:52300003-52511030	1	TCGA-YC-A8S6
97d6568c-0a89-4327-8988-71e81ee8dae6	TCGA-BLCA	65dbd424-ff4a-4681-bf17-7390bd054758_wxs_gdc_realn.bam	TCGA-YC-A8S6-10A-01D-A38J-08	b9feac24-ac47-44ed-b32f-7e5402fbe3a3	Normal	https://api.gdc.cancer.gov/slicing/view/b9feac24-ac47-44ed-b32f-7e5402fbe3a3?region=chr3:52300003-52511030	10	TCGA-YC-A8S6
980c7214-f708-4499-818d-f3de87dc6de7	TCGA-BLCA	74238190-5b0d-4d4b-ab2c-3d7a7353e830_wxs_gdc_realn.bam	TCGA-FD-A5BU-01A-31D-A26M-08	66ce9e1f-d711-4897-814a-b056400d4c57	Tumor	https://api.gdc.cancer.gov/slicing/view/66ce9e1f-d711-4897-814a-b056400d4c57?region=chr3:52300003-52511030	1	TCGA-FD-A5BU
980c7214-f708-4499-818d-f3de87dc6de7	TCGA-BLCA	c9877a51-7fff-4e26-8432-3a26dc61212e_wxs_gdc_realn.bam	TCGA-FD-A5BU-10A-01D-A26K-08	f99bf12a-6ec6-47ba-b5ca-f9b31d44d69a	Normal	https://api.gdc.cancer.gov/slicing/view/f99bf12a-6ec6-47ba-b5ca-f9b31d44d69a?region=chr3:52300003-52511030	10	TCGA-FD-A5BU
987e8157-fbea-40f3-aa01-0092d6cceb97	TCGA-BLCA	736950d7-b7f1-4217-aff4-91db2a0f19ee_wxs_gdc_realn.bam	TCGA-XF-AAN2-01A-11D-A42E-08	ddcc07ea-2d8e-4a51-a6e4-e33e0d472622	Tumor	https://api.gdc.cancer.gov/slicing/view/ddcc07ea-2d8e-4a51-a6e4-e33e0d472622?region=chr3:52300003-52511030	1	TCGA-XF-AAN2
987e8157-fbea-40f3-aa01-0092d6cceb97	TCGA-BLCA	683bcd38-6248-4771-b24e-a22ce5c301d4_wxs_gdc_realn.bam	TCGA-XF-AAN2-10A-01D-A42H-08	f4f0e724-8f05-4288-bb34-ceaeae93df0c	Normal	https://api.gdc.cancer.gov/slicing/view/f4f0e724-8f05-4288-bb34-ceaeae93df0c?region=chr3:52300003-52511030	10	TCGA-XF-AAN2
9883c38f-87bf-4421-bfc0-1b1001f8159c	TCGA-BLCA	1dc93d39-a6c4-4faa-a720-46998bb9b304_wxs_gdc_realn.bam	TCGA-G2-AA3F-01A-12D-A42E-08	ed9f3af3-9e50-4d1d-a296-99c52b9be186	Tumor	https://api.gdc.cancer.gov/slicing/view/ed9f3af3-9e50-4d1d-a296-99c52b9be186?region=chr3:52300003-52511030	1	TCGA-G2-AA3F
9883c38f-87bf-4421-bfc0-1b1001f8159c	TCGA-BLCA	f26ee1b3-4d5f-42f9-8313-3c0931c2370a_wxs_gdc_realn.bam	TCGA-G2-AA3F-10A-01D-A42H-08	a8b7fa38-f69a-41bd-a403-bd030cdb22f7	Normal	https://api.gdc.cancer.gov/slicing/view/a8b7fa38-f69a-41bd-a403-bd030cdb22f7?region=chr3:52300003-52511030	10	TCGA-G2-AA3F
98b9ad62-76ed-43e3-91bc-b8f065d79673	TCGA-BLCA	ebb5cdb6-df4a-436d-b4a6-1655d263e3dd_wxs_gdc_realn.bam	TCGA-G2-A2EO-01A-11D-A17V-08	75f99b4a-9428-4069-888b-bd350d457aeb	Tumor	https://api.gdc.cancer.gov/slicing/view/75f99b4a-9428-4069-888b-bd350d457aeb?region=chr3:52300003-52511030	1	TCGA-G2-A2EO
98b9ad62-76ed-43e3-91bc-b8f065d79673	TCGA-BLCA	0b75e374-8428-4022-a2ec-06b625c6ab92_wxs_gdc_realn.bam	TCGA-G2-A2EO-11A-21D-A17V-08	0e1b4fc2-9dea-459b-b8d9-4949e8c7f824	Normal	https://api.gdc.cancer.gov/slicing/view/0e1b4fc2-9dea-459b-b8d9-4949e8c7f824?region=chr3:52300003-52511030	11	TCGA-G2-A2EO
9aa6522a-120a-4691-993e-3f8534f644b5	TCGA-BLCA	96f22906-0909-46d1-b737-1d949eb8091e_wxs_gdc_realn.bam	TCGA-K4-A3WU-01B-11D-A23M-08	d582c6d9-254b-42e3-9aac-2284c9b6f728	Tumor	https://api.gdc.cancer.gov/slicing/view/d582c6d9-254b-42e3-9aac-2284c9b6f728?region=chr3:52300003-52511030	1	TCGA-K4-A3WU
9aa6522a-120a-4691-993e-3f8534f644b5	TCGA-BLCA	71d73e3d-61ad-4125-875a-5085ebf382af_wxs_gdc_realn.bam	TCGA-K4-A3WU-10A-01D-A23K-08	07fd0ae5-d76e-40ce-a237-67a7467584c0	Normal	https://api.gdc.cancer.gov/slicing/view/07fd0ae5-d76e-40ce-a237-67a7467584c0?region=chr3:52300003-52511030	10	TCGA-K4-A3WU
9bb5d187-033e-4e86-a76e-e1a6d20488f7	TCGA-BLCA	4fd5e4de-0e63-425d-a352-ecb88a9bcfbd_wxs_gdc_realn.bam	TCGA-DK-A3WY-01A-11D-A22Z-08	d95d9e39-4236-4887-ad91-bcf74f6df713	Tumor	https://api.gdc.cancer.gov/slicing/view/d95d9e39-4236-4887-ad91-bcf74f6df713?region=chr3:52300003-52511030	1	TCGA-DK-A3WY
9bb5d187-033e-4e86-a76e-e1a6d20488f7	TCGA-BLCA	0f864c3a-117e-4d6b-a31f-79284943431e_wxs_gdc_realn.bam	TCGA-DK-A3WY-10A-01D-A22Z-08	c8d087ce-14f1-4188-badf-9c483894d9ee	Normal	https://api.gdc.cancer.gov/slicing/view/c8d087ce-14f1-4188-badf-9c483894d9ee?region=chr3:52300003-52511030	10	TCGA-DK-A3WY
9bcff619-f75a-4aa4-9e09-2e9aa7b59225	TCGA-BLCA	a7cc5ca5-af6e-4148-ad09-e176c6c9ae60_wxs_gdc_realn.bam	TCGA-CF-A47Y-01A-11D-A23U-08	36cd644e-6ee3-4d9e-8bfb-b60112360617	Tumor	https://api.gdc.cancer.gov/slicing/view/36cd644e-6ee3-4d9e-8bfb-b60112360617?region=chr3:52300003-52511030	1	TCGA-CF-A47Y
9bcff619-f75a-4aa4-9e09-2e9aa7b59225	TCGA-BLCA	5aed5223-6b9c-4905-b96a-b64682883413_wxs_gdc_realn.bam	TCGA-CF-A47Y-10A-01D-A23U-08	08af8fde-caac-4676-a458-f709e4d10891	Normal	https://api.gdc.cancer.gov/slicing/view/08af8fde-caac-4676-a458-f709e4d10891?region=chr3:52300003-52511030	10	TCGA-CF-A47Y
9c274536-3ca1-4f0e-93a8-1688074d862f	TCGA-BLCA	df8a913c-5160-4fc5-950d-7c890e24e820_wxs_gdc_realn.bam	TCGA-DK-A1A6-01A-11D-A13W-08	0b8a4de4-c098-4913-941f-a42b414011ab	Tumor	https://api.gdc.cancer.gov/slicing/view/0b8a4de4-c098-4913-941f-a42b414011ab?region=chr3:52300003-52511030	1	TCGA-DK-A1A6
9c274536-3ca1-4f0e-93a8-1688074d862f	TCGA-BLCA	fcdb086f-6e88-49ce-a202-b611584a080c_wxs_gdc_realn.bam	TCGA-DK-A1A6-10A-01D-A13W-08	70ffb8df-46f1-4647-9107-cce55e818b94	Normal	https://api.gdc.cancer.gov/slicing/view/70ffb8df-46f1-4647-9107-cce55e818b94?region=chr3:52300003-52511030	10	TCGA-DK-A1A6
9c46846e-7f66-4936-af97-50a7b8189d84	TCGA-BLCA	7120fd44-42a9-4d54-95e3-98c1cf763331_wxs_gdc_realn.bam	TCGA-GU-A42Q-01A-11D-A23U-08	152df312-509f-434b-8e1a-ead24ee744e5	Tumor	https://api.gdc.cancer.gov/slicing/view/152df312-509f-434b-8e1a-ead24ee744e5?region=chr3:52300003-52511030	1	TCGA-GU-A42Q
9c46846e-7f66-4936-af97-50a7b8189d84	TCGA-BLCA	cb5cee13-875e-495c-9be6-1faa417254ab_wxs_gdc_realn.bam	TCGA-GU-A42Q-10A-01D-A23U-08	2a336272-dcc7-4dae-9c2b-66633e91fc77	Normal	https://api.gdc.cancer.gov/slicing/view/2a336272-dcc7-4dae-9c2b-66633e91fc77?region=chr3:52300003-52511030	10	TCGA-GU-A42Q
9cc92795-7a24-4875-87f0-3efccbfcc970	TCGA-BLCA	074fc904-0a0e-4114-b569-89d51e7a89db_wxs_gdc_realn.bam	TCGA-GV-A3JZ-01A-11D-A21A-08	69df8d6f-1547-4624-96ce-76daed3e85f8	Tumor	https://api.gdc.cancer.gov/slicing/view/69df8d6f-1547-4624-96ce-76daed3e85f8?region=chr3:52300003-52511030	1	TCGA-GV-A3JZ
9cc92795-7a24-4875-87f0-3efccbfcc970	TCGA-BLCA	bc976042-8abc-4c49-b0f4-abd1c84ef41b_wxs_gdc_realn.bam	TCGA-GV-A3JZ-10A-01D-A21A-08	406f74ab-b6ed-470f-a75c-1d3564224fa1	Normal	https://api.gdc.cancer.gov/slicing/view/406f74ab-b6ed-470f-a75c-1d3564224fa1?region=chr3:52300003-52511030	10	TCGA-GV-A3JZ
9d2b19eb-bd61-490e-982b-fadf2c4aadf7	TCGA-BLCA	38f33976-2abc-4fb4-921a-281f497943b1_wxs_gdc_realn.bam	TCGA-XF-AAMY-01A-11D-A42E-08	03c80ec8-68d4-4632-97af-8d776ed35bb1	Tumor	https://api.gdc.cancer.gov/slicing/view/03c80ec8-68d4-4632-97af-8d776ed35bb1?region=chr3:52300003-52511030	1	TCGA-XF-AAMY
9d2b19eb-bd61-490e-982b-fadf2c4aadf7	TCGA-BLCA	4b896c32-db29-4e98-b03a-ffbf603a7a35_wxs_gdc_realn.bam	TCGA-XF-AAMY-10A-01D-A42H-08	1cafe60b-d29c-4a30-a371-5002410662ae	Normal	https://api.gdc.cancer.gov/slicing/view/1cafe60b-d29c-4a30-a371-5002410662ae?region=chr3:52300003-52511030	10	TCGA-XF-AAMY
9d7fbdeb-ea3d-4e07-8527-23c5997d77cf	TCGA-BLCA	1aac6c0c-f19e-48d9-8513-1167fff05986_wxs_gdc_realn.bam	TCGA-XF-AAN7-01A-11D-A42E-08	b87782af-e1ca-47cd-b1a6-4cd80f5ec6f6	Tumor	https://api.gdc.cancer.gov/slicing/view/b87782af-e1ca-47cd-b1a6-4cd80f5ec6f6?region=chr3:52300003-52511030	1	TCGA-XF-AAN7
9d7fbdeb-ea3d-4e07-8527-23c5997d77cf	TCGA-BLCA	d466e5d7-5756-4fdc-a4b4-a46a6f74309e_wxs_gdc_realn.bam	TCGA-XF-AAN7-10A-01D-A42H-08	b02fd166-b680-49cd-ae14-11f6e9d1ef5d	Normal	https://api.gdc.cancer.gov/slicing/view/b02fd166-b680-49cd-ae14-11f6e9d1ef5d?region=chr3:52300003-52511030	10	TCGA-XF-AAN7
9dd41965-7a62-464d-8a23-5c3f9565dd91	TCGA-BLCA	77c173b9-4165-46f3-a0ed-2430d2455cbc_wxs_gdc_realn.bam	TCGA-KQ-A41O-01A-12D-A34U-08	59d3dfec-470b-4d8f-b92f-d3414edd4094	Tumor	https://api.gdc.cancer.gov/slicing/view/59d3dfec-470b-4d8f-b92f-d3414edd4094?region=chr3:52300003-52511030	1	TCGA-KQ-A41O
9dd41965-7a62-464d-8a23-5c3f9565dd91	TCGA-BLCA	9d085246-323c-4b6a-be65-076ae886cba3_wxs_gdc_realn.bam	TCGA-KQ-A41O-10D-01D-A34X-08	36655270-a942-4779-bb99-92c5add47d7d	Normal	https://api.gdc.cancer.gov/slicing/view/36655270-a942-4779-bb99-92c5add47d7d?region=chr3:52300003-52511030	10	TCGA-KQ-A41O
9dd97821-7afd-4982-8b1d-f14f845b79f7	TCGA-BLCA	cc95719c-7fcc-4ed7-837e-1840c0a6bc27_wxs_gdc_realn.bam	TCGA-BT-A2LD-01A-12D-A20D-08	d3101591-66e8-4366-952f-8f86cfd21fdd	Tumor	https://api.gdc.cancer.gov/slicing/view/d3101591-66e8-4366-952f-8f86cfd21fdd?region=chr3:52300003-52511030	1	TCGA-BT-A2LD
9dd97821-7afd-4982-8b1d-f14f845b79f7	TCGA-BLCA	c8dad5de-60a0-4dec-9529-5c70a6216491_wxs_gdc_realn.bam	TCGA-BT-A2LD-10A-01D-A20D-08	e11721a5-9d4a-446a-8ac1-467aa42d6a15	Normal	https://api.gdc.cancer.gov/slicing/view/e11721a5-9d4a-446a-8ac1-467aa42d6a15?region=chr3:52300003-52511030	10	TCGA-BT-A2LD
9ee8e704-c61d-413d-b69d-257ef829fdae	TCGA-BLCA	bba535e3-c48a-4b50-af45-409c099d5be0_wxs_gdc_realn.bam	TCGA-GV-A3QK-01B-11D-A23M-08	64373ef8-bd3a-498b-b04a-697479728435	Tumor	https://api.gdc.cancer.gov/slicing/view/64373ef8-bd3a-498b-b04a-697479728435?region=chr3:52300003-52511030	1	TCGA-GV-A3QK
9ee8e704-c61d-413d-b69d-257ef829fdae	TCGA-BLCA	b833e093-cd12-441b-9791-fdd25c031925_wxs_gdc_realn.bam	TCGA-GV-A3QK-10A-01D-A23K-08	cbf5010d-9251-41a1-815e-1f27dfd8ab7a	Normal	https://api.gdc.cancer.gov/slicing/view/cbf5010d-9251-41a1-815e-1f27dfd8ab7a?region=chr3:52300003-52511030	10	TCGA-GV-A3QK
9f00847c-bd1f-4cd0-99f9-d51d638c0795	TCGA-BLCA	b31caac1-aea3-44d7-8da8-adae11b4f7ce_wxs_gdc_realn.bam	TCGA-E7-A6ME-01A-22D-A32B-08	f96337cb-51f0-4a46-b8be-5189f46c935a	Tumor	https://api.gdc.cancer.gov/slicing/view/f96337cb-51f0-4a46-b8be-5189f46c935a?region=chr3:52300003-52511030	1	TCGA-E7-A6ME
9f00847c-bd1f-4cd0-99f9-d51d638c0795	TCGA-BLCA	0d628ec8-169a-4040-afee-a3cfc33abb17_wxs_gdc_realn.bam	TCGA-E7-A6ME-10B-01D-A329-08	caa208da-6704-4f1f-a7a0-ee3bb6f406f3	Normal	https://api.gdc.cancer.gov/slicing/view/caa208da-6704-4f1f-a7a0-ee3bb6f406f3?region=chr3:52300003-52511030	10	TCGA-E7-A6ME
9ef9e328-ac74-4c8a-9990-347b87cf7764	TCGA-BLCA	c445a7a3-7c84-4d8e-9675-cb8e640646ba_wxs_gdc_realn.bam	TCGA-UY-A9PD-01A-11D-A38G-08	827a5e9c-2fb0-4cd5-8f69-92c63c7e29d7	Tumor	https://api.gdc.cancer.gov/slicing/view/827a5e9c-2fb0-4cd5-8f69-92c63c7e29d7?region=chr3:52300003-52511030	1	TCGA-UY-A9PD
9ef9e328-ac74-4c8a-9990-347b87cf7764	TCGA-BLCA	003b877e-ae86-43ca-a9be-f558d21262c6_wxs_gdc_realn.bam	TCGA-UY-A9PD-10A-01D-A38J-08	1a94cb25-2a97-4a74-a4b2-74bf1a0cdfd0	Normal	https://api.gdc.cancer.gov/slicing/view/1a94cb25-2a97-4a74-a4b2-74bf1a0cdfd0?region=chr3:52300003-52511030	10	TCGA-UY-A9PD
9f75cc89-cc3f-4ae9-973d-da37c6417bfc	TCGA-BLCA	92a59313-da12-4896-b164-fd2d50684638_wxs_gdc_realn.bam	TCGA-DK-A3IS-01A-21D-A21A-08	6d26e15c-d1ae-4881-b97e-a9b0c3fa6221	Tumor	https://api.gdc.cancer.gov/slicing/view/6d26e15c-d1ae-4881-b97e-a9b0c3fa6221?region=chr3:52300003-52511030	1	TCGA-DK-A3IS
9f75cc89-cc3f-4ae9-973d-da37c6417bfc	TCGA-BLCA	f4a45c39-9014-43d9-a791-9fe0bb5155ba_wxs_gdc_realn.bam	TCGA-DK-A3IS-10A-01D-A21A-08	450073ca-507c-4a46-b3f9-14a243054657	Normal	https://api.gdc.cancer.gov/slicing/view/450073ca-507c-4a46-b3f9-14a243054657?region=chr3:52300003-52511030	10	TCGA-DK-A3IS
a0bcf1b1-4dd4-4d7f-b63e-b49296671451	TCGA-BLCA	eaf54383-4286-4416-9b18-be1081797df2_wxs_gdc_realn.bam	TCGA-GC-A3RB-01A-12D-A21Z-08	64f8ab34-eff5-4c0f-95d1-d0f0bdf7d153	Tumor	https://api.gdc.cancer.gov/slicing/view/64f8ab34-eff5-4c0f-95d1-d0f0bdf7d153?region=chr3:52300003-52511030	1	TCGA-GC-A3RB
a0bcf1b1-4dd4-4d7f-b63e-b49296671451	TCGA-BLCA	dfd4328e-f7a5-4bf9-bdf6-a8a293d14283_wxs_gdc_realn.bam	TCGA-GC-A3RB-10A-01D-A21Z-08	cc897989-2530-4e10-aa57-e979217be0c5	Normal	https://api.gdc.cancer.gov/slicing/view/cc897989-2530-4e10-aa57-e979217be0c5?region=chr3:52300003-52511030	10	TCGA-GC-A3RB
a21bdd7e-f3cf-4826-9967-7eaffc0d035a	TCGA-BLCA	8f809713-ee0b-4388-9628-e2a8c9083c59_wxs_gdc_realn.bam	TCGA-KQ-A41Q-01A-11D-A339-08	5de9fa2c-cced-4646-80ed-a957b4318c54	Tumor	https://api.gdc.cancer.gov/slicing/view/5de9fa2c-cced-4646-80ed-a957b4318c54?region=chr3:52300003-52511030	1	TCGA-KQ-A41Q
a21bdd7e-f3cf-4826-9967-7eaffc0d035a	TCGA-BLCA	9592afe8-2813-45b3-8486-c996d99561b1_wxs_gdc_realn.bam	TCGA-KQ-A41Q-10D-01D-A339-08	4f117ad2-87d4-43b0-ba89-d4751022ee53	Normal	https://api.gdc.cancer.gov/slicing/view/4f117ad2-87d4-43b0-ba89-d4751022ee53?region=chr3:52300003-52511030	10	TCGA-KQ-A41Q
a3c849f2-c006-4368-950d-998a26cd368b	TCGA-BLCA	42a8c610-851a-4f4d-bc87-cc35ce694293_wxs_gdc_realn.bam	TCGA-PQ-A6FN-01A-11D-A31L-08	8de1311c-da99-499f-88a9-bcd7da4056bc	Tumor	https://api.gdc.cancer.gov/slicing/view/8de1311c-da99-499f-88a9-bcd7da4056bc?region=chr3:52300003-52511030	1	TCGA-PQ-A6FN
a3c849f2-c006-4368-950d-998a26cd368b	TCGA-BLCA	1a5341cb-1e1d-49c8-875d-d853be51a6c2_wxs_gdc_realn.bam	TCGA-PQ-A6FN-10A-01D-A31J-08	5322a222-67b4-4a93-a967-a997f5243474	Normal	https://api.gdc.cancer.gov/slicing/view/5322a222-67b4-4a93-a967-a997f5243474?region=chr3:52300003-52511030	10	TCGA-PQ-A6FN
a540fcec-58a1-4e58-8e0a-8bf73b78e30d	TCGA-BLCA	0edef79b-466e-4362-af00-3961ea0d904c_wxs_gdc_realn.bam	TCGA-S5-AA26-01A-11D-A38G-08	a8f8bfa2-4019-48bc-a221-b56db8b6efa9	Tumor	https://api.gdc.cancer.gov/slicing/view/a8f8bfa2-4019-48bc-a221-b56db8b6efa9?region=chr3:52300003-52511030	1	TCGA-S5-AA26
a540fcec-58a1-4e58-8e0a-8bf73b78e30d	TCGA-BLCA	ae0ccd07-e2c8-42b5-b900-2ecfda4104d2_wxs_gdc_realn.bam	TCGA-S5-AA26-10A-01D-A38J-08	4143fd32-bbc8-436f-9bb1-f1ca30240436	Normal	https://api.gdc.cancer.gov/slicing/view/4143fd32-bbc8-436f-9bb1-f1ca30240436?region=chr3:52300003-52511030	10	TCGA-S5-AA26
a6003b1c-56a9-430a-a5e2-b70af3f81bdb	TCGA-BLCA	9f0413a1-d2ff-4435-9638-4ae87c559972_wxs_gdc_realn.bam	TCGA-BL-A0C8-01A-11D-A271-08	a1c05378-23f4-478d-a80b-7df4f56a5db0	Tumor	https://api.gdc.cancer.gov/slicing/view/a1c05378-23f4-478d-a80b-7df4f56a5db0?region=chr3:52300003-52511030	1	TCGA-BL-A0C8
a6003b1c-56a9-430a-a5e2-b70af3f81bdb	TCGA-BLCA	057cfa86-07f6-4d77-b2e7-ca68d4dc4d5a_wxs_gdc_realn.bam	TCGA-BL-A0C8-10A-01D-A271-08	26387bed-74f0-45f8-9c3c-baaf839cad98	Normal	https://api.gdc.cancer.gov/slicing/view/26387bed-74f0-45f8-9c3c-baaf839cad98?region=chr3:52300003-52511030	10	TCGA-BL-A0C8
a648d9bf-cf37-41fc-9515-e8f5ac85fcd4	TCGA-BLCA	1d6d53eb-8aba-4960-ae10-3e72ae78898e_wxs_gdc_realn.bam	TCGA-XF-A9SX-01A-21D-A391-08	01f505d3-c86d-4160-9773-c365d70f695f	Tumor	https://api.gdc.cancer.gov/slicing/view/01f505d3-c86d-4160-9773-c365d70f695f?region=chr3:52300003-52511030	1	TCGA-XF-A9SX
a648d9bf-cf37-41fc-9515-e8f5ac85fcd4	TCGA-BLCA	90feafb3-10d4-4082-a7d1-a4fe3554e710_wxs_gdc_realn.bam	TCGA-XF-A9SX-10A-01D-A394-08	404bc978-201c-4551-91c4-4e018f9c7e41	Normal	https://api.gdc.cancer.gov/slicing/view/404bc978-201c-4551-91c4-4e018f9c7e41?region=chr3:52300003-52511030	10	TCGA-XF-A9SX
a658becf-3934-49f2-9e74-291dca61d4bb	TCGA-BLCA	418a3dec-96ff-4719-becb-e1a8260cce2f_wxs_gdc_realn.bam	TCGA-FD-A3N5-01A-11D-A21A-08	7210e828-4422-4610-b4ad-ac683db1ab1b	Tumor	https://api.gdc.cancer.gov/slicing/view/7210e828-4422-4610-b4ad-ac683db1ab1b?region=chr3:52300003-52511030	1	TCGA-FD-A3N5
a658becf-3934-49f2-9e74-291dca61d4bb	TCGA-BLCA	8aee029e-9da1-4714-933a-7613313dd998_wxs_gdc_realn.bam	TCGA-FD-A3N5-10A-01D-A21A-08	4cd655b6-dec0-4a47-a9af-7bb124ff0d68	Normal	https://api.gdc.cancer.gov/slicing/view/4cd655b6-dec0-4a47-a9af-7bb124ff0d68?region=chr3:52300003-52511030	10	TCGA-FD-A3N5
a73c0842-39c5-4c2c-aa6a-f31341a4f36e	TCGA-BLCA	b36e672b-c5d8-4481-bbb3-7be805215212_wxs_gdc_realn.bam	TCGA-CF-A1HS-01A-11D-A13W-08	e729f987-755a-4032-a84d-fff609e21ad2	Tumor	https://api.gdc.cancer.gov/slicing/view/e729f987-755a-4032-a84d-fff609e21ad2?region=chr3:52300003-52511030	1	TCGA-CF-A1HS
a73c0842-39c5-4c2c-aa6a-f31341a4f36e	TCGA-BLCA	d99033c8-519c-4dca-b4c4-0d77b418a7ff_wxs_gdc_realn.bam	TCGA-CF-A1HS-10A-01D-A13W-08	7aa8020d-9a7c-4790-8836-fed66a83dfe8	Normal	https://api.gdc.cancer.gov/slicing/view/7aa8020d-9a7c-4790-8836-fed66a83dfe8?region=chr3:52300003-52511030	10	TCGA-CF-A1HS
a75584bc-bef7-48f6-b4b3-c1472a3af768	TCGA-BLCA	e22c6a44-4f8e-44eb-8ca8-dff0f2fc5575_wxs_gdc_realn.bam	TCGA-CU-A3KJ-01A-11D-A21A-08	4fd8883a-8b37-476a-bdd1-53f13fe9f4e8	Tumor	https://api.gdc.cancer.gov/slicing/view/4fd8883a-8b37-476a-bdd1-53f13fe9f4e8?region=chr3:52300003-52511030	1	TCGA-CU-A3KJ
a75584bc-bef7-48f6-b4b3-c1472a3af768	TCGA-BLCA	e5b3d378-b7dd-458b-ac52-9892a5a571eb_wxs_gdc_realn.bam	TCGA-CU-A3KJ-10A-01D-A21A-08	9bff9879-a478-4ce6-b637-69342e9e1700	Normal	https://api.gdc.cancer.gov/slicing/view/9bff9879-a478-4ce6-b637-69342e9e1700?region=chr3:52300003-52511030	10	TCGA-CU-A3KJ
a9e17a7d-7ff4-44e3-b8c9-b0d2f46b6cd5	TCGA-BLCA	1185b748-4864-46d3-b9e5-de849e08370c_wxs_gdc_realn.bam	TCGA-GC-A4ZW-01A-11D-A26M-08	59ffaef9-d7b3-4c37-b1dc-d41b5e182635	Tumor	https://api.gdc.cancer.gov/slicing/view/59ffaef9-d7b3-4c37-b1dc-d41b5e182635?region=chr3:52300003-52511030	1	TCGA-GC-A4ZW
a9e17a7d-7ff4-44e3-b8c9-b0d2f46b6cd5	TCGA-BLCA	9c800e77-a9a0-4453-9cbb-89032001a8ff_wxs_gdc_realn.bam	TCGA-GC-A4ZW-10A-01D-A26K-08	2b0eccb6-3593-4d24-a8d6-260328d919e7	Normal	https://api.gdc.cancer.gov/slicing/view/2b0eccb6-3593-4d24-a8d6-260328d919e7?region=chr3:52300003-52511030	10	TCGA-GC-A4ZW
aa14e232-c6c6-4075-9d15-e1857373d233	TCGA-BLCA	149cff48-9318-46f3-9cae-2258bf2e592d_wxs_gdc_realn.bam	TCGA-XF-AAN8-01A-11D-A42E-08	76ba6d4c-75c1-45af-966e-c91b3a179307	Tumor	https://api.gdc.cancer.gov/slicing/view/76ba6d4c-75c1-45af-966e-c91b3a179307?region=chr3:52300003-52511030	1	TCGA-XF-AAN8
aa14e232-c6c6-4075-9d15-e1857373d233	TCGA-BLCA	37b82f2a-acca-4974-9e23-36d71784878e_wxs_gdc_realn.bam	TCGA-XF-AAN8-10A-01D-A42H-08	f88b9b35-f22d-48d4-bf55-5f03a8e2044f	Normal	https://api.gdc.cancer.gov/slicing/view/f88b9b35-f22d-48d4-bf55-5f03a8e2044f?region=chr3:52300003-52511030	10	TCGA-XF-AAN8
aa14ffb4-a715-4636-8251-73d019dddd8c	TCGA-BLCA	1edc3d71-1ce5-4cde-a9f0-08f16518308b_wxs_gdc_realn.bam	TCGA-K4-A83P-01A-11D-A34U-08	001032e7-7525-4136-9b50-5f431309153b	Tumor	https://api.gdc.cancer.gov/slicing/view/001032e7-7525-4136-9b50-5f431309153b?region=chr3:52300003-52511030	1	TCGA-K4-A83P
aa14ffb4-a715-4636-8251-73d019dddd8c	TCGA-BLCA	8c896e3f-272c-4fc2-a849-a808ce632816_wxs_gdc_realn.bam	TCGA-K4-A83P-10A-01D-A34X-08	720cf4a3-0fb5-42f1-a3ba-49f480fcc392	Normal	https://api.gdc.cancer.gov/slicing/view/720cf4a3-0fb5-42f1-a3ba-49f480fcc392?region=chr3:52300003-52511030	10	TCGA-K4-A83P
aa6142af-bad7-493c-98a0-fd070de39073	TCGA-BLCA	41dea334-9fa2-4ba1-8091-a17d80d8e950_wxs_gdc_realn.bam	TCGA-GV-A40E-01A-12D-A23M-08	54280dee-35fd-4a22-9538-bd655e641c9a	Tumor	https://api.gdc.cancer.gov/slicing/view/54280dee-35fd-4a22-9538-bd655e641c9a?region=chr3:52300003-52511030	1	TCGA-GV-A40E
aa6142af-bad7-493c-98a0-fd070de39073	TCGA-BLCA	90e12daf-9cc0-48ae-a8b6-f59ff2037384_wxs_gdc_realn.bam	TCGA-GV-A40E-10A-01D-A23K-08	5813c4f4-0579-45d3-aeba-e7e72bedf831	Normal	https://api.gdc.cancer.gov/slicing/view/5813c4f4-0579-45d3-aeba-e7e72bedf831?region=chr3:52300003-52511030	10	TCGA-GV-A40E
aa6b44ab-14b1-4b5d-8679-ba958b546afa	TCGA-BLCA	f21176a9-37ea-4522-a159-cdbf61cbc542_wxs_gdc_realn.bam	TCGA-XF-A9T2-01A-11D-A42E-08	b52b13ea-0295-4f4a-9e7a-af86a93f9904	Tumor	https://api.gdc.cancer.gov/slicing/view/b52b13ea-0295-4f4a-9e7a-af86a93f9904?region=chr3:52300003-52511030	1	TCGA-XF-A9T2
aa6b44ab-14b1-4b5d-8679-ba958b546afa	TCGA-BLCA	93f0abdc-4bcd-4c1d-bf80-5bb9de3c1487_wxs_gdc_realn.bam	TCGA-XF-A9T2-10A-01D-A42H-08	fd628a9d-7735-4dd7-b921-4fb036c64f9a	Normal	https://api.gdc.cancer.gov/slicing/view/fd628a9d-7735-4dd7-b921-4fb036c64f9a?region=chr3:52300003-52511030	10	TCGA-XF-A9T2
aaa55de1-8f53-4b56-ba0a-67cff909cf81	TCGA-BLCA	10436bc0-d873-4389-b9fd-008442daf7f4_wxs_gdc_realn.bam	TCGA-ZF-A9R5-01A-12D-A42E-08	f857669f-ec19-4992-9470-36475f8668a4	Tumor	https://api.gdc.cancer.gov/slicing/view/f857669f-ec19-4992-9470-36475f8668a4?region=chr3:52300003-52511030	1	TCGA-ZF-A9R5
aaa55de1-8f53-4b56-ba0a-67cff909cf81	TCGA-BLCA	3ab0d2dc-e214-44c6-9aae-955dd055a930_wxs_gdc_realn.bam	TCGA-ZF-A9R5-10A-01D-A42H-08	d5487e48-db8a-4300-b1af-c509d952587b	Normal	https://api.gdc.cancer.gov/slicing/view/d5487e48-db8a-4300-b1af-c509d952587b?region=chr3:52300003-52511030	10	TCGA-ZF-A9R5
aad167ab-4772-4616-afb3-265e00d4a3f0	TCGA-BLCA	bd8aed9e-9a24-4bfa-9b02-0e11e31ed01b_wxs_gdc_realn.bam	TCGA-CF-A9FM-01A-11D-A38G-08	d9f2675a-4248-47a9-990e-ec88fe92256f	Tumor	https://api.gdc.cancer.gov/slicing/view/d9f2675a-4248-47a9-990e-ec88fe92256f?region=chr3:52300003-52511030	1	TCGA-CF-A9FM
aad167ab-4772-4616-afb3-265e00d4a3f0	TCGA-BLCA	4bc4c1f2-3570-48cc-a509-38e80aa09cd4_wxs_gdc_realn.bam	TCGA-CF-A9FM-10A-01D-A38J-08	6eafa979-c7e6-486f-ba98-608b48e12d23	Normal	https://api.gdc.cancer.gov/slicing/view/6eafa979-c7e6-486f-ba98-608b48e12d23?region=chr3:52300003-52511030	10	TCGA-CF-A9FM
aadcf26b-c398-489f-a86a-e8db1b5db456	TCGA-BLCA	3cabe358-3251-4864-a485-29a42cc27457_wxs_gdc_realn.bam	TCGA-GD-A6C6-01A-21D-A31L-08	e14c000a-2e88-4dcd-8d05-e2a4085bd042	Tumor	https://api.gdc.cancer.gov/slicing/view/e14c000a-2e88-4dcd-8d05-e2a4085bd042?region=chr3:52300003-52511030	1	TCGA-GD-A6C6
aadcf26b-c398-489f-a86a-e8db1b5db456	TCGA-BLCA	fddc7668-32f1-405a-9b13-7e5e46716f81_wxs_gdc_realn.bam	TCGA-GD-A6C6-10A-01D-A31J-08	74f93bb9-e5a8-414f-9e64-2023b310012b	Normal	https://api.gdc.cancer.gov/slicing/view/74f93bb9-e5a8-414f-9e64-2023b310012b?region=chr3:52300003-52511030	10	TCGA-GD-A6C6
ab6580e4-5de9-4361-b06a-1d20e5571890	TCGA-BLCA	8e119357-c81b-4d46-816a-28e51377424f_wxs_gdc_realn.bam	TCGA-DK-A6B6-01A-11D-A30E-08	5217c3f2-3ba6-40dc-81db-7a93915e7305	Tumor	https://api.gdc.cancer.gov/slicing/view/5217c3f2-3ba6-40dc-81db-7a93915e7305?region=chr3:52300003-52511030	1	TCGA-DK-A6B6
ab6580e4-5de9-4361-b06a-1d20e5571890	TCGA-BLCA	5cff717e-c684-42eb-a812-f1471a7e42d1_wxs_gdc_realn.bam	TCGA-DK-A6B6-10A-01D-A30H-08	b4880402-b7ed-40b9-9d4e-5d1e8f5e1e1a	Normal	https://api.gdc.cancer.gov/slicing/view/b4880402-b7ed-40b9-9d4e-5d1e8f5e1e1a?region=chr3:52300003-52511030	10	TCGA-DK-A6B6
ab77b411-4df2-4e3a-bfad-946e8bb1fa70	TCGA-BLCA	cdf9f74f-dc4b-464f-af5f-d333424ae66a_wxs_gdc_realn.bam	TCGA-ZF-A9R3-01A-11D-A38G-08	d505b712-d44a-431f-ad95-ef5cf1be3f97	Tumor	https://api.gdc.cancer.gov/slicing/view/d505b712-d44a-431f-ad95-ef5cf1be3f97?region=chr3:52300003-52511030	1	TCGA-ZF-A9R3
ab77b411-4df2-4e3a-bfad-946e8bb1fa70	TCGA-BLCA	285c4dba-3695-4811-99b2-ad383c9dc3fc_wxs_gdc_realn.bam	TCGA-ZF-A9R3-10A-01D-A38J-08	a0555f2a-6f28-4b74-a9c0-9a7dbccb96c9	Normal	https://api.gdc.cancer.gov/slicing/view/a0555f2a-6f28-4b74-a9c0-9a7dbccb96c9?region=chr3:52300003-52511030	10	TCGA-ZF-A9R3
ac187cd1-a5ef-47da-88b2-1d4df27e0e76	TCGA-BLCA	6ebebc76-bf34-434d-9431-083319f71255_wxs_gdc_realn.bam	TCGA-FD-A5BZ-01A-11D-A289-08	8e33c3a3-809a-420a-96cd-8592f1251ea3	Tumor	https://api.gdc.cancer.gov/slicing/view/8e33c3a3-809a-420a-96cd-8592f1251ea3?region=chr3:52300003-52511030	1	TCGA-FD-A5BZ
ac187cd1-a5ef-47da-88b2-1d4df27e0e76	TCGA-BLCA	44546828-fa6f-4fcc-931e-b58ffd5e0d0e_wxs_gdc_realn.bam	TCGA-FD-A5BZ-10A-01D-A289-08	73de12b7-2416-4483-be90-1a957705a372	Normal	https://api.gdc.cancer.gov/slicing/view/73de12b7-2416-4483-be90-1a957705a372?region=chr3:52300003-52511030	10	TCGA-FD-A5BZ
acf6bdf3-6349-49dc-b99a-4eda648eeac5	TCGA-BLCA	6d15cfa4-7514-4e0b-a1d4-5b025d7e15af_wxs_gdc_realn.bam	TCGA-GC-A6I3-01A-11D-A31L-08	7f7c65c1-2b52-4bcf-aa0e-59bb7d5a93a8	Tumor	https://api.gdc.cancer.gov/slicing/view/7f7c65c1-2b52-4bcf-aa0e-59bb7d5a93a8?region=chr3:52300003-52511030	1	TCGA-GC-A6I3
acf6bdf3-6349-49dc-b99a-4eda648eeac5	TCGA-BLCA	3a7d2598-5c86-46ab-be19-31a3bd281c16_wxs_gdc_realn.bam	TCGA-GC-A6I3-10A-01D-A31J-08	807dfec9-722f-4ab3-bd32-847b3dd713ba	Normal	https://api.gdc.cancer.gov/slicing/view/807dfec9-722f-4ab3-bd32-847b3dd713ba?region=chr3:52300003-52511030	10	TCGA-GC-A6I3
ada19f65-5256-4c79-b3b9-7b9da69be437	TCGA-BLCA	fd941f38-9b9c-471d-9cce-7081cc9cc9c1_wxs_gdc_realn.bam	TCGA-E7-A97Q-01A-11D-A38G-08	14065f87-ae3a-47ad-8928-87a7b3b01f26	Tumor	https://api.gdc.cancer.gov/slicing/view/14065f87-ae3a-47ad-8928-87a7b3b01f26?region=chr3:52300003-52511030	1	TCGA-E7-A97Q
ada19f65-5256-4c79-b3b9-7b9da69be437	TCGA-BLCA	0c28df77-b2bc-47ed-a7fd-6ea14b65823a_wxs_gdc_realn.bam	TCGA-E7-A97Q-10A-01D-A38J-08	c47f1642-eaae-4f36-8478-ba52cb85cf45	Normal	https://api.gdc.cancer.gov/slicing/view/c47f1642-eaae-4f36-8478-ba52cb85cf45?region=chr3:52300003-52511030	10	TCGA-E7-A97Q
ada95115-275f-4229-aa00-f298a5ff931c	TCGA-BLCA	0224746d-bc54-4055-bd1d-1ad7c33fa24c_wxs_gdc_realn.bam	TCGA-XF-AAMT-01A-11D-A42E-08	0d8b7747-1ce7-458f-92ea-02baa999f649	Tumor	https://api.gdc.cancer.gov/slicing/view/0d8b7747-1ce7-458f-92ea-02baa999f649?region=chr3:52300003-52511030	1	TCGA-XF-AAMT
ada95115-275f-4229-aa00-f298a5ff931c	TCGA-BLCA	33c3c4a5-5485-4ae2-8a3c-7cf4507b847b_wxs_gdc_realn.bam	TCGA-XF-AAMT-10A-01D-A42H-08	58bb51f8-5252-4b3c-bf47-6f49b2324fe3	Normal	https://api.gdc.cancer.gov/slicing/view/58bb51f8-5252-4b3c-bf47-6f49b2324fe3?region=chr3:52300003-52511030	10	TCGA-XF-AAMT
ae080e88-82da-480c-bd13-ae214da0463c	TCGA-BLCA	94bbb389-7eab-439d-a9eb-6463a56d4017_wxs_gdc_realn.bam	TCGA-CU-A72E-01A-12D-A339-08	621f48df-4d55-4d68-bbbf-120e5791d6fa	Tumor	https://api.gdc.cancer.gov/slicing/view/621f48df-4d55-4d68-bbbf-120e5791d6fa?region=chr3:52300003-52511030	1	TCGA-CU-A72E
ae080e88-82da-480c-bd13-ae214da0463c	TCGA-BLCA	f533c841-4048-4cb8-99f3-a3da36484bee_wxs_gdc_realn.bam	TCGA-CU-A72E-10A-01D-A339-08	5440bbd4-b601-4fcc-8c33-8d87a7a5900a	Normal	https://api.gdc.cancer.gov/slicing/view/5440bbd4-b601-4fcc-8c33-8d87a7a5900a?region=chr3:52300003-52511030	10	TCGA-CU-A72E
ae6d853b-a7f0-4465-b7bf-5a45006ab3b3	TCGA-BLCA	d9be99ef-b43e-44f0-ace3-bac74f676897_wxs_gdc_realn.bam	TCGA-CU-A3QU-01A-11D-A22Z-08	d3d9ee9b-8885-475a-a01f-00fe64d52d7b	Tumor	https://api.gdc.cancer.gov/slicing/view/d3d9ee9b-8885-475a-a01f-00fe64d52d7b?region=chr3:52300003-52511030	1	TCGA-CU-A3QU
ae6d853b-a7f0-4465-b7bf-5a45006ab3b3	TCGA-BLCA	fd78ed12-ff64-42ef-8f68-d13b2f707f73_wxs_gdc_realn.bam	TCGA-CU-A3QU-10B-01D-A22Z-08	7e4883ea-1a46-48f3-887f-a2a7da0329ea	Normal	https://api.gdc.cancer.gov/slicing/view/7e4883ea-1a46-48f3-887f-a2a7da0329ea?region=chr3:52300003-52511030	10	TCGA-CU-A3QU
aeb08986-a802-43dd-a5b4-17f4ec018790	TCGA-BLCA	afc5550b-014e-421f-b15d-d71f605f7f23_wxs_gdc_realn.bam	TCGA-ZF-A9R2-01A-11D-A391-08	391c3bc3-be25-47d2-a509-6560d42e9f66	Tumor	https://api.gdc.cancer.gov/slicing/view/391c3bc3-be25-47d2-a509-6560d42e9f66?region=chr3:52300003-52511030	1	TCGA-ZF-A9R2
aeb08986-a802-43dd-a5b4-17f4ec018790	TCGA-BLCA	ac404474-a7e1-4106-8b0b-8f32841c4402_wxs_gdc_realn.bam	TCGA-ZF-A9R2-10A-01D-A394-08	aee46b63-d376-48a8-a000-864afdccf120	Normal	https://api.gdc.cancer.gov/slicing/view/aee46b63-d376-48a8-a000-864afdccf120?region=chr3:52300003-52511030	10	TCGA-ZF-A9R2
aff1533b-486e-40b5-a35a-cfaac5823706	TCGA-BLCA	bf6494e6-88db-4c11-b9df-52248c5fa53e_wxs_gdc_realn.bam	TCGA-GU-AATQ-01A-11D-A391-08	a7036269-9b70-4a2e-a36c-35aa54833349	Tumor	https://api.gdc.cancer.gov/slicing/view/a7036269-9b70-4a2e-a36c-35aa54833349?region=chr3:52300003-52511030	1	TCGA-GU-AATQ
aff1533b-486e-40b5-a35a-cfaac5823706	TCGA-BLCA	83647962-0bd8-464b-98ca-5121a805768f_wxs_gdc_realn.bam	TCGA-GU-AATQ-10A-01D-A394-08	4ad46feb-71f2-4051-ab03-3b08a6f3c559	Normal	https://api.gdc.cancer.gov/slicing/view/4ad46feb-71f2-4051-ab03-3b08a6f3c559?region=chr3:52300003-52511030	10	TCGA-GU-AATQ
af53d51e-0b5c-437f-a1c0-ec5f55c49364	TCGA-BLCA	1325348c-64b8-4be6-a078-8fac1b3bb44f_wxs_gdc_realn.bam	TCGA-G2-A3IB-01A-11D-A20D-08	22084c7a-cc89-427f-98c4-27ea6abb7818	Tumor	https://api.gdc.cancer.gov/slicing/view/22084c7a-cc89-427f-98c4-27ea6abb7818?region=chr3:52300003-52511030	1	TCGA-G2-A3IB
af53d51e-0b5c-437f-a1c0-ec5f55c49364	TCGA-BLCA	bbfeacc2-2b94-4c15-aa40-aa9c17508834_wxs_gdc_realn.bam	TCGA-G2-A3IB-10A-01D-A20D-08	50201b0e-4171-440a-b0c2-6fac601b34db	Normal	https://api.gdc.cancer.gov/slicing/view/50201b0e-4171-440a-b0c2-6fac601b34db?region=chr3:52300003-52511030	10	TCGA-G2-A3IB
b027f4e2-f260-4d60-a1f4-444bc49c4a0b	TCGA-BLCA	3f0988ed-09a8-47ad-8a9a-3746506ee7d7_wxs_gdc_realn.bam	TCGA-XF-A9SM-01A-11D-A42E-08	bc0b6f27-aff9-4317-b0e4-59a4c0531f17	Tumor	https://api.gdc.cancer.gov/slicing/view/bc0b6f27-aff9-4317-b0e4-59a4c0531f17?region=chr3:52300003-52511030	1	TCGA-XF-A9SM
b027f4e2-f260-4d60-a1f4-444bc49c4a0b	TCGA-BLCA	e289a5d3-7246-44ca-97a9-4d90f37c14a9_wxs_gdc_realn.bam	TCGA-XF-A9SM-10A-01D-A42H-08	7f638630-4928-4dc8-a34d-7786059b7122	Normal	https://api.gdc.cancer.gov/slicing/view/7f638630-4928-4dc8-a34d-7786059b7122?region=chr3:52300003-52511030	10	TCGA-XF-A9SM
b319798a-3f35-4902-8ecf-5be529d99312	TCGA-BLCA	675bc0e7-1d68-4813-ade1-ef00ad6f1610_wxs_gdc_realn.bam	TCGA-XF-A9SJ-01A-11D-A391-08	685fbace-20d7-4bbf-ade0-abdafcdb7bce	Tumor	https://api.gdc.cancer.gov/slicing/view/685fbace-20d7-4bbf-ade0-abdafcdb7bce?region=chr3:52300003-52511030	1	TCGA-XF-A9SJ
b319798a-3f35-4902-8ecf-5be529d99312	TCGA-BLCA	aa154f93-c7c7-42ff-98f6-2aceb5d35fa3_wxs_gdc_realn.bam	TCGA-XF-A9SJ-10A-01D-A394-08	1412e5c9-6534-443d-ac95-1a45b8dd3734	Normal	https://api.gdc.cancer.gov/slicing/view/1412e5c9-6534-443d-ac95-1a45b8dd3734?region=chr3:52300003-52511030	10	TCGA-XF-A9SJ
b36e3b5f-8904-4722-adae-b00812efec65	TCGA-BLCA	1027053d-438e-4f01-9655-b6e2e8376e66_wxs_gdc_realn.bam	TCGA-ZF-AA4R-01A-11D-A38G-08	f82d107e-7416-4779-890a-61de092c7744	Tumor	https://api.gdc.cancer.gov/slicing/view/f82d107e-7416-4779-890a-61de092c7744?region=chr3:52300003-52511030	1	TCGA-ZF-AA4R
b36e3b5f-8904-4722-adae-b00812efec65	TCGA-BLCA	a60524a1-b806-4678-ad16-69f1629ed79f_wxs_gdc_realn.bam	TCGA-ZF-AA4R-10A-01D-A38J-08	457b2587-a9b9-45f0-8739-b309d62beba2	Normal	https://api.gdc.cancer.gov/slicing/view/457b2587-a9b9-45f0-8739-b309d62beba2?region=chr3:52300003-52511030	10	TCGA-ZF-AA4R
b41df0b0-572e-4ddb-9f1d-1b69dd1ad290	TCGA-BLCA	d104cd81-e581-421d-a949-16cff9bca661_wxs_gdc_realn.bam	TCGA-DK-A6AV-01A-12D-A30E-08	39ff5b8b-2ec4-4cd9-85bc-4c6487145ac5	Tumor	https://api.gdc.cancer.gov/slicing/view/39ff5b8b-2ec4-4cd9-85bc-4c6487145ac5?region=chr3:52300003-52511030	1	TCGA-DK-A6AV
b41df0b0-572e-4ddb-9f1d-1b69dd1ad290	TCGA-BLCA	775b12a0-3955-44df-9cdb-4656cc5c43e5_wxs_gdc_realn.bam	TCGA-DK-A6AV-10A-01D-A30H-08	1a5cc752-7b6c-4359-b505-08a699e98b77	Normal	https://api.gdc.cancer.gov/slicing/view/1a5cc752-7b6c-4359-b505-08a699e98b77?region=chr3:52300003-52511030	10	TCGA-DK-A6AV
b52c870c-bfb8-4e68-86c0-64d57e5c9ae3	TCGA-BLCA	2e822a8e-36da-45bf-a4fa-71a85e615a97_wxs_gdc_realn.bam	TCGA-CF-A5UA-01A-11D-A289-08	b4b8a775-cbad-4cb7-b629-751ae58dca9b	Tumor	https://api.gdc.cancer.gov/slicing/view/b4b8a775-cbad-4cb7-b629-751ae58dca9b?region=chr3:52300003-52511030	1	TCGA-CF-A5UA
b52c870c-bfb8-4e68-86c0-64d57e5c9ae3	TCGA-BLCA	f7f29a52-4414-4605-9fab-e4df5f4d2a08_wxs_gdc_realn.bam	TCGA-CF-A5UA-10A-01D-A289-08	18c82b3e-16b5-4a1f-8e75-db0c21764630	Normal	https://api.gdc.cancer.gov/slicing/view/18c82b3e-16b5-4a1f-8e75-db0c21764630?region=chr3:52300003-52511030	10	TCGA-CF-A5UA
b581e799-93d1-4f1c-bcb7-7e7ae86a869e	TCGA-BLCA	fe7cd95d-937f-458f-9c64-f1649c4c1b15_wxs_gdc_realn.bam	TCGA-FD-A5BS-01A-21D-A26M-08	fe998f98-6f20-4a24-96ce-2640da1ae797	Tumor	https://api.gdc.cancer.gov/slicing/view/fe998f98-6f20-4a24-96ce-2640da1ae797?region=chr3:52300003-52511030	1	TCGA-FD-A5BS
b581e799-93d1-4f1c-bcb7-7e7ae86a869e	TCGA-BLCA	91e3cd45-c230-41d6-ad89-9832229abd44_wxs_gdc_realn.bam	TCGA-FD-A5BS-10A-01D-A26K-08	f74a826e-916c-48eb-804d-a2f84d1ac487	Normal	https://api.gdc.cancer.gov/slicing/view/f74a826e-916c-48eb-804d-a2f84d1ac487?region=chr3:52300003-52511030	10	TCGA-FD-A5BS
b6c36037-56b1-4957-8df8-fda72b0d3c39	TCGA-BLCA	ef58d603-784f-406e-b97d-ab2ce298601d_wxs_gdc_realn.bam	TCGA-XF-AAN4-01A-11D-A42E-08	aa3b6bbe-b17b-478b-97f4-f69069217c05	Tumor	https://api.gdc.cancer.gov/slicing/view/aa3b6bbe-b17b-478b-97f4-f69069217c05?region=chr3:52300003-52511030	1	TCGA-XF-AAN4
b6c36037-56b1-4957-8df8-fda72b0d3c39	TCGA-BLCA	a06ce9e1-7c84-4520-aa93-bedc1d91a0f6_wxs_gdc_realn.bam	TCGA-XF-AAN4-10A-01D-A42H-08	242aed3c-7d15-4599-9276-fa9106714d5b	Normal	https://api.gdc.cancer.gov/slicing/view/242aed3c-7d15-4599-9276-fa9106714d5b?region=chr3:52300003-52511030	10	TCGA-XF-AAN4
b7439edc-b7ab-407e-810a-c60864a915bf	TCGA-BLCA	593c7875-d135-4161-bb23-264642a29084_wxs_gdc_realn.bam	TCGA-FD-A62N-01A-11D-A30E-08	0fa1d605-9318-4995-bf10-563f14169d04	Tumor	https://api.gdc.cancer.gov/slicing/view/0fa1d605-9318-4995-bf10-563f14169d04?region=chr3:52300003-52511030	1	TCGA-FD-A62N
b7439edc-b7ab-407e-810a-c60864a915bf	TCGA-BLCA	0b643a59-de58-45f1-88be-2de72844e3bc_wxs_gdc_realn.bam	TCGA-FD-A62N-10A-01D-A30H-08	ee8c127f-644f-4468-aaa1-c2ef0aa8a8b5	Normal	https://api.gdc.cancer.gov/slicing/view/ee8c127f-644f-4468-aaa1-c2ef0aa8a8b5?region=chr3:52300003-52511030	10	TCGA-FD-A62N
b838a4db-ef0a-4d88-a220-bf57e31e0b3c	TCGA-BLCA	b2a5b418-607c-4ffb-b285-674e29956852_wxs_gdc_realn.bam	TCGA-XF-A9SH-01A-11D-A391-08	68c8095b-27d5-465c-a8cd-ecbb9fa5d011	Tumor	https://api.gdc.cancer.gov/slicing/view/68c8095b-27d5-465c-a8cd-ecbb9fa5d011?region=chr3:52300003-52511030	1	TCGA-XF-A9SH
b838a4db-ef0a-4d88-a220-bf57e31e0b3c	TCGA-BLCA	ee895a66-5d54-4d24-af0d-2b416d92b7ed_wxs_gdc_realn.bam	TCGA-XF-A9SH-10A-01D-A394-08	6b8f28a3-f798-490b-83b3-e7a838675d01	Normal	https://api.gdc.cancer.gov/slicing/view/6b8f28a3-f798-490b-83b3-e7a838675d01?region=chr3:52300003-52511030	10	TCGA-XF-A9SH
b8a8d2fc-421b-4393-8d5a-946cf72cb496	TCGA-BLCA	8867b16f-cd05-41e9-b3ca-4c72a1ebeb70_wxs_gdc_realn.bam	TCGA-CF-A3MH-01A-11D-A20D-08	d98f242f-66ca-45ff-874a-630be978c26b	Tumor	https://api.gdc.cancer.gov/slicing/view/d98f242f-66ca-45ff-874a-630be978c26b?region=chr3:52300003-52511030	1	TCGA-CF-A3MH
b8a8d2fc-421b-4393-8d5a-946cf72cb496	TCGA-BLCA	8ad1181e-2e1d-40cb-a18d-9240b5ab1733_wxs_gdc_realn.bam	TCGA-CF-A3MH-10A-01D-A20D-08	24308bf1-f088-4e97-821e-dc1dd1f516c0	Normal	https://api.gdc.cancer.gov/slicing/view/24308bf1-f088-4e97-821e-dc1dd1f516c0?region=chr3:52300003-52511030	10	TCGA-CF-A3MH
b8f3d552-2d4b-4dd8-b0e8-6a38e1baa2f3	TCGA-BLCA	65fa1308-8a77-4498-a2da-3cf6f15b7dc9_wxs_gdc_realn.bam	TCGA-UY-A78P-01A-12D-A364-08	24056a19-0aa5-490b-a41e-b57e42ac56cb	Tumor	https://api.gdc.cancer.gov/slicing/view/24056a19-0aa5-490b-a41e-b57e42ac56cb?region=chr3:52300003-52511030	1	TCGA-UY-A78P
b8f3d552-2d4b-4dd8-b0e8-6a38e1baa2f3	TCGA-BLCA	d4ddf71a-a282-4e5c-813c-3179137d6cf5_wxs_gdc_realn.bam	TCGA-UY-A78P-11A-11D-A362-08	4a3d3732-e439-44df-ad33-046a112927c7	Normal	https://api.gdc.cancer.gov/slicing/view/4a3d3732-e439-44df-ad33-046a112927c7?region=chr3:52300003-52511030	11	TCGA-UY-A78P
b9808ef9-e917-45f9-9e0f-b86f7834b5ff	TCGA-BLCA	ecdb39bc-f59d-4b7e-8541-985acea634f9_wxs_gdc_realn.bam	TCGA-BT-A42C-01A-11D-A23M-08	2cc3f9f0-7221-4285-8904-8047f00050fa	Tumor	https://api.gdc.cancer.gov/slicing/view/2cc3f9f0-7221-4285-8904-8047f00050fa?region=chr3:52300003-52511030	1	TCGA-BT-A42C
b9808ef9-e917-45f9-9e0f-b86f7834b5ff	TCGA-BLCA	109c7ef3-fe4f-4d2a-8dc1-7ed3ba4735b2_wxs_gdc_realn.bam	TCGA-BT-A42C-10A-01D-A23K-08	28f13b55-aa9d-4912-b60b-acdec0f6ade3	Normal	https://api.gdc.cancer.gov/slicing/view/28f13b55-aa9d-4912-b60b-acdec0f6ade3?region=chr3:52300003-52511030	10	TCGA-BT-A42C
b9b61cf9-8711-4c3a-8511-659070cfe36b	TCGA-BLCA	b8f7f044-5ec1-49ba-8c15-0c64715f9c9d_wxs_gdc_realn.bam	TCGA-XF-A8HG-01A-11D-A364-08	c40da3ba-cf98-4ecb-be42-d6898e86fef0	Tumor	https://api.gdc.cancer.gov/slicing/view/c40da3ba-cf98-4ecb-be42-d6898e86fef0?region=chr3:52300003-52511030	1	TCGA-XF-A8HG
b9b61cf9-8711-4c3a-8511-659070cfe36b	TCGA-BLCA	ac048a47-f5bd-442f-b742-eb89f6a7a84f_wxs_gdc_realn.bam	TCGA-XF-A8HG-10A-01D-A362-08	32931bc7-dd59-4cfb-8e79-ec0a29ff97ac	Normal	https://api.gdc.cancer.gov/slicing/view/32931bc7-dd59-4cfb-8e79-ec0a29ff97ac?region=chr3:52300003-52511030	10	TCGA-XF-A8HG
bb38805e-2ccc-4169-ba01-34b98adf5bd0	TCGA-BLCA	1122dc8a-21f8-419c-9f68-9fe65d73f0c2_wxs_gdc_realn.bam	TCGA-FJ-A871-01A-11D-A34U-08	60d9d7b8-4a43-4c88-b2e3-0ae8fdb393de	Tumor	https://api.gdc.cancer.gov/slicing/view/60d9d7b8-4a43-4c88-b2e3-0ae8fdb393de?region=chr3:52300003-52511030	1	TCGA-FJ-A871
bb38805e-2ccc-4169-ba01-34b98adf5bd0	TCGA-BLCA	3b5b9d79-9558-413d-865d-014824295b0c_wxs_gdc_realn.bam	TCGA-FJ-A871-10A-01D-A34X-08	78a3fecb-1e6f-43a5-83c9-d5ec5808734c	Normal	https://api.gdc.cancer.gov/slicing/view/78a3fecb-1e6f-43a5-83c9-d5ec5808734c?region=chr3:52300003-52511030	10	TCGA-FJ-A871
bc6c516b-591e-4950-b6b0-decafa666f4e	TCGA-BLCA	8a4d3f88-7b08-46cb-a542-b7d3bd68bf09_wxs_gdc_realn.bam	TCGA-2F-A9KT-01A-11D-A38G-08	3d829ab6-da00-4d11-a8fd-c8bcda263e1e	Tumor	https://api.gdc.cancer.gov/slicing/view/3d829ab6-da00-4d11-a8fd-c8bcda263e1e?region=chr3:52300003-52511030	1	TCGA-2F-A9KT
bc6c516b-591e-4950-b6b0-decafa666f4e	TCGA-BLCA	fc9e67f6-2ed2-4f86-a0f1-2d81899923eb_wxs_gdc_realn.bam	TCGA-2F-A9KT-10A-01D-A38J-08	c096322e-3668-4c14-bdbb-da748730fd5a	Normal	https://api.gdc.cancer.gov/slicing/view/c096322e-3668-4c14-bdbb-da748730fd5a?region=chr3:52300003-52511030	10	TCGA-2F-A9KT
bca645ae-a0c9-4005-b672-85d8920b6afb	TCGA-BLCA	cb2b4f1a-26bc-4d00-ab5e-fcdbd7cb34f0_wxs_gdc_realn.bam	TCGA-ZF-AA54-01A-11D-A391-08	a52e0147-8f6d-4592-be8a-b6f85a754450	Tumor	https://api.gdc.cancer.gov/slicing/view/a52e0147-8f6d-4592-be8a-b6f85a754450?region=chr3:52300003-52511030	1	TCGA-ZF-AA54
bca645ae-a0c9-4005-b672-85d8920b6afb	TCGA-BLCA	ce7b03f8-f3f4-4031-afc1-e6e908218c45_wxs_gdc_realn.bam	TCGA-ZF-AA54-10A-01D-A394-08	d5b33762-c27a-4647-a05c-8aa91dd1d34f	Normal	https://api.gdc.cancer.gov/slicing/view/d5b33762-c27a-4647-a05c-8aa91dd1d34f?region=chr3:52300003-52511030	10	TCGA-ZF-AA54
bd7f2c90-863e-4380-ad31-8755bcb2f975	TCGA-BLCA	e399c9d1-d101-470f-8d30-af5ec870e95a_wxs_gdc_realn.bam	TCGA-GC-A3RC-01A-11D-A22Z-08	5598171c-adb6-4eef-8bd2-08088091c783	Tumor	https://api.gdc.cancer.gov/slicing/view/5598171c-adb6-4eef-8bd2-08088091c783?region=chr3:52300003-52511030	1	TCGA-GC-A3RC
bd7f2c90-863e-4380-ad31-8755bcb2f975	TCGA-BLCA	babe33dd-2e55-4cc6-bb64-00b6fd1106f3_wxs_gdc_realn.bam	TCGA-GC-A3RC-10B-01D-A22Z-08	d643b3a9-23e5-4685-852f-0d69e7e10de0	Normal	https://api.gdc.cancer.gov/slicing/view/d643b3a9-23e5-4685-852f-0d69e7e10de0?region=chr3:52300003-52511030	10	TCGA-GC-A3RC
be8b3f36-aaa1-4302-b28e-de1996faceaf	TCGA-BLCA	9b4586ee-4091-484f-8be8-5a5196fe7b6f_wxs_gdc_realn.bam	TCGA-BT-A20X-01A-11D-A16O-08	bff612c5-42e8-4f1c-ad53-a9f734b0626d	Tumor	https://api.gdc.cancer.gov/slicing/view/bff612c5-42e8-4f1c-ad53-a9f734b0626d?region=chr3:52300003-52511030	1	TCGA-BT-A20X
be8b3f36-aaa1-4302-b28e-de1996faceaf	TCGA-BLCA	29cbef1d-56b7-45cf-8eb4-1c86249942f8_wxs_gdc_realn.bam	TCGA-BT-A20X-11A-12D-A16O-08	24963564-00f5-42ef-be87-2c7a2a2b76be	Normal	https://api.gdc.cancer.gov/slicing/view/24963564-00f5-42ef-be87-2c7a2a2b76be?region=chr3:52300003-52511030	11	TCGA-BT-A20X
c1591625-e794-4155-8ae4-b74d6264659f	TCGA-BLCA	18360697-8f8a-4d72-988e-20c536eff6f4_wxs_gdc_realn.bam	TCGA-XF-AAN5-01A-11D-A42E-08	caea2234-10d9-43c2-9e62-06a918ef30d4	Tumor	https://api.gdc.cancer.gov/slicing/view/caea2234-10d9-43c2-9e62-06a918ef30d4?region=chr3:52300003-52511030	1	TCGA-XF-AAN5
c1591625-e794-4155-8ae4-b74d6264659f	TCGA-BLCA	cfc3276f-eddd-47b1-a93a-1bdbc366853c_wxs_gdc_realn.bam	TCGA-XF-AAN5-10A-01D-A42H-08	325eb95c-6c2f-4803-84d8-c25aea071f84	Normal	https://api.gdc.cancer.gov/slicing/view/325eb95c-6c2f-4803-84d8-c25aea071f84?region=chr3:52300003-52511030	10	TCGA-XF-AAN5
bfaba069-0914-46b4-927d-b5ea3a4a341f	TCGA-BLCA	ee6796d7-c8eb-47d7-9207-d7f4bb717af9_wxs_gdc_realn.bam	TCGA-GU-A767-01A-11D-A32B-08	25592663-90e1-4933-acbf-03c804c65fdf	Tumor	https://api.gdc.cancer.gov/slicing/view/25592663-90e1-4933-acbf-03c804c65fdf?region=chr3:52300003-52511030	1	TCGA-GU-A767
bfaba069-0914-46b4-927d-b5ea3a4a341f	TCGA-BLCA	d715435d-405d-4ad4-ac8b-e8630215a5ec_wxs_gdc_realn.bam	TCGA-GU-A767-10A-01D-A329-08	658e8c42-8c4b-42b0-a834-1dbee9ff0954	Normal	https://api.gdc.cancer.gov/slicing/view/658e8c42-8c4b-42b0-a834-1dbee9ff0954?region=chr3:52300003-52511030	10	TCGA-GU-A767
c1afc5eb-8c1d-4b6c-8453-48728fc023ba	TCGA-BLCA	757a95a7-bef9-43ab-8aed-b36306558017_wxs_gdc_realn.bam	TCGA-BL-A5ZZ-01A-31D-A30E-08	b0d9f609-b5d9-47a9-8e89-c9dcb910ce9b	Tumor	https://api.gdc.cancer.gov/slicing/view/b0d9f609-b5d9-47a9-8e89-c9dcb910ce9b?region=chr3:52300003-52511030	1	TCGA-BL-A5ZZ
c1afc5eb-8c1d-4b6c-8453-48728fc023ba	TCGA-BLCA	33f9bb7d-65a6-4b98-ad5d-061ddd1125b6_wxs_gdc_realn.bam	TCGA-BL-A5ZZ-10A-01D-A30H-08	b87c47f9-8335-43c7-9dfd-215c19106041	Normal	https://api.gdc.cancer.gov/slicing/view/b87c47f9-8335-43c7-9dfd-215c19106041?region=chr3:52300003-52511030	10	TCGA-BL-A5ZZ
c5b20ccc-523d-491c-8536-008e05c57212	TCGA-BLCA	2322f7cd-7d55-4a9f-b7f3-da3068089383_wxs_gdc_realn.bam	TCGA-DK-A1A3-01A-11D-A13W-08	3ce8366f-2c7d-412a-a3f0-656b738e21ce	Tumor	https://api.gdc.cancer.gov/slicing/view/3ce8366f-2c7d-412a-a3f0-656b738e21ce?region=chr3:52300003-52511030	1	TCGA-DK-A1A3
c5b20ccc-523d-491c-8536-008e05c57212	TCGA-BLCA	4744adfd-2966-4a5b-81eb-1b47e2a0d293_wxs_gdc_realn.bam	TCGA-DK-A1A3-10A-01D-A13W-08	397255bc-02bd-49c4-8214-fdcbb099dc35	Normal	https://api.gdc.cancer.gov/slicing/view/397255bc-02bd-49c4-8214-fdcbb099dc35?region=chr3:52300003-52511030	10	TCGA-DK-A1A3
c6227d39-d9e8-4e28-9e70-d7f720ab25e4	TCGA-BLCA	82f98ff9-7161-45c3-8107-033b47e25f21_wxs_gdc_realn.bam	TCGA-G2-A2EJ-01A-11D-A17V-08	fb727f85-56cc-4cba-8975-2cc3e5a6f501	Tumor	https://api.gdc.cancer.gov/slicing/view/fb727f85-56cc-4cba-8975-2cc3e5a6f501?region=chr3:52300003-52511030	1	TCGA-G2-A2EJ
c6227d39-d9e8-4e28-9e70-d7f720ab25e4	TCGA-BLCA	faac4243-dcb7-4fe7-974f-7c1c97c101b3_wxs_gdc_realn.bam	TCGA-G2-A2EJ-10A-01D-A17V-08	018c46f9-e428-4a66-91df-cb490e3fba50	Normal	https://api.gdc.cancer.gov/slicing/view/018c46f9-e428-4a66-91df-cb490e3fba50?region=chr3:52300003-52511030	10	TCGA-G2-A2EJ
c692e696-37fe-4fc1-90eb-8e34a91a98fc	TCGA-BLCA	17a499fb-4149-4741-a598-6be9709674cf_wxs_gdc_realn.bam	TCGA-ZF-AA4N-01A-11D-A38G-08	8394c769-cf97-431e-9d79-d21e06da85ee	Tumor	https://api.gdc.cancer.gov/slicing/view/8394c769-cf97-431e-9d79-d21e06da85ee?region=chr3:52300003-52511030	1	TCGA-ZF-AA4N
c692e696-37fe-4fc1-90eb-8e34a91a98fc	TCGA-BLCA	f0bc45ae-3001-41f1-ba88-1ff8e3b1c449_wxs_gdc_realn.bam	TCGA-ZF-AA4N-10A-01D-A38J-08	2eeeede8-1c2c-4fac-b887-9610e68da98e	Normal	https://api.gdc.cancer.gov/slicing/view/2eeeede8-1c2c-4fac-b887-9610e68da98e?region=chr3:52300003-52511030	10	TCGA-ZF-AA4N
c728fac9-5452-4759-a4ed-a366e0f757cb	TCGA-BLCA	a8f0d416-2102-43ea-9cf1-465c37f9642a_wxs_gdc_realn.bam	TCGA-DK-A2HX-01A-12D-A18F-08	3ee5256f-d148-4845-976d-356998165bff	Tumor	https://api.gdc.cancer.gov/slicing/view/3ee5256f-d148-4845-976d-356998165bff?region=chr3:52300003-52511030	1	TCGA-DK-A2HX
c728fac9-5452-4759-a4ed-a366e0f757cb	TCGA-BLCA	50c589ea-8019-4a0d-92c8-afe1a1e737de_wxs_gdc_realn.bam	TCGA-DK-A2HX-10A-01D-A18F-08	05fa26d8-5e0b-4752-81f5-0acd1011054f	Normal	https://api.gdc.cancer.gov/slicing/view/05fa26d8-5e0b-4752-81f5-0acd1011054f?region=chr3:52300003-52511030	10	TCGA-DK-A2HX
c80e71b3-7c6c-4e16-8446-6dfda780bc18	TCGA-BLCA	8ecdd1c3-ea03-4c62-bac8-e5d184ecc077_wxs_gdc_realn.bam	TCGA-FD-A6TD-01A-51D-A339-08	01c6235d-5cd8-4fdf-999e-5154b5c888eb	Tumor	https://api.gdc.cancer.gov/slicing/view/01c6235d-5cd8-4fdf-999e-5154b5c888eb?region=chr3:52300003-52511030	1	TCGA-FD-A6TD
c80e71b3-7c6c-4e16-8446-6dfda780bc18	TCGA-BLCA	68c0ace2-677a-49e2-a90d-5ea536c1686a_wxs_gdc_realn.bam	TCGA-FD-A6TD-10A-21D-A339-08	9a5e6240-b5e0-455b-81d9-9235d6a23416	Normal	https://api.gdc.cancer.gov/slicing/view/9a5e6240-b5e0-455b-81d9-9235d6a23416?region=chr3:52300003-52511030	10	TCGA-FD-A6TD
c8388ac0-975d-4f1e-8324-8cabdc75738d	TCGA-BLCA	481cec6f-afb6-4e68-9e49-9bf29a0ddfc9_wxs_gdc_realn.bam	TCGA-XF-AAME-01A-12D-A42E-08	6c51fc10-2613-43ac-bb15-2fd20bbd45b9	Tumor	https://api.gdc.cancer.gov/slicing/view/6c51fc10-2613-43ac-bb15-2fd20bbd45b9?region=chr3:52300003-52511030	1	TCGA-XF-AAME
c8388ac0-975d-4f1e-8324-8cabdc75738d	TCGA-BLCA	5a8e8b6c-7ed5-49e3-b445-05cbce02c703_wxs_gdc_realn.bam	TCGA-XF-AAME-10A-01D-A42H-08	9388db13-3490-4f8a-8283-37bdb7f96535	Normal	https://api.gdc.cancer.gov/slicing/view/9388db13-3490-4f8a-8283-37bdb7f96535?region=chr3:52300003-52511030	10	TCGA-XF-AAME
c871ea6b-fbd2-4e6f-ab29-f43f6e3ddcbb	TCGA-BLCA	d81697c0-54af-4f8a-88c4-36934f163f5f_wxs_gdc_realn.bam	TCGA-E7-A3X6-01A-12D-A22Z-08	bd5fb4af-f364-401f-b268-1de9fb4ea51b	Tumor	https://api.gdc.cancer.gov/slicing/view/bd5fb4af-f364-401f-b268-1de9fb4ea51b?region=chr3:52300003-52511030	1	TCGA-E7-A3X6
c871ea6b-fbd2-4e6f-ab29-f43f6e3ddcbb	TCGA-BLCA	77e72aa6-bc4a-4382-9a91-4f882d28c906_wxs_gdc_realn.bam	TCGA-E7-A3X6-10A-01D-A22Z-08	310d8399-31cd-4442-9dc1-f4bc6f346db8	Normal	https://api.gdc.cancer.gov/slicing/view/310d8399-31cd-4442-9dc1-f4bc6f346db8?region=chr3:52300003-52511030	10	TCGA-E7-A3X6
c8adce3d-4914-4851-9952-846b0c9c32de	TCGA-BLCA	6d1c49e9-4375-432a-9f2c-cfee91783fdc_wxs_gdc_realn.bam	TCGA-E7-A85H-01A-11D-A34U-08	cf4ecbeb-39f5-4012-a996-232474d20c72	Tumor	https://api.gdc.cancer.gov/slicing/view/cf4ecbeb-39f5-4012-a996-232474d20c72?region=chr3:52300003-52511030	1	TCGA-E7-A85H
c8adce3d-4914-4851-9952-846b0c9c32de	TCGA-BLCA	368dbeb0-d638-4045-8935-8fa9e7ca852c_wxs_gdc_realn.bam	TCGA-E7-A85H-10B-01D-A34X-08	bc563f56-430f-46f6-b423-5c1c5497afdb	Normal	https://api.gdc.cancer.gov/slicing/view/bc563f56-430f-46f6-b423-5c1c5497afdb?region=chr3:52300003-52511030	10	TCGA-E7-A85H
ca6403dd-3bd5-4023-8ea1-9957ec44dba5	TCGA-BLCA	536bf0da-966d-4d1b-8712-b8aa96c67861_wxs_gdc_realn.bam	TCGA-E5-A4TZ-01A-11D-A31L-08	f7b17f7f-c25a-4be4-aa37-672a16dfdbdb	Tumor	https://api.gdc.cancer.gov/slicing/view/f7b17f7f-c25a-4be4-aa37-672a16dfdbdb?region=chr3:52300003-52511030	1	TCGA-E5-A4TZ
ca6403dd-3bd5-4023-8ea1-9957ec44dba5	TCGA-BLCA	453bc6a0-3be7-48e3-8f60-bd5628a07534_wxs_gdc_realn.bam	TCGA-E5-A4TZ-10B-01D-A31J-08	0fe547b0-3ba0-4233-91f1-7f610ec0c498	Normal	https://api.gdc.cancer.gov/slicing/view/0fe547b0-3ba0-4233-91f1-7f610ec0c498?region=chr3:52300003-52511030	10	TCGA-E5-A4TZ
cb664eef-be6f-44ef-aa90-6f6da0e6440a	TCGA-BLCA	b73523d7-f5a5-4140-8537-4df4d1ecf465_wxs_gdc_realn.bam	TCGA-BT-A3PJ-01A-21D-A21Z-08	4bf13b72-08b0-4307-b1c8-a3a16931fa91	Tumor	https://api.gdc.cancer.gov/slicing/view/4bf13b72-08b0-4307-b1c8-a3a16931fa91?region=chr3:52300003-52511030	1	TCGA-BT-A3PJ
cb664eef-be6f-44ef-aa90-6f6da0e6440a	TCGA-BLCA	c79e40d8-3c21-4219-81f8-c448a38f0f18_wxs_gdc_realn.bam	TCGA-BT-A3PJ-10A-01D-A21Z-08	06ca2989-f0ce-4681-bc3d-1314b35828aa	Normal	https://api.gdc.cancer.gov/slicing/view/06ca2989-f0ce-4681-bc3d-1314b35828aa?region=chr3:52300003-52511030	10	TCGA-BT-A3PJ
cbe6c328-f7e1-44b2-b4e5-b495f46a7fb7	TCGA-BLCA	3d9cbd9c-2db0-4710-8388-284777e55de0_wxs_gdc_realn.bam	TCGA-DK-AA6L-01A-11D-A391-08	6232a8af-6e7c-4884-a5ed-97e52d6fd2d6	Tumor	https://api.gdc.cancer.gov/slicing/view/6232a8af-6e7c-4884-a5ed-97e52d6fd2d6?region=chr3:52300003-52511030	1	TCGA-DK-AA6L
cbe6c328-f7e1-44b2-b4e5-b495f46a7fb7	TCGA-BLCA	61485b6b-7db0-40ad-a37a-85228ef266af_wxs_gdc_realn.bam	TCGA-DK-AA6L-10A-01D-A394-08	162fbb3d-2126-4ad6-aa44-b4b5807447f4	Normal	https://api.gdc.cancer.gov/slicing/view/162fbb3d-2126-4ad6-aa44-b4b5807447f4?region=chr3:52300003-52511030	10	TCGA-DK-AA6L
cc2350ca-9220-400d-8b76-cc36d26f68d6	TCGA-BLCA	8a9bf4ef-30c2-467a-ae63-bc25ea881c59_wxs_gdc_realn.bam	TCGA-FD-A5BT-01A-11D-A26M-08	2d64f430-c553-4247-99bf-136cdd9e3e80	Tumor	https://api.gdc.cancer.gov/slicing/view/2d64f430-c553-4247-99bf-136cdd9e3e80?region=chr3:52300003-52511030	1	TCGA-FD-A5BT
cc2350ca-9220-400d-8b76-cc36d26f68d6	TCGA-BLCA	939a9556-0a03-4f74-a07c-dcf4fa99671c_wxs_gdc_realn.bam	TCGA-FD-A5BT-10A-01D-A26K-08	beced4eb-d045-4387-ac79-9bb6dd19880b	Normal	https://api.gdc.cancer.gov/slicing/view/beced4eb-d045-4387-ac79-9bb6dd19880b?region=chr3:52300003-52511030	10	TCGA-FD-A5BT
cc8602bb-78e2-4732-9784-83c3388b999e	TCGA-BLCA	cfb0a2bf-afed-4fec-bbfb-4fdd20255879_wxs_gdc_realn.bam	TCGA-KQ-A41S-01A-12D-A339-08	a00a9c23-b837-470c-af35-e494315f915a	Tumor	https://api.gdc.cancer.gov/slicing/view/a00a9c23-b837-470c-af35-e494315f915a?region=chr3:52300003-52511030	1	TCGA-KQ-A41S
cc8602bb-78e2-4732-9784-83c3388b999e	TCGA-BLCA	7e646cce-f8f3-4181-860a-8788de1b6c06_wxs_gdc_realn.bam	TCGA-KQ-A41S-10C-01D-A339-08	db17d6eb-9ed5-4a9d-bdf6-1848c1be4f12	Normal	https://api.gdc.cancer.gov/slicing/view/db17d6eb-9ed5-4a9d-bdf6-1848c1be4f12?region=chr3:52300003-52511030	10	TCGA-KQ-A41S
ccd65bc8-82ef-453e-b4bc-a005cc2262d5	TCGA-BLCA	33dad043-e9f3-4e53-9c31-498735b4d9ef_wxs_gdc_realn.bam	TCGA-ZF-AA4V-01A-11D-A38G-08	0bb00cb0-2d1b-4c5c-a1aa-a83e3166b9a4	Tumor	https://api.gdc.cancer.gov/slicing/view/0bb00cb0-2d1b-4c5c-a1aa-a83e3166b9a4?region=chr3:52300003-52511030	1	TCGA-ZF-AA4V
ccd65bc8-82ef-453e-b4bc-a005cc2262d5	TCGA-BLCA	07835d12-d051-4a4a-8ad4-08277ccc141e_wxs_gdc_realn.bam	TCGA-ZF-AA4V-10A-01D-A38J-08	ec1fa822-5f94-4206-8df1-3f9264381a3f	Normal	https://api.gdc.cancer.gov/slicing/view/ec1fa822-5f94-4206-8df1-3f9264381a3f?region=chr3:52300003-52511030	10	TCGA-ZF-AA4V
cce62116-3dcd-400d-ada0-9839ca02466e	TCGA-BLCA	ffdd4feb-aca3-4104-b1e8-954d705a6450_wxs_gdc_realn.bam	TCGA-FT-A3EE-01A-11D-A202-08	85c918ca-5a9b-49db-a6d5-609273f52474	Tumor	https://api.gdc.cancer.gov/slicing/view/85c918ca-5a9b-49db-a6d5-609273f52474?region=chr3:52300003-52511030	1	TCGA-FT-A3EE
cce62116-3dcd-400d-ada0-9839ca02466e	TCGA-BLCA	db3bb39b-a1a6-49af-aae3-7cb489a724e4_wxs_gdc_realn.bam	TCGA-FT-A3EE-10A-01D-A202-08	dc8114bb-1b30-4ca3-a204-d03d24386644	Normal	https://api.gdc.cancer.gov/slicing/view/dc8114bb-1b30-4ca3-a204-d03d24386644?region=chr3:52300003-52511030	10	TCGA-FT-A3EE
cdfd86db-15e2-4d38-a717-2207e8de2d8f	TCGA-BLCA	44b82f9b-d207-45e9-a872-a59812fa0b38_wxs_gdc_realn.bam	TCGA-XF-A9SV-01A-21D-A42E-08	09be7753-0d59-47a9-a3a5-48bd9d665df9	Tumor	https://api.gdc.cancer.gov/slicing/view/09be7753-0d59-47a9-a3a5-48bd9d665df9?region=chr3:52300003-52511030	1	TCGA-XF-A9SV
cdfd86db-15e2-4d38-a717-2207e8de2d8f	TCGA-BLCA	8af7f2bb-620e-4fb0-883b-a05bbc9ea120_wxs_gdc_realn.bam	TCGA-XF-A9SV-10A-01D-A42H-08	f3be36a6-6dbb-4410-b0d9-c54b3532ed39	Normal	https://api.gdc.cancer.gov/slicing/view/f3be36a6-6dbb-4410-b0d9-c54b3532ed39?region=chr3:52300003-52511030	10	TCGA-XF-A9SV
ce4e4549-befc-447f-9b79-ed46e302e6d7	TCGA-BLCA	6c28dc94-0858-4791-858d-ae3ee12b4969_wxs_gdc_realn.bam	TCGA-ZF-A9R7-01A-11D-A38G-08	07d1b74a-b767-45b9-9a50-ba9564985ed6	Tumor	https://api.gdc.cancer.gov/slicing/view/07d1b74a-b767-45b9-9a50-ba9564985ed6?region=chr3:52300003-52511030	1	TCGA-ZF-A9R7
ce4e4549-befc-447f-9b79-ed46e302e6d7	TCGA-BLCA	f8237edf-efc1-4fe6-a91e-b0e1c78f2a5a_wxs_gdc_realn.bam	TCGA-ZF-A9R7-10A-01D-A38J-08	acddf65d-fd94-43b6-b2ae-b154129e6902	Normal	https://api.gdc.cancer.gov/slicing/view/acddf65d-fd94-43b6-b2ae-b154129e6902?region=chr3:52300003-52511030	10	TCGA-ZF-A9R7
cd20b968-b348-44eb-9cdb-f557af8fb468	TCGA-BLCA	78889dc6-c768-44a3-8498-3c869da53083_wxs_gdc_realn.bam	TCGA-GU-AATO-01A-11D-A391-08	27a6d872-a2a1-4bd4-86a4-7259a6b827f5	Tumor	https://api.gdc.cancer.gov/slicing/view/27a6d872-a2a1-4bd4-86a4-7259a6b827f5?region=chr3:52300003-52511030	1	TCGA-GU-AATO
cd20b968-b348-44eb-9cdb-f557af8fb468	TCGA-BLCA	9fd9ff7c-fd01-4044-a784-2b38b1d1907a_wxs_gdc_realn.bam	TCGA-GU-AATO-10A-01D-A394-08	d917e278-c0f6-4bea-ac84-3b2a03d58df2	Normal	https://api.gdc.cancer.gov/slicing/view/d917e278-c0f6-4bea-ac84-3b2a03d58df2?region=chr3:52300003-52511030	10	TCGA-GU-AATO
f9b55748-605a-4313-bb19-dcf5476590c2	TCGA-BLCA	db9a3743-9af2-4153-9c8c-e0f8d9f22326_wxs_gdc_realn.bam	TCGA-DK-AA6T-01A-11D-A391-08	5d90d249-7976-4581-a1e5-8f47c166d1ae	Tumor	https://api.gdc.cancer.gov/slicing/view/5d90d249-7976-4581-a1e5-8f47c166d1ae?region=chr3:52300003-52511030	1	TCGA-DK-AA6T
f9b55748-605a-4313-bb19-dcf5476590c2	TCGA-BLCA	dfc5766d-eeb3-49c0-9a53-0488c3d26921_wxs_gdc_realn.bam	TCGA-DK-AA6T-10A-01D-A394-08	eb08f93d-44b1-45ac-b3a2-bb063accf140	Normal	https://api.gdc.cancer.gov/slicing/view/eb08f93d-44b1-45ac-b3a2-bb063accf140?region=chr3:52300003-52511030	10	TCGA-DK-AA6T
ffafcbfd-0eb3-4e14-acd0-4407b641a4a5	TCGA-BLCA	8df6d5fd-00b4-4f72-9cd0-74a214d33fec_wxs_gdc_realn.bam	TCGA-4Z-AA7Q-01A-11D-A391-08	d2d0e590-3aed-4711-899e-bf1d3af47d2b	Tumor	https://api.gdc.cancer.gov/slicing/view/d2d0e590-3aed-4711-899e-bf1d3af47d2b?region=chr3:52300003-52511030	1	TCGA-4Z-AA7Q
ffafcbfd-0eb3-4e14-acd0-4407b641a4a5	TCGA-BLCA	b3c3217c-9c2c-4534-8f51-d5698fb5a5d9_wxs_gdc_realn.bam	TCGA-4Z-AA7Q-10A-01D-A394-08	451360b8-4a50-46ec-a239-159db4fa3915	Normal	https://api.gdc.cancer.gov/slicing/view/451360b8-4a50-46ec-a239-159db4fa3915?region=chr3:52300003-52511030	10	TCGA-4Z-AA7Q
fa05f7f6-50e9-4878-a834-f655c0877394	TCGA-BLCA	a242bd46-7a96-4495-9ccb-9f7340bc047e_wxs_gdc_realn.bam	TCGA-ZF-A9RF-01A-11D-A38G-08	c994057b-7f6d-44dd-a350-96e0f9350e08	Tumor	https://api.gdc.cancer.gov/slicing/view/c994057b-7f6d-44dd-a350-96e0f9350e08?region=chr3:52300003-52511030	1	TCGA-ZF-A9RF
fa05f7f6-50e9-4878-a834-f655c0877394	TCGA-BLCA	65373707-5247-4eff-a355-d69d11526052_wxs_gdc_realn.bam	TCGA-ZF-A9RF-10A-01D-A38J-08	e5a86814-3b11-4895-9198-f7cc37e80d19	Normal	https://api.gdc.cancer.gov/slicing/view/e5a86814-3b11-4895-9198-f7cc37e80d19?region=chr3:52300003-52511030	10	TCGA-ZF-A9RF
6aa72ca1-b378-4db4-b4ef-b12386683d1f	TCGA-BLCA	6711da50-45f2-49c4-bd7f-73db5347f783_wxs_gdc_realn.bam	TCGA-LT-A8JT-01A-11D-A364-08	53b76f9a-92c3-480d-ba0c-cc0ac750bd16	Tumor	https://api.gdc.cancer.gov/slicing/view/53b76f9a-92c3-480d-ba0c-cc0ac750bd16?region=chr3:52300003-52511030	1	TCGA-LT-A8JT
6aa72ca1-b378-4db4-b4ef-b12386683d1f	TCGA-BLCA	1fde4447-bbef-48df-be47-669e3598b27c_wxs_gdc_realn.bam	TCGA-LT-A8JT-10A-01D-A362-08	a8a239b7-5dbb-4169-bc56-d3cf49866aea	Normal	https://api.gdc.cancer.gov/slicing/view/a8a239b7-5dbb-4169-bc56-d3cf49866aea?region=chr3:52300003-52511030	10	TCGA-LT-A8JT
6bd85ae2-9d27-4285-a280-4469dd2a8b0a	TCGA-BLCA	a610bfc5-a6ef-48a3-ad50-7f332d543e91_wxs_gdc_realn.bam	TCGA-FD-A5BX-01A-11D-A26M-08	472321f6-62f4-4128-81c1-93cafc262c25	Tumor	https://api.gdc.cancer.gov/slicing/view/472321f6-62f4-4128-81c1-93cafc262c25?region=chr3:52300003-52511030	1	TCGA-FD-A5BX
6bd85ae2-9d27-4285-a280-4469dd2a8b0a	TCGA-BLCA	b50de34c-aaee-4dde-a1d7-dd023ed02390_wxs_gdc_realn.bam	TCGA-FD-A5BX-10A-01D-A26K-08	49f9dd8b-368e-4b5f-90fb-a6b274db8fac	Normal	https://api.gdc.cancer.gov/slicing/view/49f9dd8b-368e-4b5f-90fb-a6b274db8fac?region=chr3:52300003-52511030	10	TCGA-FD-A5BX
6bddafde-7004-49b6-80cf-8081cd4b7d44	TCGA-BLCA	f91af229-2799-4767-8354-c837196d9224_wxs_gdc_realn.bam	TCGA-DK-A3X1-01A-12D-A22Z-08	ffcafcfd-bfe6-4128-80b9-a4450d8478f3	Tumor	https://api.gdc.cancer.gov/slicing/view/ffcafcfd-bfe6-4128-80b9-a4450d8478f3?region=chr3:52300003-52511030	1	TCGA-DK-A3X1
6bddafde-7004-49b6-80cf-8081cd4b7d44	TCGA-BLCA	bb1cef54-4751-40af-ba45-43a9a313bc89_wxs_gdc_realn.bam	TCGA-DK-A3X1-10A-01D-A22Z-08	37129ea7-afa7-4075-80e2-e7c2f063430b	Normal	https://api.gdc.cancer.gov/slicing/view/37129ea7-afa7-4075-80e2-e7c2f063430b?region=chr3:52300003-52511030	10	TCGA-DK-A3X1
6c1ffaf7-fdae-4ab0-8dd1-6738937357ba	TCGA-BLCA	cf3456d6-4a87-4162-ace9-720eb4173a10_wxs_gdc_realn.bam	TCGA-GD-A76B-01A-11D-A32B-08	8a657420-4324-4ccf-86f4-62bfd01262bf	Tumor	https://api.gdc.cancer.gov/slicing/view/8a657420-4324-4ccf-86f4-62bfd01262bf?region=chr3:52300003-52511030	1	TCGA-GD-A76B
6c1ffaf7-fdae-4ab0-8dd1-6738937357ba	TCGA-BLCA	c7c5ccda-cd86-4cc6-aee2-4081c93c7c69_wxs_gdc_realn.bam	TCGA-GD-A76B-10A-01D-A329-08	47f996e3-d565-4cf4-a867-efe343bad1d3	Normal	https://api.gdc.cancer.gov/slicing/view/47f996e3-d565-4cf4-a867-efe343bad1d3?region=chr3:52300003-52511030	10	TCGA-GD-A76B
6c5f09f0-2019-4440-8554-e8912bce5e98	TCGA-BLCA	a552521e-dc5b-4d7b-9e8f-998539929b7f_wxs_gdc_realn.bam	TCGA-ZF-AA52-01A-12D-A391-08	332b56f5-a159-4976-bf6a-650c9f6a0dc7	Tumor	https://api.gdc.cancer.gov/slicing/view/332b56f5-a159-4976-bf6a-650c9f6a0dc7?region=chr3:52300003-52511030	1	TCGA-ZF-AA52
6c5f09f0-2019-4440-8554-e8912bce5e98	TCGA-BLCA	3678e331-be03-453a-b54c-2276f64d5f96_wxs_gdc_realn.bam	TCGA-ZF-AA52-10A-01D-A394-08	d3742cb2-2c78-4928-83f2-059f72b65b1a	Normal	https://api.gdc.cancer.gov/slicing/view/d3742cb2-2c78-4928-83f2-059f72b65b1a?region=chr3:52300003-52511030	10	TCGA-ZF-AA52
6d8d8169-0c1a-4cdb-be6f-9761c981a369	TCGA-BLCA	e6c1352a-5aef-4cde-abf0-be423ff182ca_wxs_gdc_realn.bam	TCGA-FD-A3SJ-01A-12D-A22Z-08	ea2e804e-4848-457d-97e9-52d546e33932	Tumor	https://api.gdc.cancer.gov/slicing/view/ea2e804e-4848-457d-97e9-52d546e33932?region=chr3:52300003-52511030	1	TCGA-FD-A3SJ
6d8d8169-0c1a-4cdb-be6f-9761c981a369	TCGA-BLCA	73723653-3c35-4915-9c0a-3298a6251202_wxs_gdc_realn.bam	TCGA-FD-A3SJ-10A-01D-A22Z-08	87532000-5ef8-4619-8b4b-c8471d780257	Normal	https://api.gdc.cancer.gov/slicing/view/87532000-5ef8-4619-8b4b-c8471d780257?region=chr3:52300003-52511030	10	TCGA-FD-A3SJ
6ee03f14-14ac-4cb9-bd23-b69704176301	TCGA-BLCA	43f0a3f6-b8b0-4e33-80be-6e57f83ab0b1_wxs_gdc_realn.bam	TCGA-YC-A9TC-01A-22D-A391-08	c39bbd53-de23-40a9-bcff-e5b45390f5a7	Tumor	https://api.gdc.cancer.gov/slicing/view/c39bbd53-de23-40a9-bcff-e5b45390f5a7?region=chr3:52300003-52511030	1	TCGA-YC-A9TC
6ee03f14-14ac-4cb9-bd23-b69704176301	TCGA-BLCA	5feea318-e0fe-4d13-815b-2505a0073b12_wxs_gdc_realn.bam	TCGA-YC-A9TC-10A-01D-A394-08	0a0c2a81-fe91-4691-a8d2-92a10428c28b	Normal	https://api.gdc.cancer.gov/slicing/view/0a0c2a81-fe91-4691-a8d2-92a10428c28b?region=chr3:52300003-52511030	10	TCGA-YC-A9TC
72fe54b5-c1c8-468a-954a-09992429512a	TCGA-BLCA	8e83341c-3358-45ce-94d0-c5a7198ef8df_wxs_gdc_realn.bam	TCGA-4Z-AA7R-01A-11D-A391-08	cb255f34-a899-47c0-803b-5609b0eb0dc3	Tumor	https://api.gdc.cancer.gov/slicing/view/cb255f34-a899-47c0-803b-5609b0eb0dc3?region=chr3:52300003-52511030	1	TCGA-4Z-AA7R
72fe54b5-c1c8-468a-954a-09992429512a	TCGA-BLCA	48202d69-6bfe-4c44-a24d-859b6b850ad5_wxs_gdc_realn.bam	TCGA-4Z-AA7R-10A-01D-A394-08	ed872d4c-b46d-4368-a458-2a8c609c05f8	Normal	https://api.gdc.cancer.gov/slicing/view/ed872d4c-b46d-4368-a458-2a8c609c05f8?region=chr3:52300003-52511030	10	TCGA-4Z-AA7R
94809fbf-4895-42c0-a7c6-f39ee1a41f1a	TCGA-BLCA	ab0a322d-4945-4ed1-88fa-d36a7e13a9db_wxs_gdc_realn.bam	TCGA-FD-A3SO-01A-11D-A22Z-08	b5fc6ca0-cca7-4b1e-a1b1-42861335b3bd	Tumor	https://api.gdc.cancer.gov/slicing/view/b5fc6ca0-cca7-4b1e-a1b1-42861335b3bd?region=chr3:52300003-52511030	1	TCGA-FD-A3SO
94809fbf-4895-42c0-a7c6-f39ee1a41f1a	TCGA-BLCA	c21f9933-734e-4834-a89d-5c4b683cecae_wxs_gdc_realn.bam	TCGA-FD-A3SO-10A-01D-A22Z-08	9c9f6929-8569-4089-8faf-b15ff79a88b0	Normal	https://api.gdc.cancer.gov/slicing/view/9c9f6929-8569-4089-8faf-b15ff79a88b0?region=chr3:52300003-52511030	10	TCGA-FD-A3SO
ab20d2d5-ea10-4aba-b495-fbe7b18bb394	TCGA-BLCA	9377460a-8497-41b8-b2c2-5f50cfeda1fe_wxs_gdc_realn.bam	TCGA-C4-A0F1-01A-11D-A10S-08	16a46abf-9e1e-4d2f-ab1d-c9aabc6490e6	Tumor	https://api.gdc.cancer.gov/slicing/view/16a46abf-9e1e-4d2f-ab1d-c9aabc6490e6?region=chr3:52300003-52511030	1	TCGA-C4-A0F1
ab20d2d5-ea10-4aba-b495-fbe7b18bb394	TCGA-BLCA	6f297c27-b481-4101-833d-bd43bd80ba29_wxs_gdc_realn.bam	TCGA-C4-A0F1-10A-01D-A10S-08	05821f48-a90a-4818-a4a3-d6cfe3ea92d8	Normal	https://api.gdc.cancer.gov/slicing/view/05821f48-a90a-4818-a4a3-d6cfe3ea92d8?region=chr3:52300003-52511030	10	TCGA-C4-A0F1
c04cc413-95b0-4b56-af55-9596a5ead4a6	TCGA-BLCA	47962bdc-bec8-4b02-9a16-4d15d8d7eda2_wxs_gdc_realn.bam	TCGA-G2-AA3C-01A-21D-A391-08	6d2fe014-4537-4ddb-b8df-22d88c4c0497	Tumor	https://api.gdc.cancer.gov/slicing/view/6d2fe014-4537-4ddb-b8df-22d88c4c0497?region=chr3:52300003-52511030	1	TCGA-G2-AA3C
c04cc413-95b0-4b56-af55-9596a5ead4a6	TCGA-BLCA	8a3f83f8-3492-4cc4-9aec-96de9244d424_wxs_gdc_realn.bam	TCGA-G2-AA3C-10A-01D-A394-08	56cb42cf-854d-4a57-ad15-f26c75dd4398	Normal	https://api.gdc.cancer.gov/slicing/view/56cb42cf-854d-4a57-ad15-f26c75dd4398?region=chr3:52300003-52511030	10	TCGA-G2-AA3C
c0e7fbe7-b9cb-4e65-941b-cd7d581c54ec	TCGA-BLCA	7df63263-de4e-4ed8-804f-9e8fee3be2d5_wxs_gdc_realn.bam	TCGA-BT-A20O-01A-21D-A14W-08	dc7a503b-ba0d-4367-a3e2-de6e9502d463	Tumor	https://api.gdc.cancer.gov/slicing/view/dc7a503b-ba0d-4367-a3e2-de6e9502d463?region=chr3:52300003-52511030	1	TCGA-BT-A20O
c0e7fbe7-b9cb-4e65-941b-cd7d581c54ec	TCGA-BLCA	12e550de-383e-4ccc-8a4f-106c35bbcc5a_wxs_gdc_realn.bam	TCGA-BT-A20O-11A-11D-A14W-08	406211a8-3056-4386-b2a3-7d3de3ea68b5	Normal	https://api.gdc.cancer.gov/slicing/view/406211a8-3056-4386-b2a3-7d3de3ea68b5?region=chr3:52300003-52511030	11	TCGA-BT-A20O
ca554128-da9d-4f37-9560-ca083509e01d	TCGA-BLCA	f389176f-d8f3-45c2-aae4-7378a3d6fc7f_wxs_gdc_realn.bam	TCGA-C4-A0F7-01A-11D-A10S-08	d3dcffaa-04b0-40cc-b180-0ae8734cec1d	Tumor	https://api.gdc.cancer.gov/slicing/view/d3dcffaa-04b0-40cc-b180-0ae8734cec1d?region=chr3:52300003-52511030	1	TCGA-C4-A0F7
ca554128-da9d-4f37-9560-ca083509e01d	TCGA-BLCA	df7ba0ba-91dd-453c-b60b-699994ec4b3b_wxs_gdc_realn.bam	TCGA-C4-A0F7-10A-01D-A10S-08	6544457a-d53a-4c84-b91d-f0cc50325023	Normal	https://api.gdc.cancer.gov/slicing/view/6544457a-d53a-4c84-b91d-f0cc50325023?region=chr3:52300003-52511030	10	TCGA-C4-A0F7
cd10dc46-356a-420b-b3f5-9e4ed4e7ecab	TCGA-BLCA	5883c42e-d02f-4e46-a0d8-c2e1afd3cd78_wxs_gdc_realn.bam	TCGA-UY-A9PH-01A-11D-A38G-08	1f0d8bfc-283a-4c99-ac6e-5b7d90b8c6db	Tumor	https://api.gdc.cancer.gov/slicing/view/1f0d8bfc-283a-4c99-ac6e-5b7d90b8c6db?region=chr3:52300003-52511030	1	TCGA-UY-A9PH
cd10dc46-356a-420b-b3f5-9e4ed4e7ecab	TCGA-BLCA	c9fb274f-f2a4-4695-ac3c-685298eec12e_wxs_gdc_realn.bam	TCGA-UY-A9PH-10A-01D-A38J-08	2f9292ec-5dd1-4e0a-ae7b-8c9d3a44af07	Normal	https://api.gdc.cancer.gov/slicing/view/2f9292ec-5dd1-4e0a-ae7b-8c9d3a44af07?region=chr3:52300003-52511030	10	TCGA-UY-A9PH
cd50c69f-0f45-4c57-b61a-8c6b41ab4f7e	TCGA-BLCA	03337bf0-498e-440a-8159-42a376fa73aa_wxs_gdc_realn.bam	TCGA-G2-A3VY-01A-11D-A22Z-08	1cb64cc7-eefa-4875-9645-41f1b16e6660	Tumor	https://api.gdc.cancer.gov/slicing/view/1cb64cc7-eefa-4875-9645-41f1b16e6660?region=chr3:52300003-52511030	1	TCGA-G2-A3VY
cd50c69f-0f45-4c57-b61a-8c6b41ab4f7e	TCGA-BLCA	9ac3221e-f850-465c-953b-2f735aa8d368_wxs_gdc_realn.bam	TCGA-G2-A3VY-10A-01D-A22Z-08	a53fd37f-ea8b-4244-90a3-c1798270fd1e	Normal	https://api.gdc.cancer.gov/slicing/view/a53fd37f-ea8b-4244-90a3-c1798270fd1e?region=chr3:52300003-52511030	10	TCGA-G2-A3VY
cea28eac-4442-4436-b737-536e45b89989	TCGA-BLCA	857b765b-8418-4017-b39e-603257cf4b7d_wxs_gdc_realn.bam	TCGA-DK-AA75-01A-11D-A391-08	8963285b-db4d-483b-ac69-2d5b1f2fa4d4	Tumor	https://api.gdc.cancer.gov/slicing/view/8963285b-db4d-483b-ac69-2d5b1f2fa4d4?region=chr3:52300003-52511030	1	TCGA-DK-AA75
cea28eac-4442-4436-b737-536e45b89989	TCGA-BLCA	b35c36fe-b1ab-4ddf-8f3e-22596793c1c0_wxs_gdc_realn.bam	TCGA-DK-AA75-10A-01D-A394-08	693ba9e9-d09a-49b0-a1d4-3b7ca08cb545	Normal	https://api.gdc.cancer.gov/slicing/view/693ba9e9-d09a-49b0-a1d4-3b7ca08cb545?region=chr3:52300003-52511030	10	TCGA-DK-AA75
cede5274-279d-4021-8aca-5ecc4bf94d66	TCGA-BLCA	94108975-b7a0-40ba-ad39-e44cc62e8cc0_wxs_gdc_realn.bam	TCGA-H4-A2HQ-01A-11D-A17V-08	7104aa5b-0898-4f2b-9597-0361e23cee0c	Tumor	https://api.gdc.cancer.gov/slicing/view/7104aa5b-0898-4f2b-9597-0361e23cee0c?region=chr3:52300003-52511030	1	TCGA-H4-A2HQ
cede5274-279d-4021-8aca-5ecc4bf94d66	TCGA-BLCA	2a00d649-7f80-467d-849d-1383cceec965_wxs_gdc_realn.bam	TCGA-H4-A2HQ-10A-01D-A17V-08	c51569fd-cf81-4996-9cf6-34e76162a84c	Normal	https://api.gdc.cancer.gov/slicing/view/c51569fd-cf81-4996-9cf6-34e76162a84c?region=chr3:52300003-52511030	10	TCGA-H4-A2HQ
d17a5ab1-3789-4652-aff5-d8f4f2291f9c	TCGA-BLCA	e7aea186-f13b-43b1-8693-f90f51e005dd_wxs_gdc_realn.bam	TCGA-BT-A2LB-01A-11D-A18F-08	673d6336-7732-408e-928a-0a61ae63f60f	Tumor	https://api.gdc.cancer.gov/slicing/view/673d6336-7732-408e-928a-0a61ae63f60f?region=chr3:52300003-52511030	1	TCGA-BT-A2LB
d17a5ab1-3789-4652-aff5-d8f4f2291f9c	TCGA-BLCA	9e1dc9d9-4f0f-4083-92d2-4ddf816088ef_wxs_gdc_realn.bam	TCGA-BT-A2LB-10A-01D-A18F-08	7cce3eff-4adc-46ca-8f5b-e2f4fbc09796	Normal	https://api.gdc.cancer.gov/slicing/view/7cce3eff-4adc-46ca-8f5b-e2f4fbc09796?region=chr3:52300003-52511030	10	TCGA-BT-A2LB
d2df20d4-6704-41e6-b33d-616225bd737c	TCGA-BLCA	bc66f1a9-0bea-4137-bda3-df6241ad446a_wxs_gdc_realn.bam	TCGA-CF-A47S-01A-11D-A23U-08	a34cfda3-c98a-43de-93d0-46935b2c3869	Tumor	https://api.gdc.cancer.gov/slicing/view/a34cfda3-c98a-43de-93d0-46935b2c3869?region=chr3:52300003-52511030	1	TCGA-CF-A47S
d2df20d4-6704-41e6-b33d-616225bd737c	TCGA-BLCA	e18f50ad-f783-421b-ac1d-5e982bcc35da_wxs_gdc_realn.bam	TCGA-CF-A47S-10A-01D-A23U-08	8e31ae26-adda-4c04-ac7c-9db35e94a483	Normal	https://api.gdc.cancer.gov/slicing/view/8e31ae26-adda-4c04-ac7c-9db35e94a483?region=chr3:52300003-52511030	10	TCGA-CF-A47S
d2f329b3-5b44-414b-bccd-7b2d1345d21e	TCGA-BLCA	6c324bfd-4b0a-47a5-ba13-74ec7a5e9a5f_wxs_gdc_realn.bam	TCGA-MV-A51V-01A-11D-A26M-08	fecd1186-9999-4c57-a3ff-b5c133501368	Tumor	https://api.gdc.cancer.gov/slicing/view/fecd1186-9999-4c57-a3ff-b5c133501368?region=chr3:52300003-52511030	1	TCGA-MV-A51V
d2f329b3-5b44-414b-bccd-7b2d1345d21e	TCGA-BLCA	15e35467-1723-472a-b829-b6e987f873bf_wxs_gdc_realn.bam	TCGA-MV-A51V-10A-01D-A26K-08	f72f1c76-eea2-4455-893a-f0e787a4c0df	Normal	https://api.gdc.cancer.gov/slicing/view/f72f1c76-eea2-4455-893a-f0e787a4c0df?region=chr3:52300003-52511030	10	TCGA-MV-A51V
d349fae0-dd40-4292-908c-ac86a9938240	TCGA-BLCA	531c6da8-2b93-4262-80c2-6de571ad32d1_wxs_gdc_realn.bam	TCGA-FD-A43Y-01A-21D-A26M-08	ae6c13ff-d16d-4751-9895-4cf5e2bc311e	Tumor	https://api.gdc.cancer.gov/slicing/view/ae6c13ff-d16d-4751-9895-4cf5e2bc311e?region=chr3:52300003-52511030	1	TCGA-FD-A43Y
d349fae0-dd40-4292-908c-ac86a9938240	TCGA-BLCA	bdfa1738-0030-4280-b5d6-aa0b7dc5de2b_wxs_gdc_realn.bam	TCGA-FD-A43Y-10A-01D-A26K-08	4baf6e4f-6457-4e7d-b723-9a7f633277a7	Normal	https://api.gdc.cancer.gov/slicing/view/4baf6e4f-6457-4e7d-b723-9a7f633277a7?region=chr3:52300003-52511030	10	TCGA-FD-A43Y
d37b0460-efa4-4cf5-8082-f27ff2cf2f28	TCGA-BLCA	6d7f54ff-5587-430f-ac18-78d6ae8e2a88_wxs_gdc_realn.bam	TCGA-DK-AA76-01A-11D-A391-08	c06fdf17-d234-4cb0-841f-f477fd51460b	Tumor	https://api.gdc.cancer.gov/slicing/view/c06fdf17-d234-4cb0-841f-f477fd51460b?region=chr3:52300003-52511030	1	TCGA-DK-AA76
d37b0460-efa4-4cf5-8082-f27ff2cf2f28	TCGA-BLCA	52d67666-5860-4b42-9a85-fa67701df2fe_wxs_gdc_realn.bam	TCGA-DK-AA76-10A-01D-A394-08	d110cbad-7ca1-4d01-a4bc-f967a35ad6e0	Normal	https://api.gdc.cancer.gov/slicing/view/d110cbad-7ca1-4d01-a4bc-f967a35ad6e0?region=chr3:52300003-52511030	10	TCGA-DK-AA76
d492383f-5449-4845-bfb3-b2cb4eb49c4e	TCGA-BLCA	56353e31-fc6c-47ce-91a6-ef8e4be3e8ef_wxs_gdc_realn.bam	TCGA-E7-A677-01A-11D-A30E-08	38546001-56e5-4d51-a6f2-263259cbcca0	Tumor	https://api.gdc.cancer.gov/slicing/view/38546001-56e5-4d51-a6f2-263259cbcca0?region=chr3:52300003-52511030	1	TCGA-E7-A677
d492383f-5449-4845-bfb3-b2cb4eb49c4e	TCGA-BLCA	ad6a5ded-ca1f-4587-92c2-c44f11f8a06b_wxs_gdc_realn.bam	TCGA-E7-A677-10A-01D-A30H-08	b1e90c1d-08be-418a-9218-f0cd9fc3e554	Normal	https://api.gdc.cancer.gov/slicing/view/b1e90c1d-08be-418a-9218-f0cd9fc3e554?region=chr3:52300003-52511030	10	TCGA-E7-A677
d51abc3a-a652-4b13-9a41-ce52be87218b	TCGA-BLCA	7ba25e8c-54cd-4a9c-8a36-79fac5a1cd79_wxs_gdc_realn.bam	TCGA-E7-A541-01A-11D-A26M-08	41d0d041-6cb3-4f10-9620-77f34512a860	Tumor	https://api.gdc.cancer.gov/slicing/view/41d0d041-6cb3-4f10-9620-77f34512a860?region=chr3:52300003-52511030	1	TCGA-E7-A541
d51abc3a-a652-4b13-9a41-ce52be87218b	TCGA-BLCA	d2578df2-2732-4ac9-8555-47c771a5f9c6_wxs_gdc_realn.bam	TCGA-E7-A541-10A-01D-A26K-08	1c28ae08-b648-4ece-a911-c118a389a5ae	Normal	https://api.gdc.cancer.gov/slicing/view/1c28ae08-b648-4ece-a911-c118a389a5ae?region=chr3:52300003-52511030	10	TCGA-E7-A541
d53eade8-a845-4252-aece-92f3573486a7	TCGA-BLCA	0dfb4032-2018-461a-b267-73b5e726dc42_wxs_gdc_realn.bam	TCGA-K4-A3WV-01A-11D-A22Z-08	00dacdaa-4e1c-4577-ae80-aeb165ace137	Tumor	https://api.gdc.cancer.gov/slicing/view/00dacdaa-4e1c-4577-ae80-aeb165ace137?region=chr3:52300003-52511030	1	TCGA-K4-A3WV
d53eade8-a845-4252-aece-92f3573486a7	TCGA-BLCA	5932e398-bfdc-4fe1-be15-7cd106121d8e_wxs_gdc_realn.bam	TCGA-K4-A3WV-10A-01D-A22Z-08	92fdb7a1-7855-4a3c-a96c-2fd61997be55	Normal	https://api.gdc.cancer.gov/slicing/view/92fdb7a1-7855-4a3c-a96c-2fd61997be55?region=chr3:52300003-52511030	10	TCGA-K4-A3WV
d5e8d936-40ae-4fd3-b40e-cac54763d71f	TCGA-BLCA	32a0e95e-6736-444c-9811-040e6385057d_wxs_gdc_realn.bam	TCGA-DK-A6B5-01A-11D-A31L-08	76b8b487-fd4b-43cf-ba40-0c8f6ff00e93	Tumor	https://api.gdc.cancer.gov/slicing/view/76b8b487-fd4b-43cf-ba40-0c8f6ff00e93?region=chr3:52300003-52511030	1	TCGA-DK-A6B5
d5e8d936-40ae-4fd3-b40e-cac54763d71f	TCGA-BLCA	ededa90c-8953-42c7-b96c-1c9295a86248_wxs_gdc_realn.bam	TCGA-DK-A6B5-10A-01D-A31J-08	128dc717-ad59-4ac3-86be-622cf1046c40	Normal	https://api.gdc.cancer.gov/slicing/view/128dc717-ad59-4ac3-86be-622cf1046c40?region=chr3:52300003-52511030	10	TCGA-DK-A6B5
d63c186d-add6-492e-8250-e83f46d39d00	TCGA-BLCA	b62ad72b-d34b-44b3-b238-aedc487939b1_wxs_gdc_realn.bam	TCGA-DK-A3WX-01A-22D-A22Z-08	56f7a206-a62f-4eff-b428-12dd0f1059bc	Tumor	https://api.gdc.cancer.gov/slicing/view/56f7a206-a62f-4eff-b428-12dd0f1059bc?region=chr3:52300003-52511030	1	TCGA-DK-A3WX
d63c186d-add6-492e-8250-e83f46d39d00	TCGA-BLCA	20a57718-4664-4e08-bf79-2a8486f53669_wxs_gdc_realn.bam	TCGA-DK-A3WX-10A-01D-A22Z-08	f5c92fa5-7376-4c91-b203-f7f554e976f8	Normal	https://api.gdc.cancer.gov/slicing/view/f5c92fa5-7376-4c91-b203-f7f554e976f8?region=chr3:52300003-52511030	10	TCGA-DK-A3WX
d7af7e2c-f742-46ed-814b-1967d7e8c2d2	TCGA-BLCA	d9b23dc1-a35a-46f2-9580-39eeb550cc72_wxs_gdc_realn.bam	TCGA-KQ-A41P-01A-12D-A339-08	8caceda7-7147-4b0a-bc73-85f41149c184	Tumor	https://api.gdc.cancer.gov/slicing/view/8caceda7-7147-4b0a-bc73-85f41149c184?region=chr3:52300003-52511030	1	TCGA-KQ-A41P
d7af7e2c-f742-46ed-814b-1967d7e8c2d2	TCGA-BLCA	cd6ea532-81b7-46d4-b4cb-5517018e60fb_wxs_gdc_realn.bam	TCGA-KQ-A41P-10F-01D-A339-08	fe784f3a-f5fa-4362-8ea6-c5a517cea9ec	Normal	https://api.gdc.cancer.gov/slicing/view/fe784f3a-f5fa-4362-8ea6-c5a517cea9ec?region=chr3:52300003-52511030	10	TCGA-KQ-A41P
d8b07fdd-5580-4bcc-9619-b5e0c9f0aa3d	TCGA-BLCA	cb31b9bd-fa39-4368-aaa7-4a1c8373f60f_wxs_gdc_realn.bam	TCGA-DK-AA6M-01A-11D-A391-08	0d9609b8-04d4-45bf-a6c2-f36339dbada6	Tumor	https://api.gdc.cancer.gov/slicing/view/0d9609b8-04d4-45bf-a6c2-f36339dbada6?region=chr3:52300003-52511030	1	TCGA-DK-AA6M
d8b07fdd-5580-4bcc-9619-b5e0c9f0aa3d	TCGA-BLCA	7561fada-5af6-41a2-883d-38ac844514c1_wxs_gdc_realn.bam	TCGA-DK-AA6M-10A-01D-A394-08	5c33d6fb-5cb9-4153-8828-8a672ab33afc	Normal	https://api.gdc.cancer.gov/slicing/view/5c33d6fb-5cb9-4153-8828-8a672ab33afc?region=chr3:52300003-52511030	10	TCGA-DK-AA6M
d9dcbb57-f6c2-4465-8a60-afe876e113ca	TCGA-BLCA	21525d6f-4222-4e0a-9f07-8adbbd55c54f_wxs_gdc_realn.bam	TCGA-GV-A3JX-01A-11D-A20D-08	32ea0e37-d972-4467-82ce-f7678341d955	Tumor	https://api.gdc.cancer.gov/slicing/view/32ea0e37-d972-4467-82ce-f7678341d955?region=chr3:52300003-52511030	1	TCGA-GV-A3JX
d9dcbb57-f6c2-4465-8a60-afe876e113ca	TCGA-BLCA	aecc0cdf-ce83-4121-a26b-b31d1d86ec2f_wxs_gdc_realn.bam	TCGA-GV-A3JX-10A-01D-A20D-08	63b0b0eb-22e5-4f65-b971-dc1266f7d276	Normal	https://api.gdc.cancer.gov/slicing/view/63b0b0eb-22e5-4f65-b971-dc1266f7d276?region=chr3:52300003-52511030	10	TCGA-GV-A3JX
da98be9d-7acf-43ce-aa24-38d1d2604506	TCGA-BLCA	583933e3-22a7-4db1-8921-b4b2273836fb_wxs_gdc_realn.bam	TCGA-BT-A42F-01A-11D-A23U-08	7feee6a7-862a-4964-bd69-96960c7b38da	Tumor	https://api.gdc.cancer.gov/slicing/view/7feee6a7-862a-4964-bd69-96960c7b38da?region=chr3:52300003-52511030	1	TCGA-BT-A42F
da98be9d-7acf-43ce-aa24-38d1d2604506	TCGA-BLCA	dcd1b3dc-f6cd-4f9a-b97f-9025a6dea4a7_wxs_gdc_realn.bam	TCGA-BT-A42F-10A-01D-A23U-08	bfb166ff-7eb4-46e6-a51c-af60bdc34520	Normal	https://api.gdc.cancer.gov/slicing/view/bfb166ff-7eb4-46e6-a51c-af60bdc34520?region=chr3:52300003-52511030	10	TCGA-BT-A42F
db52c68a-ed44-4ec4-9381-d75f9bcbc29a	TCGA-BLCA	4892732c-1a8e-4481-b69a-0485ad5c80af_wxs_gdc_realn.bam	TCGA-GC-A3WC-01A-31D-A22Z-08	941684c2-aad7-4393-a863-d3345f1f2589	Tumor	https://api.gdc.cancer.gov/slicing/view/941684c2-aad7-4393-a863-d3345f1f2589?region=chr3:52300003-52511030	1	TCGA-GC-A3WC
db52c68a-ed44-4ec4-9381-d75f9bcbc29a	TCGA-BLCA	8128a926-0322-4102-b121-bfd6e641e3bb_wxs_gdc_realn.bam	TCGA-GC-A3WC-10A-01D-A22Z-08	8413acab-3866-4866-a4f2-e59317be0285	Normal	https://api.gdc.cancer.gov/slicing/view/8413acab-3866-4866-a4f2-e59317be0285?region=chr3:52300003-52511030	10	TCGA-GC-A3WC
db84c62d-6904-4ea8-8e51-1262b8d6ff90	TCGA-BLCA	316411ea-2e0b-494a-b3a9-ce8225140e32_wxs_gdc_realn.bam	TCGA-BT-A42B-01A-32D-A23M-08	c3fddb60-7fc0-4cf9-8ea9-62a6a5edf8bb	Tumor	https://api.gdc.cancer.gov/slicing/view/c3fddb60-7fc0-4cf9-8ea9-62a6a5edf8bb?region=chr3:52300003-52511030	1	TCGA-BT-A42B
db84c62d-6904-4ea8-8e51-1262b8d6ff90	TCGA-BLCA	791afb2c-5644-4d7e-8c0b-249c53d4e64a_wxs_gdc_realn.bam	TCGA-BT-A42B-10A-01D-A23K-08	1aaff1ef-94ce-4068-8fe4-8e6ba2976086	Normal	https://api.gdc.cancer.gov/slicing/view/1aaff1ef-94ce-4068-8fe4-8e6ba2976086?region=chr3:52300003-52511030	10	TCGA-BT-A42B
dc321b92-7275-48c9-adeb-7670db3195ef	TCGA-BLCA	049594a5-048f-4540-a705-4e96ca62571b_wxs_gdc_realn.bam	TCGA-XF-A9SZ-01A-11D-A391-08	402c47c5-3951-4645-bbfa-f3e6dedee97e	Tumor	https://api.gdc.cancer.gov/slicing/view/402c47c5-3951-4645-bbfa-f3e6dedee97e?region=chr3:52300003-52511030	1	TCGA-XF-A9SZ
dc321b92-7275-48c9-adeb-7670db3195ef	TCGA-BLCA	7ddb9298-1db6-475b-940a-6f9be01c0401_wxs_gdc_realn.bam	TCGA-XF-A9SZ-10A-01D-A394-08	f79041ca-9c50-43c3-8c37-6ebdf76d3be6	Normal	https://api.gdc.cancer.gov/slicing/view/f79041ca-9c50-43c3-8c37-6ebdf76d3be6?region=chr3:52300003-52511030	10	TCGA-XF-A9SZ
dd3a6357-9087-44b2-9956-f981e0de6f1c	TCGA-BLCA	264520a6-75e4-4059-8151-8fd7eb8d3f34_wxs_gdc_realn.bam	TCGA-2F-A9KO-01A-11D-A38G-08	c583a866-c58c-4988-9e55-8fe9878db80f	Tumor	https://api.gdc.cancer.gov/slicing/view/c583a866-c58c-4988-9e55-8fe9878db80f?region=chr3:52300003-52511030	1	TCGA-2F-A9KO
dd3a6357-9087-44b2-9956-f981e0de6f1c	TCGA-BLCA	1efdb2f8-6199-4a84-b815-44111b99465e_wxs_gdc_realn.bam	TCGA-2F-A9KO-11A-12D-A38J-08	dcb8b8e2-93e2-4b3d-a473-71893613f9eb	Normal	https://api.gdc.cancer.gov/slicing/view/dcb8b8e2-93e2-4b3d-a473-71893613f9eb?region=chr3:52300003-52511030	11	TCGA-2F-A9KO
dfc67e7b-3986-4129-ae02-4d8f57e776e3	TCGA-BLCA	49675a7a-09bf-4412-91f9-f467225525e7_wxs_gdc_realn.bam	TCGA-XF-A8HD-01A-11D-A364-08	e6a2d690-3db9-4faf-a456-107e18902fd0	Tumor	https://api.gdc.cancer.gov/slicing/view/e6a2d690-3db9-4faf-a456-107e18902fd0?region=chr3:52300003-52511030	1	TCGA-XF-A8HD
dfc67e7b-3986-4129-ae02-4d8f57e776e3	TCGA-BLCA	3f106a7b-f2d9-4cd0-afd0-b94f40f4f3a8_wxs_gdc_realn.bam	TCGA-XF-A8HD-10A-01D-A362-08	f0a2f7f1-a0fd-4a1c-b52d-d8523ebdccbe	Normal	https://api.gdc.cancer.gov/slicing/view/f0a2f7f1-a0fd-4a1c-b52d-d8523ebdccbe?region=chr3:52300003-52511030	10	TCGA-XF-A8HD
dfdaebd6-e0ab-49d1-9ae9-3a57b3c318b5	TCGA-BLCA	afafc062-4c58-491a-8c4b-e714591ac2c2_wxs_gdc_realn.bam	TCGA-FD-A5BR-01A-11D-A26M-08	d7c7bdea-afd5-401f-b1f5-360cbd1b91ef	Tumor	https://api.gdc.cancer.gov/slicing/view/d7c7bdea-afd5-401f-b1f5-360cbd1b91ef?region=chr3:52300003-52511030	1	TCGA-FD-A5BR
dfdaebd6-e0ab-49d1-9ae9-3a57b3c318b5	TCGA-BLCA	2c6c386c-6fe4-4b77-ab2b-893aca19a3c6_wxs_gdc_realn.bam	TCGA-FD-A5BR-10A-01D-A26K-08	30e13048-d939-45bc-bfb8-c6da17e09cc6	Normal	https://api.gdc.cancer.gov/slicing/view/30e13048-d939-45bc-bfb8-c6da17e09cc6?region=chr3:52300003-52511030	10	TCGA-FD-A5BR
e053a911-2202-4c1f-bc93-904e26564e79	TCGA-BLCA	92460195-9483-4350-a20b-580c4a8835c7_wxs_gdc_realn.bam	TCGA-HQ-A5NE-01A-12D-A289-08	73ebd8f6-6778-46b7-a01e-e0f14aed56fc	Tumor	https://api.gdc.cancer.gov/slicing/view/73ebd8f6-6778-46b7-a01e-e0f14aed56fc?region=chr3:52300003-52511030	1	TCGA-HQ-A5NE
e053a911-2202-4c1f-bc93-904e26564e79	TCGA-BLCA	b615578c-7ce1-4070-9680-570f07fa2e2d_wxs_gdc_realn.bam	TCGA-HQ-A5NE-10A-01D-A289-08	890c6f1a-dd53-4b20-b08f-90c1af5f7610	Normal	https://api.gdc.cancer.gov/slicing/view/890c6f1a-dd53-4b20-b08f-90c1af5f7610?region=chr3:52300003-52511030	10	TCGA-HQ-A5NE
e1540865-69c2-4b60-a78e-97d0ce2957dc	TCGA-BLCA	669b1715-5dd7-46bc-9fb9-b09dc4a1896a_wxs_gdc_realn.bam	TCGA-G2-AA3D-01A-11D-A391-08	828146c1-fc02-4ac7-8624-c4c6374e4f11	Tumor	https://api.gdc.cancer.gov/slicing/view/828146c1-fc02-4ac7-8624-c4c6374e4f11?region=chr3:52300003-52511030	1	TCGA-G2-AA3D
e1540865-69c2-4b60-a78e-97d0ce2957dc	TCGA-BLCA	8f43bf3f-1f85-4dfc-8f84-46f661e5ccbc_wxs_gdc_realn.bam	TCGA-G2-AA3D-10A-01D-A394-08	5e05f50d-d2e6-411e-809d-ea234da9ecb6	Normal	https://api.gdc.cancer.gov/slicing/view/5e05f50d-d2e6-411e-809d-ea234da9ecb6?region=chr3:52300003-52511030	10	TCGA-G2-AA3D
e44f60ec-66c4-45a2-a003-0a1faf1d6e03	TCGA-BLCA	c3da3cc2-2299-4a3e-9de8-7a1d0a10345d_wxs_gdc_realn.bam	TCGA-DK-A3IQ-01A-31D-A20D-08	17b5d2f2-c8c9-4faf-b27e-edbc7a3e4bd0	Tumor	https://api.gdc.cancer.gov/slicing/view/17b5d2f2-c8c9-4faf-b27e-edbc7a3e4bd0?region=chr3:52300003-52511030	1	TCGA-DK-A3IQ
e44f60ec-66c4-45a2-a003-0a1faf1d6e03	TCGA-BLCA	a35775c2-b069-4eb4-8b54-631a4d99907d_wxs_gdc_realn.bam	TCGA-DK-A3IQ-10A-01D-A20D-08	ff986d51-641c-4e10-beff-1852fe20aff8	Normal	https://api.gdc.cancer.gov/slicing/view/ff986d51-641c-4e10-beff-1852fe20aff8?region=chr3:52300003-52511030	10	TCGA-DK-A3IQ
e492d5a9-7ec5-454b-ae89-077c90f67489	TCGA-BLCA	aeeaa95b-141f-498a-8f61-11293d9fb4fa_wxs_gdc_realn.bam	TCGA-KQ-A41R-01A-21D-A34U-08	7e182314-aed5-43bb-9283-98726072fd45	Tumor	https://api.gdc.cancer.gov/slicing/view/7e182314-aed5-43bb-9283-98726072fd45?region=chr3:52300003-52511030	1	TCGA-KQ-A41R
e492d5a9-7ec5-454b-ae89-077c90f67489	TCGA-BLCA	f962ffcd-4a7a-42a8-b9c0-dc3c38e4a2e4_wxs_gdc_realn.bam	TCGA-KQ-A41R-10G-01D-A34X-08	f76f125c-be8b-40f7-aa6d-b34afa1de4b7	Normal	https://api.gdc.cancer.gov/slicing/view/f76f125c-be8b-40f7-aa6d-b34afa1de4b7?region=chr3:52300003-52511030	10	TCGA-KQ-A41R
e5086eab-c920-4e3e-a965-90f3f495363a	TCGA-BLCA	ac2f5952-8668-467c-a442-ee5d411a361b_wxs_gdc_realn.bam	TCGA-CF-A47V-01A-11D-A23U-08	4055a5f2-3ca2-4fd0-a5d8-843a1a5c0834	Tumor	https://api.gdc.cancer.gov/slicing/view/4055a5f2-3ca2-4fd0-a5d8-843a1a5c0834?region=chr3:52300003-52511030	1	TCGA-CF-A47V
e5086eab-c920-4e3e-a965-90f3f495363a	TCGA-BLCA	34cc1d56-52d8-459d-a291-e1bd293e4082_wxs_gdc_realn.bam	TCGA-CF-A47V-10A-01D-A23U-08	3e909671-19e4-4a3b-9061-d5c71536e4c8	Normal	https://api.gdc.cancer.gov/slicing/view/3e909671-19e4-4a3b-9061-d5c71536e4c8?region=chr3:52300003-52511030	10	TCGA-CF-A47V
e6f7bf6c-92b1-4795-94fc-b189d0c7877f	TCGA-BLCA	b4a9d45e-ad58-43cb-94c5-c105dbbf4039_wxs_gdc_realn.bam	TCGA-ZF-AA4X-01A-11D-A38G-08	a04d9412-a50d-48cb-be6c-b6d9fd1a3cc4	Tumor	https://api.gdc.cancer.gov/slicing/view/a04d9412-a50d-48cb-be6c-b6d9fd1a3cc4?region=chr3:52300003-52511030	1	TCGA-ZF-AA4X
e6f7bf6c-92b1-4795-94fc-b189d0c7877f	TCGA-BLCA	20d9afb2-1c93-407c-b1c3-8e49a772a0cb_wxs_gdc_realn.bam	TCGA-ZF-AA4X-10A-01D-A38J-08	2f7449a1-b8eb-45f2-9d99-9b566ad2e46d	Normal	https://api.gdc.cancer.gov/slicing/view/2f7449a1-b8eb-45f2-9d99-9b566ad2e46d?region=chr3:52300003-52511030	10	TCGA-ZF-AA4X
e7680a8e-1c0e-426b-abd8-d0d8e7d0e5aa	TCGA-BLCA	e88ced54-85f4-4dd8-bcf9-5e65b3528783_wxs_gdc_realn.bam	TCGA-GU-A766-01A-11D-A32B-08	e02b57b9-3beb-4339-90e8-7747ac2ad56b	Tumor	https://api.gdc.cancer.gov/slicing/view/e02b57b9-3beb-4339-90e8-7747ac2ad56b?region=chr3:52300003-52511030	1	TCGA-GU-A766
e7680a8e-1c0e-426b-abd8-d0d8e7d0e5aa	TCGA-BLCA	18fbf76a-413c-43fb-a0b2-8ab13184e11c_wxs_gdc_realn.bam	TCGA-GU-A766-10A-01D-A329-08	ebf7ee7e-30fe-48f6-b4df-12f888a9bdb6	Normal	https://api.gdc.cancer.gov/slicing/view/ebf7ee7e-30fe-48f6-b4df-12f888a9bdb6?region=chr3:52300003-52511030	10	TCGA-GU-A766
e7e95597-ef88-4442-8c01-8d633822e7b5	TCGA-BLCA	729ffa0f-a655-42c5-96f7-421b74c88f34_wxs_gdc_realn.bam	TCGA-XF-AAN0-01A-11D-A42E-08	25137723-4628-4e89-97e7-e447bff7cf91	Tumor	https://api.gdc.cancer.gov/slicing/view/25137723-4628-4e89-97e7-e447bff7cf91?region=chr3:52300003-52511030	1	TCGA-XF-AAN0
e7e95597-ef88-4442-8c01-8d633822e7b5	TCGA-BLCA	9a946923-3d3a-4cc4-b2a0-f333eb975f2a_wxs_gdc_realn.bam	TCGA-XF-AAN0-10A-01D-A42H-08	1749412c-5073-45a6-8008-1e29c4d19d34	Normal	https://api.gdc.cancer.gov/slicing/view/1749412c-5073-45a6-8008-1e29c4d19d34?region=chr3:52300003-52511030	10	TCGA-XF-AAN0
eb30ae33-2076-475d-aac9-804a8f1119a0	TCGA-BLCA	85d9812c-68d6-4bdf-8674-bccf1eb0c8a8_wxs_gdc_realn.bam	TCGA-ZF-AA56-01A-31D-A391-08	d45b38f6-6da5-45d7-be15-94f816378453	Tumor	https://api.gdc.cancer.gov/slicing/view/d45b38f6-6da5-45d7-be15-94f816378453?region=chr3:52300003-52511030	1	TCGA-ZF-AA56
eb30ae33-2076-475d-aac9-804a8f1119a0	TCGA-BLCA	26bda3c7-7369-4096-8905-08248b5bb9f1_wxs_gdc_realn.bam	TCGA-ZF-AA56-10A-01D-A394-08	8256d8ef-0db5-4f43-9291-96beb10f44bc	Normal	https://api.gdc.cancer.gov/slicing/view/8256d8ef-0db5-4f43-9291-96beb10f44bc?region=chr3:52300003-52511030	10	TCGA-ZF-AA56
eb4f8c76-08d9-4ba4-846e-969fded63a87	TCGA-BLCA	5675541a-3c3e-4555-87f3-aa17ac4dc19f_wxs_gdc_realn.bam	TCGA-DK-AA77-01A-11D-A391-08	0560992f-3c9f-4eae-83c5-5af6b294671b	Tumor	https://api.gdc.cancer.gov/slicing/view/0560992f-3c9f-4eae-83c5-5af6b294671b?region=chr3:52300003-52511030	1	TCGA-DK-AA77
eb4f8c76-08d9-4ba4-846e-969fded63a87	TCGA-BLCA	42ba974f-6498-47cd-a5ce-c44d57c41845_wxs_gdc_realn.bam	TCGA-DK-AA77-10A-01D-A394-08	4244f141-6fbb-4142-9cb0-5205b368524a	Normal	https://api.gdc.cancer.gov/slicing/view/4244f141-6fbb-4142-9cb0-5205b368524a?region=chr3:52300003-52511030	10	TCGA-DK-AA77
ebad8bc9-f196-4f53-bfea-de38488eb4e1	TCGA-BLCA	1b388656-2e1e-44a4-907d-1e744ebc0f74_wxs_gdc_realn.bam	TCGA-ZF-A9R9-01A-11D-A38G-08	202eca59-09c9-4dee-84d9-f96cf7cffc05	Tumor	https://api.gdc.cancer.gov/slicing/view/202eca59-09c9-4dee-84d9-f96cf7cffc05?region=chr3:52300003-52511030	1	TCGA-ZF-A9R9
ebad8bc9-f196-4f53-bfea-de38488eb4e1	TCGA-BLCA	08071482-b628-4ef8-9987-3ab254d87a72_wxs_gdc_realn.bam	TCGA-ZF-A9R9-10A-01D-A38J-08	8b30918c-e823-47a8-9258-dc534847a948	Normal	https://api.gdc.cancer.gov/slicing/view/8b30918c-e823-47a8-9258-dc534847a948?region=chr3:52300003-52511030	10	TCGA-ZF-A9R9
ebc094a6-cdc9-4c02-b8ec-a181b25a364d	TCGA-BLCA	5b44f9fa-9d2d-47ec-9f84-9522be64e430_wxs_gdc_realn.bam	TCGA-BL-A13I-01A-11D-A271-08	c0023c57-478a-4840-b73c-53be20509e5a	Tumor	https://api.gdc.cancer.gov/slicing/view/c0023c57-478a-4840-b73c-53be20509e5a?region=chr3:52300003-52511030	1	TCGA-BL-A13I
ebc094a6-cdc9-4c02-b8ec-a181b25a364d	TCGA-BLCA	9b1beb47-db8c-4229-9540-464178a54508_wxs_gdc_realn.bam	TCGA-BL-A13I-10A-01D-A271-08	af5edba2-1391-462d-a8b5-0999660ed8bb	Normal	https://api.gdc.cancer.gov/slicing/view/af5edba2-1391-462d-a8b5-0999660ed8bb?region=chr3:52300003-52511030	10	TCGA-BL-A13I
ebedab7c-dd7c-448e-8324-78c86f13be8b	TCGA-BLCA	341bbffe-7587-4ad0-b3b4-68e64080e216_wxs_gdc_realn.bam	TCGA-BT-A20N-01A-11D-A14W-08	89a90bba-3563-4a23-a487-ba48e549d639	Tumor	https://api.gdc.cancer.gov/slicing/view/89a90bba-3563-4a23-a487-ba48e549d639?region=chr3:52300003-52511030	1	TCGA-BT-A20N
ebedab7c-dd7c-448e-8324-78c86f13be8b	TCGA-BLCA	e6ea3eed-7b54-4b01-bc07-ce26cb941982_wxs_gdc_realn.bam	TCGA-BT-A20N-11A-11D-A14W-08	7e75e391-c435-4a96-951e-3b08f7c46c6f	Normal	https://api.gdc.cancer.gov/slicing/view/7e75e391-c435-4a96-951e-3b08f7c46c6f?region=chr3:52300003-52511030	11	TCGA-BT-A20N
ec7fc492-53cc-4b71-a66a-1cef1adeba33	TCGA-BLCA	08ee6b7a-afe0-4c3d-9685-2657c0bbaa88_wxs_gdc_realn.bam	TCGA-LT-A5Z6-01A-11D-A289-08	90662f0e-76c5-4890-83bb-7d9bbcd81c10	Tumor	https://api.gdc.cancer.gov/slicing/view/90662f0e-76c5-4890-83bb-7d9bbcd81c10?region=chr3:52300003-52511030	1	TCGA-LT-A5Z6
ec7fc492-53cc-4b71-a66a-1cef1adeba33	TCGA-BLCA	6e66caf2-6274-4b6e-9e3c-1a125ed7befe_wxs_gdc_realn.bam	TCGA-LT-A5Z6-10A-01D-A289-08	3960418b-df50-4b4d-b5bb-7424383e2959	Normal	https://api.gdc.cancer.gov/slicing/view/3960418b-df50-4b4d-b5bb-7424383e2959?region=chr3:52300003-52511030	10	TCGA-LT-A5Z6
ed36d054-53c4-465c-bd84-6ec5227097bf	TCGA-BLCA	37e1e847-4705-47f1-a991-da03d4841fdb_wxs_gdc_realn.bam	TCGA-XF-AAMZ-01A-11D-A42E-08	26e6ba7d-4113-4133-94bc-fd3215c562a0	Tumor	https://api.gdc.cancer.gov/slicing/view/26e6ba7d-4113-4133-94bc-fd3215c562a0?region=chr3:52300003-52511030	1	TCGA-XF-AAMZ
ed36d054-53c4-465c-bd84-6ec5227097bf	TCGA-BLCA	03166753-067b-4d05-a297-aca7c46ce2ca_wxs_gdc_realn.bam	TCGA-XF-AAMZ-10A-01D-A42H-08	9633ca05-8514-4011-b558-c6eb9b08f7bf	Normal	https://api.gdc.cancer.gov/slicing/view/9633ca05-8514-4011-b558-c6eb9b08f7bf?region=chr3:52300003-52511030	10	TCGA-XF-AAMZ
edc290bf-9731-4f03-bc37-64542e78e8bb	TCGA-BLCA	4324b185-dc6d-450d-a4ef-875af7f1fcf2_wxs_gdc_realn.bam	TCGA-XF-AAMX-01A-11D-A42E-08	896cccbb-b4c4-4d01-b6ab-70fe70457b5b	Tumor	https://api.gdc.cancer.gov/slicing/view/896cccbb-b4c4-4d01-b6ab-70fe70457b5b?region=chr3:52300003-52511030	1	TCGA-XF-AAMX
edc290bf-9731-4f03-bc37-64542e78e8bb	TCGA-BLCA	b42dcdeb-8df4-47e5-854e-9c19a30b9b36_wxs_gdc_realn.bam	TCGA-XF-AAMX-10A-01D-A42H-08	ec97c01a-b250-4323-a4e5-c0940a7dac08	Normal	https://api.gdc.cancer.gov/slicing/view/ec97c01a-b250-4323-a4e5-c0940a7dac08?region=chr3:52300003-52511030	10	TCGA-XF-AAMX
eeca58fe-b5cb-4d13-a93f-a5a2ca00b6e2	TCGA-BLCA	fd02ab5c-4637-4b84-a511-003778534ca5_wxs_gdc_realn.bam	TCGA-K4-A5RH-01A-11D-A30E-08	bc789d35-9925-4aec-a412-64342ab52c32	Tumor	https://api.gdc.cancer.gov/slicing/view/bc789d35-9925-4aec-a412-64342ab52c32?region=chr3:52300003-52511030	1	TCGA-K4-A5RH
eeca58fe-b5cb-4d13-a93f-a5a2ca00b6e2	TCGA-BLCA	24fce45b-11cf-4981-822b-e78dd3e8d746_wxs_gdc_realn.bam	TCGA-K4-A5RH-10A-01D-A30H-08	b0669ec1-2ceb-4f0d-8fee-04a33bd071a0	Normal	https://api.gdc.cancer.gov/slicing/view/b0669ec1-2ceb-4f0d-8fee-04a33bd071a0?region=chr3:52300003-52511030	10	TCGA-K4-A5RH
eed3908f-f1bd-4254-bca8-bc1a7427e95c	TCGA-BLCA	c49aaf94-5376-463e-bbec-63c4c800c362_wxs_gdc_realn.bam	TCGA-XF-A8HI-01A-11D-A38G-08	c61aaab0-101f-4c91-9b36-bb03d39e4568	Tumor	https://api.gdc.cancer.gov/slicing/view/c61aaab0-101f-4c91-9b36-bb03d39e4568?region=chr3:52300003-52511030	1	TCGA-XF-A8HI
eed3908f-f1bd-4254-bca8-bc1a7427e95c	TCGA-BLCA	7f7b91c5-346e-478d-b9ca-a3df2010d480_wxs_gdc_realn.bam	TCGA-XF-A8HI-10A-01D-A38J-08	dcae22ed-2e61-4cde-8461-ad88b0096232	Normal	https://api.gdc.cancer.gov/slicing/view/dcae22ed-2e61-4cde-8461-ad88b0096232?region=chr3:52300003-52511030	10	TCGA-XF-A8HI
ef5dd4b3-b77a-444a-b5b0-c999a5a3d129	TCGA-BLCA	fc76c5bd-315d-4981-ae53-705f40d2c078_wxs_gdc_realn.bam	TCGA-FD-A3B7-01A-31D-A20D-08	e72ffd6b-393c-459c-95eb-31e34becc3c9	Tumor	https://api.gdc.cancer.gov/slicing/view/e72ffd6b-393c-459c-95eb-31e34becc3c9?region=chr3:52300003-52511030	1	TCGA-FD-A3B7
ef5dd4b3-b77a-444a-b5b0-c999a5a3d129	TCGA-BLCA	1e82025a-5704-46e6-ac57-8f4318969cc5_wxs_gdc_realn.bam	TCGA-FD-A3B7-10A-01D-A20D-08	a9b483d2-c3a4-4233-88f6-40ae1e443c56	Normal	https://api.gdc.cancer.gov/slicing/view/a9b483d2-c3a4-4233-88f6-40ae1e443c56?region=chr3:52300003-52511030	10	TCGA-FD-A3B7
f001cc02-8119-4726-b41c-14ac1e6a4216	TCGA-BLCA	98111e40-090b-4781-ac04-2b121d138da9_wxs_gdc_realn.bam	TCGA-4Z-AA7S-01A-11D-A391-08	eccce357-f128-4c11-9552-3fd27bb10561	Tumor	https://api.gdc.cancer.gov/slicing/view/eccce357-f128-4c11-9552-3fd27bb10561?region=chr3:52300003-52511030	1	TCGA-4Z-AA7S
f001cc02-8119-4726-b41c-14ac1e6a4216	TCGA-BLCA	83c51281-6330-4c1e-90c6-49015a1fd1f6_wxs_gdc_realn.bam	TCGA-4Z-AA7S-10A-01D-A394-08	027f7e75-1138-4012-8ce3-013b7d8dbcb3	Normal	https://api.gdc.cancer.gov/slicing/view/027f7e75-1138-4012-8ce3-013b7d8dbcb3?region=chr3:52300003-52511030	10	TCGA-4Z-AA7S
f027d254-ec01-4882-a8a7-964ae90b7d49	TCGA-BLCA	5f0fb2ba-0351-4ce0-8b74-31aa3deecae1_wxs_gdc_realn.bam	TCGA-DK-A1AB-01A-11D-A13W-08	cb6d6e48-01df-43f7-94f7-ac6af151d225	Tumor	https://api.gdc.cancer.gov/slicing/view/cb6d6e48-01df-43f7-94f7-ac6af151d225?region=chr3:52300003-52511030	1	TCGA-DK-A1AB
f027d254-ec01-4882-a8a7-964ae90b7d49	TCGA-BLCA	6bb1a3eb-1659-4df1-935d-f8b2d710ace4_wxs_gdc_realn.bam	TCGA-DK-A1AB-10A-01D-A13W-08	beb28ba9-a0c6-4bde-abda-701847a1ac5e	Normal	https://api.gdc.cancer.gov/slicing/view/beb28ba9-a0c6-4bde-abda-701847a1ac5e?region=chr3:52300003-52511030	10	TCGA-DK-A1AB
f093f043-efd4-4cba-a87f-8cbb5c1acd9e	TCGA-BLCA	52de410f-3ce3-4ee6-87f3-8ec2e829962f_wxs_gdc_realn.bam	TCGA-DK-A3IU-01A-11D-A20D-08	e89434a1-d786-4413-9a43-76be1c766a5e	Tumor	https://api.gdc.cancer.gov/slicing/view/e89434a1-d786-4413-9a43-76be1c766a5e?region=chr3:52300003-52511030	1	TCGA-DK-A3IU
f093f043-efd4-4cba-a87f-8cbb5c1acd9e	TCGA-BLCA	d261214a-bf85-4af6-936a-9350303517bb_wxs_gdc_realn.bam	TCGA-DK-A3IU-10A-01D-A20D-08	ca6e3dda-ef94-4d82-babc-98934f70ae28	Normal	https://api.gdc.cancer.gov/slicing/view/ca6e3dda-ef94-4d82-babc-98934f70ae28?region=chr3:52300003-52511030	10	TCGA-DK-A3IU
f1bd8305-5c3f-4c82-9e68-ba9cf4ecdf7b	TCGA-BLCA	cbaa26d9-b88b-4fa3-8bbc-28ebab5f90b6_wxs_gdc_realn.bam	TCGA-ZF-A9R1-01A-11D-A391-08	e0d5273a-1c61-46be-908d-4a33f78c874b	Tumor	https://api.gdc.cancer.gov/slicing/view/e0d5273a-1c61-46be-908d-4a33f78c874b?region=chr3:52300003-52511030	1	TCGA-ZF-A9R1
f1bd8305-5c3f-4c82-9e68-ba9cf4ecdf7b	TCGA-BLCA	a06ba712-79fb-4338-a707-cc1f490cc7c3_wxs_gdc_realn.bam	TCGA-ZF-A9R1-10A-01D-A394-08	75c47e4a-8b6d-4d9c-8e97-d484829996ae	Normal	https://api.gdc.cancer.gov/slicing/view/75c47e4a-8b6d-4d9c-8e97-d484829996ae?region=chr3:52300003-52511030	10	TCGA-ZF-A9R1
f1ebf96b-8df9-4e59-acef-7ad433e40214	TCGA-BLCA	0afabd62-8454-41b4-9b02-386681589688_wxs_gdc_realn.bam	TCGA-CF-A3MI-01A-11D-A20D-08	b9ae98eb-c111-4faf-ac48-13eef2ed44a0	Tumor	https://api.gdc.cancer.gov/slicing/view/b9ae98eb-c111-4faf-ac48-13eef2ed44a0?region=chr3:52300003-52511030	1	TCGA-CF-A3MI
f1ebf96b-8df9-4e59-acef-7ad433e40214	TCGA-BLCA	0213b9a1-5fdd-4064-aaf8-79fbc9715fff_wxs_gdc_realn.bam	TCGA-CF-A3MI-10A-01D-A20D-08	4843e5d7-45ed-40b9-aa77-1ccb6e72529b	Normal	https://api.gdc.cancer.gov/slicing/view/4843e5d7-45ed-40b9-aa77-1ccb6e72529b?region=chr3:52300003-52511030	10	TCGA-CF-A3MI
f3104468-bf17-434b-8a7e-bc3b253121ea	TCGA-BLCA	fbdcd7f9-1901-4e90-8e3c-71b05dc96da1_wxs_gdc_realn.bam	TCGA-DK-A1AF-01A-11D-A13W-08	57d26722-7545-4c0d-9b9f-3284c96d956d	Tumor	https://api.gdc.cancer.gov/slicing/view/57d26722-7545-4c0d-9b9f-3284c96d956d?region=chr3:52300003-52511030	1	TCGA-DK-A1AF
f3104468-bf17-434b-8a7e-bc3b253121ea	TCGA-BLCA	303b1fd2-d7a6-4166-a8a9-6f4677850cdd_wxs_gdc_realn.bam	TCGA-DK-A1AF-10A-01D-A13W-08	6c1cb13c-5384-485b-a176-a79fb3feedf1	Normal	https://api.gdc.cancer.gov/slicing/view/6c1cb13c-5384-485b-a176-a79fb3feedf1?region=chr3:52300003-52511030	10	TCGA-DK-A1AF
f48937ed-e294-41f0-8872-7010391167a9	TCGA-BLCA	e6c78a98-f45b-482b-a551-4f11b8c1ff8b_wxs_gdc_realn.bam	TCGA-BT-A20P-01A-11D-A14W-08	82d1f2fe-59b3-4773-84d7-00324a874a43	Tumor	https://api.gdc.cancer.gov/slicing/view/82d1f2fe-59b3-4773-84d7-00324a874a43?region=chr3:52300003-52511030	1	TCGA-BT-A20P
f48937ed-e294-41f0-8872-7010391167a9	TCGA-BLCA	dd05d620-285e-4734-924b-c16361749fa4_wxs_gdc_realn.bam	TCGA-BT-A20P-11A-11D-A14W-08	0aa00db2-b3e6-44da-b860-276bcce08048	Normal	https://api.gdc.cancer.gov/slicing/view/0aa00db2-b3e6-44da-b860-276bcce08048?region=chr3:52300003-52511030	11	TCGA-BT-A20P
f57122dd-a6f1-484d-b08a-cb1194de2f9d	TCGA-BLCA	a88ba1a4-5f1a-4d81-a17b-ce66fb86bc72_wxs_gdc_realn.bam	TCGA-ZF-A9RD-01A-11D-A42E-08	cb6dc8ed-cac0-4b20-8901-0362420a7bd7	Tumor	https://api.gdc.cancer.gov/slicing/view/cb6dc8ed-cac0-4b20-8901-0362420a7bd7?region=chr3:52300003-52511030	1	TCGA-ZF-A9RD
f57122dd-a6f1-484d-b08a-cb1194de2f9d	TCGA-BLCA	edc42619-b9ec-4296-bf85-d451b796ede5_wxs_gdc_realn.bam	TCGA-ZF-A9RD-10A-01D-A42H-08	3cc64ae5-1680-468a-999c-bf367e072acd	Normal	https://api.gdc.cancer.gov/slicing/view/3cc64ae5-1680-468a-999c-bf367e072acd?region=chr3:52300003-52511030	10	TCGA-ZF-A9RD
f5c187ef-dc08-4466-932a-43aa33285673	TCGA-BLCA	f3b9dfbd-3108-475c-a323-d7b605c9a365_wxs_gdc_realn.bam	TCGA-GV-A6ZA-01A-12D-A339-08	3510bddc-7d9f-4946-98fa-23c8c75d1a36	Tumor	https://api.gdc.cancer.gov/slicing/view/3510bddc-7d9f-4946-98fa-23c8c75d1a36?region=chr3:52300003-52511030	1	TCGA-GV-A6ZA
f5c187ef-dc08-4466-932a-43aa33285673	TCGA-BLCA	0a3477ea-668a-47b7-a37a-e8bb91eda271_wxs_gdc_realn.bam	TCGA-GV-A6ZA-10A-01D-A339-08	96b66476-b0b0-4da0-9229-616bf61a2033	Normal	https://api.gdc.cancer.gov/slicing/view/96b66476-b0b0-4da0-9229-616bf61a2033?region=chr3:52300003-52511030	10	TCGA-GV-A6ZA
f5e03536-26e1-480d-a7bb-010eb8210cd6	TCGA-BLCA	057ec20e-1807-4200-ae7f-274e3e626c34_wxs_gdc_realn.bam	TCGA-XF-A9SW-01A-11D-A42E-08	b8caa054-9367-4fed-bf00-5a2b4862baa8	Tumor	https://api.gdc.cancer.gov/slicing/view/b8caa054-9367-4fed-bf00-5a2b4862baa8?region=chr3:52300003-52511030	1	TCGA-XF-A9SW
f5e03536-26e1-480d-a7bb-010eb8210cd6	TCGA-BLCA	1c38f338-350a-4a3d-b5b5-36af84614603_wxs_gdc_realn.bam	TCGA-XF-A9SW-10A-01D-A42H-08	da2052d1-2b25-451b-8c72-4db1e1fc1f69	Normal	https://api.gdc.cancer.gov/slicing/view/da2052d1-2b25-451b-8c72-4db1e1fc1f69?region=chr3:52300003-52511030	10	TCGA-XF-A9SW
f632bc31-3aa0-4783-b10b-818ecb26d40b	TCGA-BLCA	ef419c48-bfec-4d63-89c7-2dc629df220c_wxs_gdc_realn.bam	TCGA-GU-A763-01A-11D-A32B-08	7f431dd2-b3b8-40fd-8d25-6f1ad9b72149	Tumor	https://api.gdc.cancer.gov/slicing/view/7f431dd2-b3b8-40fd-8d25-6f1ad9b72149?region=chr3:52300003-52511030	1	TCGA-GU-A763
f632bc31-3aa0-4783-b10b-818ecb26d40b	TCGA-BLCA	dd5b8ff3-b2ea-474e-a548-2aa477011cb1_wxs_gdc_realn.bam	TCGA-GU-A763-10A-01D-A329-08	16ba94b5-5a56-4d3a-926c-bc742dbd9fae	Normal	https://api.gdc.cancer.gov/slicing/view/16ba94b5-5a56-4d3a-926c-bc742dbd9fae?region=chr3:52300003-52511030	10	TCGA-GU-A763
f6d916b0-8e4c-49cb-a0d4-883908f3284f	TCGA-BLCA	680ee6c2-0510-4ff5-80b1-1f14c38cba06_wxs_gdc_realn.bam	TCGA-2F-A9KR-01A-11D-A38G-08	77ea9a2a-d188-41a6-8d67-d6e0dc35a60a	Tumor	https://api.gdc.cancer.gov/slicing/view/77ea9a2a-d188-41a6-8d67-d6e0dc35a60a?region=chr3:52300003-52511030	1	TCGA-2F-A9KR
f6d916b0-8e4c-49cb-a0d4-883908f3284f	TCGA-BLCA	1ba18d21-3d71-47e5-b8d7-96e282c265bc_wxs_gdc_realn.bam	TCGA-2F-A9KR-10A-01D-A38J-08	9a96cd86-4db0-48e2-9210-e808e4d91e39	Normal	https://api.gdc.cancer.gov/slicing/view/9a96cd86-4db0-48e2-9210-e808e4d91e39?region=chr3:52300003-52511030	10	TCGA-2F-A9KR
f78cb4fa-5548-40f8-b71b-663dde47f539	TCGA-BLCA	5d5193dc-1d1d-4119-a181-544c7fc4bbc8_wxs_gdc_realn.bam	TCGA-ZF-AA5N-01A-11D-A42E-08	7dd7b48a-9e5c-4881-8072-23ef99c6c69c	Tumor	https://api.gdc.cancer.gov/slicing/view/7dd7b48a-9e5c-4881-8072-23ef99c6c69c?region=chr3:52300003-52511030	1	TCGA-ZF-AA5N
f78cb4fa-5548-40f8-b71b-663dde47f539	TCGA-BLCA	7dc7520f-3483-4949-980c-ecd0549dfc81_wxs_gdc_realn.bam	TCGA-ZF-AA5N-10A-01D-A42H-08	cd0791df-084a-45db-88e0-ef2bcd34acb9	Normal	https://api.gdc.cancer.gov/slicing/view/cd0791df-084a-45db-88e0-ef2bcd34acb9?region=chr3:52300003-52511030	10	TCGA-ZF-AA5N
f7c891eb-3b09-4e01-bb8a-53d570518cbe	TCGA-BLCA	afb4bcde-56d9-42cb-b89d-9fc8559b3fa3_wxs_gdc_realn.bam	TCGA-E7-A3Y1-01A-11D-A22Z-08	c5844270-d856-4d63-85ac-6e28fc7ad518	Tumor	https://api.gdc.cancer.gov/slicing/view/c5844270-d856-4d63-85ac-6e28fc7ad518?region=chr3:52300003-52511030	1	TCGA-E7-A3Y1
f7c891eb-3b09-4e01-bb8a-53d570518cbe	TCGA-BLCA	bf2c0de5-987d-420b-b60a-96b70ec19a41_wxs_gdc_realn.bam	TCGA-E7-A3Y1-10A-01D-A22Z-08	1436a23e-98be-468e-bddd-8710ff300b1d	Normal	https://api.gdc.cancer.gov/slicing/view/1436a23e-98be-468e-bddd-8710ff300b1d?region=chr3:52300003-52511030	10	TCGA-E7-A3Y1
f8780a4b-7f55-41d1-bf92-8513955d150e	TCGA-BLCA	e9bbbfc3-0beb-4f91-92a1-081bff7c4a07_wxs_gdc_realn.bam	TCGA-BT-A20R-01A-12D-A16O-08	3a0c8613-9882-4bff-8ca6-c3e9d2cdbe48	Tumor	https://api.gdc.cancer.gov/slicing/view/3a0c8613-9882-4bff-8ca6-c3e9d2cdbe48?region=chr3:52300003-52511030	1	TCGA-BT-A20R
f8780a4b-7f55-41d1-bf92-8513955d150e	TCGA-BLCA	2c9954e9-6225-4fe3-b749-4812dd7cbe26_wxs_gdc_realn.bam	TCGA-BT-A20R-11A-11D-A16O-08	1c967a2c-2ffe-438b-a552-14d038232e9d	Normal	https://api.gdc.cancer.gov/slicing/view/1c967a2c-2ffe-438b-a552-14d038232e9d?region=chr3:52300003-52511030	11	TCGA-BT-A20R
f8c0a69c-df53-4a0a-a30e-4424c0ce3dd5	TCGA-BLCA	7d2a22eb-7344-4cba-ad7d-94c3f9ef3d7c_wxs_gdc_realn.bam	TCGA-DK-A1AG-01A-11D-A13W-08	b2eb6596-1713-40a5-8731-360a69bfaaa6	Tumor	https://api.gdc.cancer.gov/slicing/view/b2eb6596-1713-40a5-8731-360a69bfaaa6?region=chr3:52300003-52511030	1	TCGA-DK-A1AG
f8c0a69c-df53-4a0a-a30e-4424c0ce3dd5	TCGA-BLCA	709c4655-20e7-46e3-b4c1-920c180abd6f_wxs_gdc_realn.bam	TCGA-DK-A1AG-10A-01D-A13W-08	a8cf9f8a-3e3b-42ad-9b54-fa42fee8dc95	Normal	https://api.gdc.cancer.gov/slicing/view/a8cf9f8a-3e3b-42ad-9b54-fa42fee8dc95?region=chr3:52300003-52511030	10	TCGA-DK-A1AG
f90cff19-1c16-4514-8bc1-169539d01fca	TCGA-BLCA	0d8b4ebb-2b6c-4f7e-880d-9c775ed15273_wxs_gdc_realn.bam	TCGA-UY-A9PB-01A-11D-A38G-08	2c07923f-072b-49cf-ba5b-96188195c16e	Tumor	https://api.gdc.cancer.gov/slicing/view/2c07923f-072b-49cf-ba5b-96188195c16e?region=chr3:52300003-52511030	1	TCGA-UY-A9PB
f90cff19-1c16-4514-8bc1-169539d01fca	TCGA-BLCA	eb6aac44-86fa-4588-bea7-fa0e3657ecf0_wxs_gdc_realn.bam	TCGA-UY-A9PB-10A-01D-A38J-08	47a0091b-8a8f-4507-9eea-c5a2bb0882c8	Normal	https://api.gdc.cancer.gov/slicing/view/47a0091b-8a8f-4507-9eea-c5a2bb0882c8?region=chr3:52300003-52511030	10	TCGA-UY-A9PB
f953dc5d-58bf-4936-b9fe-74b45e8c00e5	TCGA-BLCA	7cecfbbc-5fe4-4413-95fd-07533aacbb73_wxs_gdc_realn.bam	TCGA-DK-A3IV-01A-22D-A21A-08	41ce9e95-5463-44bb-8fd8-ef46178f1e8f	Tumor	https://api.gdc.cancer.gov/slicing/view/41ce9e95-5463-44bb-8fd8-ef46178f1e8f?region=chr3:52300003-52511030	1	TCGA-DK-A3IV
f953dc5d-58bf-4936-b9fe-74b45e8c00e5	TCGA-BLCA	e7fdb6f5-7d5a-4f7f-b1bb-48481bfca5a2_wxs_gdc_realn.bam	TCGA-DK-A3IV-10A-01D-A21A-08	66ea6e9e-0b5a-48c9-9027-d9aee7362a71	Normal	https://api.gdc.cancer.gov/slicing/view/66ea6e9e-0b5a-48c9-9027-d9aee7362a71?region=chr3:52300003-52511030	10	TCGA-DK-A3IV
f9a03eaa-a228-429c-99c5-8e877379db0f	TCGA-BLCA	bb661102-6e30-4c9c-9506-6c65a79a8f32_wxs_gdc_realn.bam	TCGA-XF-A9T4-01A-11D-A391-08	71191116-e551-44ea-8b07-ffbd0d3ad5ae	Tumor	https://api.gdc.cancer.gov/slicing/view/71191116-e551-44ea-8b07-ffbd0d3ad5ae?region=chr3:52300003-52511030	1	TCGA-XF-A9T4
f9a03eaa-a228-429c-99c5-8e877379db0f	TCGA-BLCA	179a8520-e156-48ad-91a1-2079c2de6d4f_wxs_gdc_realn.bam	TCGA-XF-A9T4-10A-01D-A394-08	decf3266-e5fb-459d-ad03-d28eaf88d539	Normal	https://api.gdc.cancer.gov/slicing/view/decf3266-e5fb-459d-ad03-d28eaf88d539?region=chr3:52300003-52511030	10	TCGA-XF-A9T4
f9a7ab94-70df-4194-8102-66021d01dadd	TCGA-BLCA	e4824b72-e9d3-44b8-9d1e-251a692a1496_wxs_gdc_realn.bam	TCGA-XF-A9T5-01A-11D-A42E-08	b7341b9b-a94d-4c66-b8b4-484d72f0a2af	Tumor	https://api.gdc.cancer.gov/slicing/view/b7341b9b-a94d-4c66-b8b4-484d72f0a2af?region=chr3:52300003-52511030	1	TCGA-XF-A9T5
f9a7ab94-70df-4194-8102-66021d01dadd	TCGA-BLCA	084c1476-0737-4206-a102-5ae4ec488f5f_wxs_gdc_realn.bam	TCGA-XF-A9T5-10A-01D-A42H-08	d29a5d0f-440a-4528-a9b0-f39afe4f211c	Normal	https://api.gdc.cancer.gov/slicing/view/d29a5d0f-440a-4528-a9b0-f39afe4f211c?region=chr3:52300003-52511030	10	TCGA-XF-A9T5
ff5b9238-38a7-42b4-9d44-3b8ec9913f6d	TCGA-BLCA	81c50b0d-0c5f-4d9b-8ce9-7d7b28c0d12c_wxs_gdc_realn.bam	TCGA-GU-A42P-01A-11D-A23U-08	946ad258-046f-4211-9559-f220311ac706	Tumor	https://api.gdc.cancer.gov/slicing/view/946ad258-046f-4211-9559-f220311ac706?region=chr3:52300003-52511030	1	TCGA-GU-A42P
ff5b9238-38a7-42b4-9d44-3b8ec9913f6d	TCGA-BLCA	ede0844d-87bc-41b2-8eef-aa3e6d0f2a04_wxs_gdc_realn.bam	TCGA-GU-A42P-10A-01D-A23U-08	0e0f3799-af04-4d2c-96c7-aca222df84a2	Normal	https://api.gdc.cancer.gov/slicing/view/0e0f3799-af04-4d2c-96c7-aca222df84a2?region=chr3:52300003-52511030	10	TCGA-GU-A42P
fa2410b1-4f69-446d-99ee-a10a00034c42	TCGA-BLCA	b0de4321-2f24-46ec-b2dd-da87b4c7d012_wxs_gdc_realn.bam	TCGA-UY-A8OD-01A-11D-A364-08	5b10179b-4afa-4d1d-9ffc-ad7212cb5e3c	Tumor	https://api.gdc.cancer.gov/slicing/view/5b10179b-4afa-4d1d-9ffc-ad7212cb5e3c?region=chr3:52300003-52511030	1	TCGA-UY-A8OD
fa2410b1-4f69-446d-99ee-a10a00034c42	TCGA-BLCA	dad46a60-a3b2-4325-a4ca-c4b0c682f2de_wxs_gdc_realn.bam	TCGA-UY-A8OD-10A-01D-A362-08	f18ec3b4-6512-45e2-b39d-832b78b85928	Normal	https://api.gdc.cancer.gov/slicing/view/f18ec3b4-6512-45e2-b39d-832b78b85928?region=chr3:52300003-52511030	10	TCGA-UY-A8OD
fae38579-5fe2-4d81-9729-39fde866d18c	TCGA-BLCA	55331efe-b1a3-410f-822f-d2512e1768a5_wxs_gdc_realn.bam	TCGA-FJ-A3ZF-01A-11D-A23M-08	9cfab533-83a3-401e-8522-ac3850695733	Tumor	https://api.gdc.cancer.gov/slicing/view/9cfab533-83a3-401e-8522-ac3850695733?region=chr3:52300003-52511030	1	TCGA-FJ-A3ZF
fae38579-5fe2-4d81-9729-39fde866d18c	TCGA-BLCA	35abd07a-1ed0-4bf2-835d-043a633fcb80_wxs_gdc_realn.bam	TCGA-FJ-A3ZF-10A-01D-A23K-08	69c15bc2-342d-44a4-ae77-a276388a7ceb	Normal	https://api.gdc.cancer.gov/slicing/view/69c15bc2-342d-44a4-ae77-a276388a7ceb?region=chr3:52300003-52511030	10	TCGA-FJ-A3ZF
faf3c230-c661-4d6e-9b73-2b679bc6deff	TCGA-BLCA	2d41a927-03d2-47bd-887e-febce78b94a5_wxs_gdc_realn.bam	TCGA-E7-A6MF-01A-12D-A32B-08	44f376f1-0bf7-454d-921b-4e59b02ace33	Tumor	https://api.gdc.cancer.gov/slicing/view/44f376f1-0bf7-454d-921b-4e59b02ace33?region=chr3:52300003-52511030	1	TCGA-E7-A6MF
faf3c230-c661-4d6e-9b73-2b679bc6deff	TCGA-BLCA	ca8ff05c-f764-4604-8a93-b2d631ebcfea_wxs_gdc_realn.bam	TCGA-E7-A6MF-10B-01D-A329-08	3363cae8-c5de-4502-9ca9-ed20d235d173	Normal	https://api.gdc.cancer.gov/slicing/view/3363cae8-c5de-4502-9ca9-ed20d235d173?region=chr3:52300003-52511030	10	TCGA-E7-A6MF
faf4c71c-c4f3-4513-8c44-9114a5d3729a	TCGA-BLCA	50e46ae7-68b2-48b2-b3ae-0481677c53a6_wxs_gdc_realn.bam	TCGA-E7-A4IJ-01A-31D-A26M-08	adf5a2f2-1923-4d2d-9ddf-20e2113d0643	Tumor	https://api.gdc.cancer.gov/slicing/view/adf5a2f2-1923-4d2d-9ddf-20e2113d0643?region=chr3:52300003-52511030	1	TCGA-E7-A4IJ
faf4c71c-c4f3-4513-8c44-9114a5d3729a	TCGA-BLCA	673721c5-3509-488a-8f5d-c801bd1f1568_wxs_gdc_realn.bam	TCGA-E7-A4IJ-10A-01D-A26K-08	184a7eab-fa4e-4b26-9cd9-18b3bfe9cabd	Normal	https://api.gdc.cancer.gov/slicing/view/184a7eab-fa4e-4b26-9cd9-18b3bfe9cabd?region=chr3:52300003-52511030	10	TCGA-E7-A4IJ
fc0032db-b6d8-4da3-bd1b-beec4196abf0	TCGA-BLCA	173c1518-6bcb-4e25-a119-de32dab91286_wxs_gdc_realn.bam	TCGA-DK-A3IN-01A-11D-A20D-08	8dbd4662-581f-49f3-8274-6c5f3d1418af	Tumor	https://api.gdc.cancer.gov/slicing/view/8dbd4662-581f-49f3-8274-6c5f3d1418af?region=chr3:52300003-52511030	1	TCGA-DK-A3IN
fc0032db-b6d8-4da3-bd1b-beec4196abf0	TCGA-BLCA	c919f230-5d67-44e2-b154-1839ec548f56_wxs_gdc_realn.bam	TCGA-DK-A3IN-10A-01D-A20D-08	677f776e-c074-4de5-8827-a3cc441a802d	Normal	https://api.gdc.cancer.gov/slicing/view/677f776e-c074-4de5-8827-a3cc441a802d?region=chr3:52300003-52511030	10	TCGA-DK-A3IN
fcda9873-3a93-40b2-913d-4df1e6a27efb	TCGA-BLCA	918997c8-256c-4084-a84e-e153eff11666_wxs_gdc_realn.bam	TCGA-FD-A6TA-01A-12D-A339-08	4a1d8e21-2559-4a90-bc03-9102683884d7	Tumor	https://api.gdc.cancer.gov/slicing/view/4a1d8e21-2559-4a90-bc03-9102683884d7?region=chr3:52300003-52511030	1	TCGA-FD-A6TA
fcda9873-3a93-40b2-913d-4df1e6a27efb	TCGA-BLCA	4194d054-f831-45e3-881f-4cd762bb72c5_wxs_gdc_realn.bam	TCGA-FD-A6TA-10A-21D-A339-08	0d876622-1766-427e-bdff-9ecaa8529c2a	Normal	https://api.gdc.cancer.gov/slicing/view/0d876622-1766-427e-bdff-9ecaa8529c2a?region=chr3:52300003-52511030	10	TCGA-FD-A6TA
fe33e5e0-a54d-481a-897c-e32b4708da69	TCGA-BLCA	ed352cfc-4090-4900-b7dc-a0a7a35ca96b_wxs_gdc_realn.bam	TCGA-UY-A8OB-01A-12D-A42E-08	7da7a229-eace-4e2b-8946-bcb86888e991	Tumor	https://api.gdc.cancer.gov/slicing/view/7da7a229-eace-4e2b-8946-bcb86888e991?region=chr3:52300003-52511030	1	TCGA-UY-A8OB
fe33e5e0-a54d-481a-897c-e32b4708da69	TCGA-BLCA	84481ebf-c9aa-4a72-b49b-8bb6beec0ba0_wxs_gdc_realn.bam	TCGA-UY-A8OB-11A-12D-A42H-08	9851f4dc-7a1d-4b49-ad93-f3eb512daec6	Normal	https://api.gdc.cancer.gov/slicing/view/9851f4dc-7a1d-4b49-ad93-f3eb512daec6?region=chr3:52300003-52511030	11	TCGA-UY-A8OB
fed69898-a229-4b81-bbd9-cdcb164dae7b	TCGA-BLCA	73b4d64c-73a7-48fa-a2ba-100226f56348_wxs_gdc_realn.bam	TCGA-UY-A9PE-01A-11D-A38G-08	bd91652c-a1a0-4d70-95d5-e9dd1bd6850f	Tumor	https://api.gdc.cancer.gov/slicing/view/bd91652c-a1a0-4d70-95d5-e9dd1bd6850f?region=chr3:52300003-52511030	1	TCGA-UY-A9PE
fed69898-a229-4b81-bbd9-cdcb164dae7b	TCGA-BLCA	368788cf-d48d-47e8-83de-2f051c1d8785_wxs_gdc_realn.bam	TCGA-UY-A9PE-10A-01D-A38J-08	098420bc-5c4d-49fc-aa65-56464677862c	Normal	https://api.gdc.cancer.gov/slicing/view/098420bc-5c4d-49fc-aa65-56464677862c?region=chr3:52300003-52511030	10	TCGA-UY-A9PE
791c5768-f0f5-4ab6-86eb-998e5c4b49e3	TCGA-BRCA	33a09072-6554-4d46-b738-0852624940af_wxs_gdc_realn.bam	TCGA-E2-A1L7-01A-11D-A142-09	3e94c060-502e-42db-85fe-b5e273a3237f	Tumor	https://api.gdc.cancer.gov/slicing/view/3e94c060-502e-42db-85fe-b5e273a3237f?region=chr3:52300003-52511030	1	TCGA-E2-A1L7
791c5768-f0f5-4ab6-86eb-998e5c4b49e3	TCGA-BRCA	f5286adc-5c10-4b09-a433-daeca4c1f377_wxs_gdc_realn.bam	TCGA-E2-A1L7-10A-01D-A142-09	8b4109da-16c6-4ac7-958c-76e6fe77b6c3	Normal	https://api.gdc.cancer.gov/slicing/view/8b4109da-16c6-4ac7-958c-76e6fe77b6c3?region=chr3:52300003-52511030	10	TCGA-E2-A1L7
e3c336f5-c32f-4c5d-81fb-e2408ae145b2	TCGA-BRCA	79e2c073-7727-4c34-ac28-5d7895144743_wxs_gdc_realn.bam	TCGA-AR-A0U0-01A-11D-A10G-09	81a64d52-4683-4245-80a7-cfe2cd879975	Tumor	https://api.gdc.cancer.gov/slicing/view/81a64d52-4683-4245-80a7-cfe2cd879975?region=chr3:52300003-52511030	1	TCGA-AR-A0U0
e3c336f5-c32f-4c5d-81fb-e2408ae145b2	TCGA-BRCA	4300938a-51ef-4124-b665-cf8cbebeeb0e_wxs_gdc_realn.bam	TCGA-AR-A0U0-10A-01D-A10G-09	17bcef52-2e36-4bf8-9c70-3fb3e9214cb0	Normal	https://api.gdc.cancer.gov/slicing/view/17bcef52-2e36-4bf8-9c70-3fb3e9214cb0?region=chr3:52300003-52511030	10	TCGA-AR-A0U0
84b7ccf2-8ab3-4b21-96de-800d231bc072	TCGA-BRCA	671a3899-2c82-49eb-b26f-b22f94292694_wxs_gdc_realn.bam	TCGA-BH-A28O-01A-11D-A228-09	3787a01e-3747-4323-aa44-ab2d1ee9461e	Tumor	https://api.gdc.cancer.gov/slicing/view/3787a01e-3747-4323-aa44-ab2d1ee9461e?region=chr3:52300003-52511030	1	TCGA-BH-A28O
84b7ccf2-8ab3-4b21-96de-800d231bc072	TCGA-BRCA	6b7bf36b-da79-40b8-a79c-ea31e3bb84c0_wxs_gdc_realn.bam	TCGA-BH-A28O-10A-01D-A22A-09	63b89ae6-9d27-4f8c-9751-c698c7f75970	Normal	https://api.gdc.cancer.gov/slicing/view/63b89ae6-9d27-4f8c-9751-c698c7f75970?region=chr3:52300003-52511030	10	TCGA-BH-A28O
75113445-d2d6-44a0-866c-c9175e6d214b	TCGA-BRCA	f3accede-1716-4d44-bad4-5427a9ebd675_wxs_gdc_realn.bam	TCGA-A2-A0D4-01A-11W-A019-09	f6dc7510-edda-4364-b1d7-82feeed8678b	Tumor	https://api.gdc.cancer.gov/slicing/view/f6dc7510-edda-4364-b1d7-82feeed8678b?region=chr3:52300003-52511030	1	TCGA-A2-A0D4
75113445-d2d6-44a0-866c-c9175e6d214b	TCGA-BRCA	9223d8eb-db2b-469a-94fc-857f5b62996c_wxs_gdc_realn.bam	TCGA-A2-A0D4-10A-01W-A021-09	29d899ec-4630-43a0-9a2d-097bdbd1c412	Normal	https://api.gdc.cancer.gov/slicing/view/29d899ec-4630-43a0-9a2d-097bdbd1c412?region=chr3:52300003-52511030	10	TCGA-A2-A0D4
b7a4df9a-4e25-4550-9c10-338ca1921c2f	TCGA-BRCA	15d9c916-a12e-48a0-8a0f-8c240c54bd37_wxs_gdc_realn.bam	TCGA-E9-A1R4-01A-21D-A14G-09	2934a187-12de-43a5-97a2-52b63332b2a8	Tumor	https://api.gdc.cancer.gov/slicing/view/2934a187-12de-43a5-97a2-52b63332b2a8?region=chr3:52300003-52511030	1	TCGA-E9-A1R4
b7a4df9a-4e25-4550-9c10-338ca1921c2f	TCGA-BRCA	769c4e3f-5ee1-4a17-840e-84cfdba07434_wxs_gdc_realn.bam	TCGA-E9-A1R4-10A-01D-A14G-09	1161dfc5-a9ae-4ccc-819e-4b27c9e3729c	Normal	https://api.gdc.cancer.gov/slicing/view/1161dfc5-a9ae-4ccc-819e-4b27c9e3729c?region=chr3:52300003-52511030	10	TCGA-E9-A1R4
d5f2b85a-94a9-4168-bbe8-149ec71342b0	TCGA-BRCA	8f3a1eea-b417-4a3e-a7e9-f64d70b6b34f_wxs_gdc_realn.bam	TCGA-AC-A62V-01A-11D-A31U-09	5832ab07-18cb-4323-845c-684754085956	Tumor	https://api.gdc.cancer.gov/slicing/view/5832ab07-18cb-4323-845c-684754085956?region=chr3:52300003-52511030	1	TCGA-AC-A62V
d5f2b85a-94a9-4168-bbe8-149ec71342b0	TCGA-BRCA	200832d5-bc97-458f-b3c4-8ac15410b312_wxs_gdc_realn.bam	TCGA-AC-A62V-10A-01D-A31U-09	71f28f35-f5a0-418b-8895-51a679be7cba	Normal	https://api.gdc.cancer.gov/slicing/view/71f28f35-f5a0-418b-8895-51a679be7cba?region=chr3:52300003-52511030	10	TCGA-AC-A62V
b9c6c069-2a2b-4cc7-a398-dc45c132d979	TCGA-BRCA	115a26e2-23e0-435c-9fa1-9b8df49e7ffe_wxs_gdc_realn.bam	TCGA-AC-A8OP-01A-11D-A36J-09	9bdc0cf1-5865-48f6-b16e-3f229c563861	Tumor	https://api.gdc.cancer.gov/slicing/view/9bdc0cf1-5865-48f6-b16e-3f229c563861?region=chr3:52300003-52511030	1	TCGA-AC-A8OP
b9c6c069-2a2b-4cc7-a398-dc45c132d979	TCGA-BRCA	6a367098-6007-413f-b4ad-d1aa2acbdf0e_wxs_gdc_realn.bam	TCGA-AC-A8OP-10A-01D-A36M-09	f547c252-d4b3-4dea-846e-4828096a620c	Normal	https://api.gdc.cancer.gov/slicing/view/f547c252-d4b3-4dea-846e-4828096a620c?region=chr3:52300003-52511030	10	TCGA-AC-A8OP
1c40b84e-a0e3-429f-a48c-21566cf881c0	TCGA-BRCA	db1763d1-fcae-4a01-a0cb-3019e292aa10_wxs_gdc_realn.bam	TCGA-D8-A143-01A-11D-A10Y-09	8e05d274-3c15-4e4d-aba7-d5b031460dfb	Tumor	https://api.gdc.cancer.gov/slicing/view/8e05d274-3c15-4e4d-aba7-d5b031460dfb?region=chr3:52300003-52511030	1	TCGA-D8-A143
1c40b84e-a0e3-429f-a48c-21566cf881c0	TCGA-BRCA	a8bb9607-a942-4e01-a4e3-faeeff223d0d_wxs_gdc_realn.bam	TCGA-D8-A143-10A-01D-A110-09	6fe1e3c5-eae7-4777-8e6d-ecd63b24f740	Normal	https://api.gdc.cancer.gov/slicing/view/6fe1e3c5-eae7-4777-8e6d-ecd63b24f740?region=chr3:52300003-52511030	10	TCGA-D8-A143
0491063c-14a7-4104-8002-1459126332f3	TCGA-BRCA	c5b1f426-562e-44e4-bcce-ce2ff6d969c8_wxs_gdc_realn.bam	TCGA-B6-A0IK-01A-12W-A071-09	503a61f6-3a77-4a1d-ace2-10f261d9c928	Tumor	https://api.gdc.cancer.gov/slicing/view/503a61f6-3a77-4a1d-ace2-10f261d9c928?region=chr3:52300003-52511030	1	TCGA-B6-A0IK
0491063c-14a7-4104-8002-1459126332f3	TCGA-BRCA	79f55c96-edea-4b81-a4de-5df5e55df162_wxs_gdc_realn.bam	TCGA-B6-A0IK-10A-01W-A071-09	4676f54c-44e6-44be-8ca9-2304b1eeee36	Normal	https://api.gdc.cancer.gov/slicing/view/4676f54c-44e6-44be-8ca9-2304b1eeee36?region=chr3:52300003-52511030	10	TCGA-B6-A0IK
b4e4fea2-b802-4a86-923e-3fcbd3c708fe	TCGA-BRCA	de20290a-1560-41fd-896b-a3ae1103423e_wxs_gdc_realn.bam	TCGA-BH-A0B1-01A-12W-A071-09	22eb42af-6ad8-4d6c-a739-e0bd14a7ddb2	Tumor	https://api.gdc.cancer.gov/slicing/view/22eb42af-6ad8-4d6c-a739-e0bd14a7ddb2?region=chr3:52300003-52511030	1	TCGA-BH-A0B1
b4e4fea2-b802-4a86-923e-3fcbd3c708fe	TCGA-BRCA	eb76d20f-0575-49c2-a173-c370be9eef44_wxs_gdc_realn.bam	TCGA-BH-A0B1-10A-01W-A071-09	4d0129a1-1e42-4db6-a75f-583dbad95790	Normal	https://api.gdc.cancer.gov/slicing/view/4d0129a1-1e42-4db6-a75f-583dbad95790?region=chr3:52300003-52511030	10	TCGA-BH-A0B1
87b85935-a058-44ad-8fb6-8511130eaffe	TCGA-BRCA	a76adfd1-8c89-4c13-b570-5ccc47043a70_wxs_gdc_realn.bam	TCGA-D8-A1XV-01A-11D-A14K-09	09cef5de-e8d2-41bd-a87a-af3c72cfd4bf	Tumor	https://api.gdc.cancer.gov/slicing/view/09cef5de-e8d2-41bd-a87a-af3c72cfd4bf?region=chr3:52300003-52511030	1	TCGA-D8-A1XV
87b85935-a058-44ad-8fb6-8511130eaffe	TCGA-BRCA	679a76a2-1e0a-4289-a8e2-b460b9da28af_wxs_gdc_realn.bam	TCGA-D8-A1XV-10A-01D-A14K-09	ee93ff0b-41d1-4c42-bc33-56cfcc7fe6b3	Normal	https://api.gdc.cancer.gov/slicing/view/ee93ff0b-41d1-4c42-bc33-56cfcc7fe6b3?region=chr3:52300003-52511030	10	TCGA-D8-A1XV
2c04a2f5-321e-4dea-8e00-268325da65cb	TCGA-BRCA	11ec4a6f-f2dc-4b0b-9ba5-6fea8222e2d7_wxs_gdc_realn.bam	TCGA-A8-A06T-01A-11W-A019-09	de59818d-d828-4528-9946-43026ce03701	Tumor	https://api.gdc.cancer.gov/slicing/view/de59818d-d828-4528-9946-43026ce03701?region=chr3:52300003-52511030	1	TCGA-A8-A06T
2c04a2f5-321e-4dea-8e00-268325da65cb	TCGA-BRCA	b1e53432-5968-4fb9-acf4-f161e65013da_wxs_gdc_realn.bam	TCGA-A8-A06T-10A-01W-A021-09	2ccc4619-a40e-4efa-90d8-8e9f6b31d87f	Normal	https://api.gdc.cancer.gov/slicing/view/2ccc4619-a40e-4efa-90d8-8e9f6b31d87f?region=chr3:52300003-52511030	10	TCGA-A8-A06T
0d146997-cfdc-4587-888c-e876fc455c80	TCGA-BRCA	0d0a7623-cc2d-443f-9798-df420fc50d17_wxs_gdc_realn.bam	TCGA-A2-A4RW-01A-21D-A25Q-09	773ef832-7eac-489e-b7e3-06b938e8f96a	Tumor	https://api.gdc.cancer.gov/slicing/view/773ef832-7eac-489e-b7e3-06b938e8f96a?region=chr3:52300003-52511030	1	TCGA-A2-A4RW
0d146997-cfdc-4587-888c-e876fc455c80	TCGA-BRCA	abd9cb0d-01de-478e-8dd7-b8b93e099f58_wxs_gdc_realn.bam	TCGA-A2-A4RW-10A-01D-A25Q-09	880e4761-05da-48f8-9534-337b09b85992	Normal	https://api.gdc.cancer.gov/slicing/view/880e4761-05da-48f8-9534-337b09b85992?region=chr3:52300003-52511030	10	TCGA-A2-A4RW
09765b0a-94f6-47d2-af56-93368084ac3a	TCGA-BRCA	d29ba065-28ca-4dfb-9588-06be857f67b2_wxs_gdc_realn.bam	TCGA-A7-A0CD-01A-11W-A019-09	351e6689-c2cd-4fb8-8233-185b5c46b550	Tumor	https://api.gdc.cancer.gov/slicing/view/351e6689-c2cd-4fb8-8233-185b5c46b550?region=chr3:52300003-52511030	1	TCGA-A7-A0CD
09765b0a-94f6-47d2-af56-93368084ac3a	TCGA-BRCA	1f53f23c-bb31-4247-ba6a-fa2b4d7d9fbf_wxs_gdc_realn.bam	TCGA-A7-A0CD-10A-01W-A021-09	0bb5e8aa-7cab-40ae-ba8d-9e211398fc15	Normal	https://api.gdc.cancer.gov/slicing/view/0bb5e8aa-7cab-40ae-ba8d-9e211398fc15?region=chr3:52300003-52511030	10	TCGA-A7-A0CD
6e7d5ec6-a469-467c-b748-237353c23416	TCGA-BRCA	6c3b8e04-6582-42e9-b3cf-9220b8c1f136_wxs_gdc_realn.bam	TCGA-3C-AAAU-01A-11D-A41F-09	05dd1047-c27b-40b1-960d-0ffa3c5ebb40	Tumor	https://api.gdc.cancer.gov/slicing/view/05dd1047-c27b-40b1-960d-0ffa3c5ebb40?region=chr3:52300003-52511030	1	TCGA-3C-AAAU
6e7d5ec6-a469-467c-b748-237353c23416	TCGA-BRCA	180b06bb-30e0-432a-b824-06e45b102438_wxs_gdc_realn.bam	TCGA-3C-AAAU-10A-01D-A41F-09	6ca9e66f-39b1-40f4-b7ba-4cd17cc6fcf5	Normal	https://api.gdc.cancer.gov/slicing/view/6ca9e66f-39b1-40f4-b7ba-4cd17cc6fcf5?region=chr3:52300003-52511030	10	TCGA-3C-AAAU
d2694b09-7844-4496-865c-5d3d8cd03330	TCGA-BRCA	e5ca0f82-6fa9-4d54-adc7-385721f351f3_wxs_gdc_realn.bam	TCGA-D8-A1XB-01A-11D-A14G-09	61eb0e13-019b-48d8-b214-e8bdd2645e2d	Tumor	https://api.gdc.cancer.gov/slicing/view/61eb0e13-019b-48d8-b214-e8bdd2645e2d?region=chr3:52300003-52511030	1	TCGA-D8-A1XB
d2694b09-7844-4496-865c-5d3d8cd03330	TCGA-BRCA	665d057d-7d5f-41ef-98f1-5d71dded62b5_wxs_gdc_realn.bam	TCGA-D8-A1XB-10A-01D-A14G-09	0428d0a4-d87e-4b50-b21b-4af3ca84e668	Normal	https://api.gdc.cancer.gov/slicing/view/0428d0a4-d87e-4b50-b21b-4af3ca84e668?region=chr3:52300003-52511030	10	TCGA-D8-A1XB
7588a286-6935-424a-bc5f-92e24c83eb37	TCGA-BRCA	b92107c5-c46f-4606-b4e9-2dab55ca4e9c_wxs_gdc_realn.bam	TCGA-B6-A0WV-01A-11D-A10G-09	37344c48-1343-41c1-943c-bb2596b2c93b	Tumor	https://api.gdc.cancer.gov/slicing/view/37344c48-1343-41c1-943c-bb2596b2c93b?region=chr3:52300003-52511030	1	TCGA-B6-A0WV
7588a286-6935-424a-bc5f-92e24c83eb37	TCGA-BRCA	ea0de699-16b8-468d-ab85-223eb3880566_wxs_gdc_realn.bam	TCGA-B6-A0WV-10A-01D-A10G-09	3d71b2d6-033b-4ba0-a9a6-284236725a15	Normal	https://api.gdc.cancer.gov/slicing/view/3d71b2d6-033b-4ba0-a9a6-284236725a15?region=chr3:52300003-52511030	10	TCGA-B6-A0WV
01f50abf-fc15-446e-9d07-edeecc545a32	TCGA-BRCA	a966904f-e8dd-473c-8626-84c25d7e0d6c_wxs_gdc_realn.bam	TCGA-E2-A155-01A-11D-A12B-09	56b19e8b-b39f-4517-af34-0ef1e5a32190	Tumor	https://api.gdc.cancer.gov/slicing/view/56b19e8b-b39f-4517-af34-0ef1e5a32190?region=chr3:52300003-52511030	1	TCGA-E2-A155
01f50abf-fc15-446e-9d07-edeecc545a32	TCGA-BRCA	ff422b83-8a29-41b3-8e73-2909fe3521da_wxs_gdc_realn.bam	TCGA-E2-A155-10A-01D-A12B-09	bc248825-bb81-452d-945d-2efd8ea68ee7	Normal	https://api.gdc.cancer.gov/slicing/view/bc248825-bb81-452d-945d-2efd8ea68ee7?region=chr3:52300003-52511030	10	TCGA-E2-A155
f1692f4b-ce1b-4fc5-ac55-1022ecae0d1e	TCGA-BRCA	a3e8738b-2456-4f08-bb3d-5debb4265f85_wxs_gdc_realn.bam	TCGA-C8-A134-01A-11D-A10Y-09	3fd59434-5be4-4ad7-b3cb-14b65a1c591d	Tumor	https://api.gdc.cancer.gov/slicing/view/3fd59434-5be4-4ad7-b3cb-14b65a1c591d?region=chr3:52300003-52511030	1	TCGA-C8-A134
f1692f4b-ce1b-4fc5-ac55-1022ecae0d1e	TCGA-BRCA	b25af510-abd7-402a-96bf-6532cb18ec71_wxs_gdc_realn.bam	TCGA-C8-A134-10A-01D-A110-09	6bf16745-7b90-4433-99d1-3636f14d50a0	Normal	https://api.gdc.cancer.gov/slicing/view/6bf16745-7b90-4433-99d1-3636f14d50a0?region=chr3:52300003-52511030	10	TCGA-C8-A134
2b22db1d-54a1-4b9e-a86e-a174cf51d95c	TCGA-BRCA	81e4b7a4-8d94-4d31-9c08-325ee04f5f36_wxs_gdc_realn.bam	TCGA-BH-A0BS-01A-11D-A12Q-09	4c5ee0ac-ef01-493f-8efb-6fafc90ba5df	Tumor	https://api.gdc.cancer.gov/slicing/view/4c5ee0ac-ef01-493f-8efb-6fafc90ba5df?region=chr3:52300003-52511030	1	TCGA-BH-A0BS
2b22db1d-54a1-4b9e-a86e-a174cf51d95c	TCGA-BRCA	fec92c99-b092-4b58-add7-e698e2e4161d_wxs_gdc_realn.bam	TCGA-BH-A0BS-11A-11D-A12Q-09	f06e4193-de51-4b1e-997e-e74ae4f88f93	Normal	https://api.gdc.cancer.gov/slicing/view/f06e4193-de51-4b1e-997e-e74ae4f88f93?region=chr3:52300003-52511030	11	TCGA-BH-A0BS
972447aa-4332-47e7-bddd-2eb699dbb664	TCGA-BRCA	c9253ecc-cfac-4cc5-8dab-1e502d34d103_wxs_gdc_realn.bam	TCGA-AR-A0TS-01A-11D-A10Y-09	85823cd2-cbbb-49d1-904f-3e05a899d964	Tumor	https://api.gdc.cancer.gov/slicing/view/85823cd2-cbbb-49d1-904f-3e05a899d964?region=chr3:52300003-52511030	1	TCGA-AR-A0TS
972447aa-4332-47e7-bddd-2eb699dbb664	TCGA-BRCA	5554cf4e-b4a0-4938-b5d4-852a5bca8de7_wxs_gdc_realn.bam	TCGA-AR-A0TS-10A-01D-A110-09	6f9e4941-42da-420d-b5b7-24c2103e0de4	Normal	https://api.gdc.cancer.gov/slicing/view/6f9e4941-42da-420d-b5b7-24c2103e0de4?region=chr3:52300003-52511030	10	TCGA-AR-A0TS
8e54232d-d8bb-4612-8b0e-4feb076a60f9	TCGA-BRCA	36053173-6839-43ec-8157-75d729085e6b_wxs_gdc_realn.bam	TCGA-A2-A0CO-01A-13D-A228-09	43fb59ec-749a-47bc-95e1-90e3ba14f07e	Tumor	https://api.gdc.cancer.gov/slicing/view/43fb59ec-749a-47bc-95e1-90e3ba14f07e?region=chr3:52300003-52511030	1	TCGA-A2-A0CO
8e54232d-d8bb-4612-8b0e-4feb076a60f9	TCGA-BRCA	fea38127-979d-4085-a9e1-6965b99458f3_wxs_gdc_realn.bam	TCGA-A2-A0CO-10A-01D-A22A-09	1407ff56-0a59-40a0-833d-500738fd3e5d	Normal	https://api.gdc.cancer.gov/slicing/view/1407ff56-0a59-40a0-833d-500738fd3e5d?region=chr3:52300003-52511030	10	TCGA-A2-A0CO
9e3de467-fb0d-4021-89f8-b34968a7c7bc	TCGA-BRCA	09991de6-2e8e-476f-987b-98d9a85dac7d_wxs_gdc_realn.bam	TCGA-AR-A24T-01A-11D-A167-09	18b9b8ec-71c9-40fe-8291-21ba5471f64f	Tumor	https://api.gdc.cancer.gov/slicing/view/18b9b8ec-71c9-40fe-8291-21ba5471f64f?region=chr3:52300003-52511030	1	TCGA-AR-A24T
9e3de467-fb0d-4021-89f8-b34968a7c7bc	TCGA-BRCA	390d8a22-e4e5-4221-87ab-00075d4e80d9_wxs_gdc_realn.bam	TCGA-AR-A24T-10A-01D-A167-09	ca73df68-92b8-4353-8920-aab33dc617ce	Normal	https://api.gdc.cancer.gov/slicing/view/ca73df68-92b8-4353-8920-aab33dc617ce?region=chr3:52300003-52511030	10	TCGA-AR-A24T
752f4773-5a12-4485-a1f6-896e148ddf4d	TCGA-BRCA	1e21a355-0cb6-4a43-b134-50ff88dacf92_wxs_gdc_realn.bam	TCGA-D8-A1JP-01A-11D-A13L-09	83e4f2ff-224c-4828-8bf6-e4a1ee53a609	Tumor	https://api.gdc.cancer.gov/slicing/view/83e4f2ff-224c-4828-8bf6-e4a1ee53a609?region=chr3:52300003-52511030	1	TCGA-D8-A1JP
752f4773-5a12-4485-a1f6-896e148ddf4d	TCGA-BRCA	6eeba22a-d922-4fc8-abc1-ae8bc9eee928_wxs_gdc_realn.bam	TCGA-D8-A1JP-10A-01D-A13O-09	c3075bd9-b118-4c35-83f2-6c65c9a80248	Normal	https://api.gdc.cancer.gov/slicing/view/c3075bd9-b118-4c35-83f2-6c65c9a80248?region=chr3:52300003-52511030	10	TCGA-D8-A1JP
6bc4c56d-aac5-49a2-9913-9538d06d898f	TCGA-BRCA	277c2e8a-dd28-4b8f-96d3-ea790a1986b6_wxs_gdc_realn.bam	TCGA-A8-A06U-01A-11W-A019-09	e8f90bf5-d2cb-4ec9-bbd1-8946b3038426	Tumor	https://api.gdc.cancer.gov/slicing/view/e8f90bf5-d2cb-4ec9-bbd1-8946b3038426?region=chr3:52300003-52511030	1	TCGA-A8-A06U
6bc4c56d-aac5-49a2-9913-9538d06d898f	TCGA-BRCA	115bb522-26a3-418d-90bb-e786e9c87b88_wxs_gdc_realn.bam	TCGA-A8-A06U-10A-01W-A021-09	0a702052-d262-43bf-815e-370e67546fe6	Normal	https://api.gdc.cancer.gov/slicing/view/0a702052-d262-43bf-815e-370e67546fe6?region=chr3:52300003-52511030	10	TCGA-A8-A06U
3fc3755d-a3f8-4e2c-813f-ff124f2a75c1	TCGA-BRCA	93febb0a-587c-47f2-9a59-117f7aa475c5_wxs_gdc_realn.bam	TCGA-A2-A259-01A-11D-A16D-09	82494de3-a5f8-494d-92eb-e537ed705001	Tumor	https://api.gdc.cancer.gov/slicing/view/82494de3-a5f8-494d-92eb-e537ed705001?region=chr3:52300003-52511030	1	TCGA-A2-A259
3fc3755d-a3f8-4e2c-813f-ff124f2a75c1	TCGA-BRCA	492d903f-0464-44a3-8984-39b13c6fbcf7_wxs_gdc_realn.bam	TCGA-A2-A259-10A-01D-A16D-09	61860c0f-8eae-44d2-9968-5675c18c5fa1	Normal	https://api.gdc.cancer.gov/slicing/view/61860c0f-8eae-44d2-9968-5675c18c5fa1?region=chr3:52300003-52511030	10	TCGA-A2-A259
32861b48-83f5-43a3-bb54-45215ad2c5d6	TCGA-BRCA	0698379c-8f4e-460d-b7da-d3f6179dafd7_wxs_gdc_realn.bam	TCGA-BH-A28Q-01A-11D-A16D-09	2d525253-d51a-4b24-82ef-8c6c153a046f	Tumor	https://api.gdc.cancer.gov/slicing/view/2d525253-d51a-4b24-82ef-8c6c153a046f?region=chr3:52300003-52511030	1	TCGA-BH-A28Q
32861b48-83f5-43a3-bb54-45215ad2c5d6	TCGA-BRCA	99e69ff4-d3d5-42b6-b7c2-292e502b9fcf_wxs_gdc_realn.bam	TCGA-BH-A28Q-10A-01D-A16D-09	8ce80b3d-ae35-4fb5-991b-945011970d5b	Normal	https://api.gdc.cancer.gov/slicing/view/8ce80b3d-ae35-4fb5-991b-945011970d5b?region=chr3:52300003-52511030	10	TCGA-BH-A28Q
71fc8941-4cfb-47ea-a533-873d38f8c95c	TCGA-BRCA	986e9b9f-ae15-4743-a150-d6ee11f3c077_wxs_gdc_realn.bam	TCGA-E2-A1IO-01A-11D-A142-09	1e8c6724-b638-4cdf-8cc6-d3f4f4234fbf	Tumor	https://api.gdc.cancer.gov/slicing/view/1e8c6724-b638-4cdf-8cc6-d3f4f4234fbf?region=chr3:52300003-52511030	1	TCGA-E2-A1IO
71fc8941-4cfb-47ea-a533-873d38f8c95c	TCGA-BRCA	f06efd07-1873-4b4b-b323-9a39e0081241_wxs_gdc_realn.bam	TCGA-E2-A1IO-10A-01D-A142-09	aeccf47d-ab37-4a7d-aad8-df6556973a6a	Normal	https://api.gdc.cancer.gov/slicing/view/aeccf47d-ab37-4a7d-aad8-df6556973a6a?region=chr3:52300003-52511030	10	TCGA-E2-A1IO
4d0fec97-e024-4608-a0cc-426a3decc7b1	TCGA-BRCA	e800d9b3-32a1-48eb-840b-9a3bec9d1f6e_wxs_gdc_realn.bam	TCGA-AR-A252-01A-11D-A167-09	e7b79c85-5b4d-42b5-b828-979236e69e26	Tumor	https://api.gdc.cancer.gov/slicing/view/e7b79c85-5b4d-42b5-b828-979236e69e26?region=chr3:52300003-52511030	1	TCGA-AR-A252
4d0fec97-e024-4608-a0cc-426a3decc7b1	TCGA-BRCA	6f509e3d-b8f5-45de-8915-56c7759e3951_wxs_gdc_realn.bam	TCGA-AR-A252-10A-01D-A167-09	f7995a6b-b567-4a37-9317-c79443fdc042	Normal	https://api.gdc.cancer.gov/slicing/view/f7995a6b-b567-4a37-9317-c79443fdc042?region=chr3:52300003-52511030	10	TCGA-AR-A252
0dc337fa-da8b-42c4-b9a7-fb76d81c161f	TCGA-BRCA	1b8d93f4-acc2-48ee-9ca8-a327eb0463c2_wxs_gdc_realn.bam	TCGA-A1-A0SN-01A-11D-A142-09	c7920b6a-8c9f-4d89-b44e-6f546a856809	Tumor	https://api.gdc.cancer.gov/slicing/view/c7920b6a-8c9f-4d89-b44e-6f546a856809?region=chr3:52300003-52511030	1	TCGA-A1-A0SN
0dc337fa-da8b-42c4-b9a7-fb76d81c161f	TCGA-BRCA	14f376b8-4bd0-4931-9ddd-0b4b1cb89137_wxs_gdc_realn.bam	TCGA-A1-A0SN-10B-01D-A142-09	44b04ae5-cc88-48d4-90a8-2c08e3d9db55	Normal	https://api.gdc.cancer.gov/slicing/view/44b04ae5-cc88-48d4-90a8-2c08e3d9db55?region=chr3:52300003-52511030	10	TCGA-A1-A0SN
27ba717a-5cd8-440a-9345-4ae086f6efca	TCGA-BRCA	3777748c-5614-4826-8cde-eb7ecefb8101_wxs_gdc_realn.bam	TCGA-BH-A0DI-01A-21D-A12Q-09	40490746-7190-4f89-a8a3-bc5449cf2878	Tumor	https://api.gdc.cancer.gov/slicing/view/40490746-7190-4f89-a8a3-bc5449cf2878?region=chr3:52300003-52511030	1	TCGA-BH-A0DI
27ba717a-5cd8-440a-9345-4ae086f6efca	TCGA-BRCA	505bcff2-103a-4183-80cd-203ae6a5a31c_wxs_gdc_realn.bam	TCGA-BH-A0DI-11A-32D-A12Q-09	d070fff9-5129-43e8-a2aa-cc0c1b368312	Normal	https://api.gdc.cancer.gov/slicing/view/d070fff9-5129-43e8-a2aa-cc0c1b368312?region=chr3:52300003-52511030	11	TCGA-BH-A0DI
bef7b135-a727-45e8-850a-cc4cd56c49aa	TCGA-BRCA	812191d1-6711-4efd-8932-c76159b60ffb_wxs_gdc_realn.bam	TCGA-AO-A0JJ-01A-11W-A071-09	22583885-ab48-4517-9823-847839472f5b	Tumor	https://api.gdc.cancer.gov/slicing/view/22583885-ab48-4517-9823-847839472f5b?region=chr3:52300003-52511030	1	TCGA-AO-A0JJ
bef7b135-a727-45e8-850a-cc4cd56c49aa	TCGA-BRCA	a4271b11-cdc6-4a9f-a5bf-0fe7d3b3f52e_wxs_gdc_realn.bam	TCGA-AO-A0JJ-10A-01W-A071-09	1e0cfd84-bb66-4977-957e-6fe568e4366f	Normal	https://api.gdc.cancer.gov/slicing/view/1e0cfd84-bb66-4977-957e-6fe568e4366f?region=chr3:52300003-52511030	10	TCGA-AO-A0JJ
22b35927-1c3f-4f98-ba42-deafc56b677a	TCGA-BRCA	ee8e93e0-d08c-400e-8ed7-ae56d7aefbec_wxs_gdc_realn.bam	TCGA-BH-A0EI-01A-11D-A10Y-09	db339324-5d7c-4a66-a192-37f755710196	Tumor	https://api.gdc.cancer.gov/slicing/view/db339324-5d7c-4a66-a192-37f755710196?region=chr3:52300003-52511030	1	TCGA-BH-A0EI
22b35927-1c3f-4f98-ba42-deafc56b677a	TCGA-BRCA	0fb7e29d-006a-4f20-b0d8-77f941c16eaa_wxs_gdc_realn.bam	TCGA-BH-A0EI-10A-01D-A110-09	b45739eb-12cc-4723-9d6b-c58a68304d8a	Normal	https://api.gdc.cancer.gov/slicing/view/b45739eb-12cc-4723-9d6b-c58a68304d8a?region=chr3:52300003-52511030	10	TCGA-BH-A0EI
e98b69bc-766a-485f-b5e8-9166b8d457b3	TCGA-BRCA	1066cb38-e051-42fa-a8bc-20b659c17a13_wxs_gdc_realn.bam	TCGA-A8-A099-01A-11W-A019-09	a6891f6b-72cd-4de0-bb3b-d91a04f239b7	Tumor	https://api.gdc.cancer.gov/slicing/view/a6891f6b-72cd-4de0-bb3b-d91a04f239b7?region=chr3:52300003-52511030	1	TCGA-A8-A099
e98b69bc-766a-485f-b5e8-9166b8d457b3	TCGA-BRCA	f683d650-e338-4347-a0a3-b7e28cb096f8_wxs_gdc_realn.bam	TCGA-A8-A099-10A-01W-A021-09	c01ff31d-64a5-40aa-9506-508a1888d6b5	Normal	https://api.gdc.cancer.gov/slicing/view/c01ff31d-64a5-40aa-9506-508a1888d6b5?region=chr3:52300003-52511030	10	TCGA-A8-A099
1dafdd64-527d-4d46-bbdf-7a97774f881b	TCGA-BRCA	d9374702-8fc6-48c0-bec5-5c1105e641dc_wxs_gdc_realn.bam	TCGA-B6-A1KI-01A-11D-A14K-09	f77a4036-a8f8-4f09-9dfe-ccb54717dac6	Tumor	https://api.gdc.cancer.gov/slicing/view/f77a4036-a8f8-4f09-9dfe-ccb54717dac6?region=chr3:52300003-52511030	1	TCGA-B6-A1KI
1dafdd64-527d-4d46-bbdf-7a97774f881b	TCGA-BRCA	12983a0c-2f74-4c87-af64-048fbfea9ddd_wxs_gdc_realn.bam	TCGA-B6-A1KI-10A-01W-A16I-09	db6acb38-fe07-461f-a10e-0d39b8d910b0	Normal	https://api.gdc.cancer.gov/slicing/view/db6acb38-fe07-461f-a10e-0d39b8d910b0?region=chr3:52300003-52511030	10	TCGA-B6-A1KI
5a4b7098-1f6a-49e9-b364-29d6d34f5bd5	TCGA-BRCA	e99a4753-10db-4823-953d-e878a90e6b01_wxs_gdc_realn.bam	TCGA-B6-A0IM-01A-11W-A050-09	80a8241e-8278-41dd-9dae-01047d6d062c	Tumor	https://api.gdc.cancer.gov/slicing/view/80a8241e-8278-41dd-9dae-01047d6d062c?region=chr3:52300003-52511030	1	TCGA-B6-A0IM
5a4b7098-1f6a-49e9-b364-29d6d34f5bd5	TCGA-BRCA	c473b5c1-e471-4517-bdaf-6491c768f5c4_wxs_gdc_realn.bam	TCGA-B6-A0IM-10A-01W-A055-09	dba06e5d-1146-4673-b05c-d1005c58600d	Normal	https://api.gdc.cancer.gov/slicing/view/dba06e5d-1146-4673-b05c-d1005c58600d?region=chr3:52300003-52511030	10	TCGA-B6-A0IM
da9c10ea-c13f-4d88-8b94-a0cbc106d036	TCGA-BRCA	aca1d737-c24c-49fd-86c0-ab2b29cd28de_wxs_gdc_realn.bam	TCGA-BH-A0W5-01A-11D-A10G-09	f84b0582-f1b8-47ea-9e54-0dfd14bfff2d	Tumor	https://api.gdc.cancer.gov/slicing/view/f84b0582-f1b8-47ea-9e54-0dfd14bfff2d?region=chr3:52300003-52511030	1	TCGA-BH-A0W5
da9c10ea-c13f-4d88-8b94-a0cbc106d036	TCGA-BRCA	0907d948-5ae6-478a-823a-e87b1b52ffbb_wxs_gdc_realn.bam	TCGA-BH-A0W5-10A-01D-A117-09	4ea24cff-8589-4019-b3d4-7dd1d4c34e47	Normal	https://api.gdc.cancer.gov/slicing/view/4ea24cff-8589-4019-b3d4-7dd1d4c34e47?region=chr3:52300003-52511030	10	TCGA-BH-A0W5
19015644-9c17-4ae7-a656-0fe8623c04ae	TCGA-BRCA	0a6274e5-1ab7-4e14-a511-ace9c3c2cf7f_wxs_gdc_realn.bam	TCGA-AQ-A7U7-01A-22D-A351-09	adb70be8-16ee-4151-a609-a65fc0e531de	Tumor	https://api.gdc.cancer.gov/slicing/view/adb70be8-16ee-4151-a609-a65fc0e531de?region=chr3:52300003-52511030	1	TCGA-AQ-A7U7
19015644-9c17-4ae7-a656-0fe8623c04ae	TCGA-BRCA	eab31fb5-e7d6-4da1-8c2f-a8bad78b758a_wxs_gdc_realn.bam	TCGA-AQ-A7U7-10A-01D-A351-09	7490964d-e2d7-4ca7-ad90-438073f375d3	Normal	https://api.gdc.cancer.gov/slicing/view/7490964d-e2d7-4ca7-ad90-438073f375d3?region=chr3:52300003-52511030	10	TCGA-AQ-A7U7
0cf0d67c-2f7f-42a6-94f3-407d0ec46c88	TCGA-BRCA	bd2c5c5d-e623-4ff2-b890-d887a16d8e9f_wxs_gdc_realn.bam	TCGA-AC-A4ZE-01A-11D-A41F-09	e02f44fb-84da-4ec4-bed9-c18358c3c2ea	Tumor	https://api.gdc.cancer.gov/slicing/view/e02f44fb-84da-4ec4-bed9-c18358c3c2ea?region=chr3:52300003-52511030	1	TCGA-AC-A4ZE
0cf0d67c-2f7f-42a6-94f3-407d0ec46c88	TCGA-BRCA	78bcd852-ddd4-4b2b-b16f-a03ca9dc7a85_wxs_gdc_realn.bam	TCGA-AC-A4ZE-10B-01D-A41F-09	a5118229-821b-40c3-b62a-5f0bba1e7075	Normal	https://api.gdc.cancer.gov/slicing/view/a5118229-821b-40c3-b62a-5f0bba1e7075?region=chr3:52300003-52511030	10	TCGA-AC-A4ZE
6412854a-f874-469e-9d1f-8bd3ae5bd41d	TCGA-BRCA	05362091-8e04-46e2-81e7-1efddc0d8c63_wxs_gdc_realn.bam	TCGA-A8-A08R-01A-11W-A050-09	8dffb5c7-936a-409c-9f12-7c5291178a9e	Tumor	https://api.gdc.cancer.gov/slicing/view/8dffb5c7-936a-409c-9f12-7c5291178a9e?region=chr3:52300003-52511030	1	TCGA-A8-A08R
6412854a-f874-469e-9d1f-8bd3ae5bd41d	TCGA-BRCA	f1681b14-25e1-4bc6-a97d-18928662d45b_wxs_gdc_realn.bam	TCGA-A8-A08R-10A-01W-A055-09	b41ee0d2-5122-4cdc-9e70-cba60b9e96ed	Normal	https://api.gdc.cancer.gov/slicing/view/b41ee0d2-5122-4cdc-9e70-cba60b9e96ed?region=chr3:52300003-52511030	10	TCGA-A8-A08R
4aacbc42-5ac5-4339-b9fa-c6e812084837	TCGA-BRCA	25bf7831-6878-4bac-b23d-e94a555b2232_wxs_gdc_realn.bam	TCGA-E9-A22A-01A-11D-A159-09	bfe0652a-a781-4d1f-b148-96c9eabfe916	Tumor	https://api.gdc.cancer.gov/slicing/view/bfe0652a-a781-4d1f-b148-96c9eabfe916?region=chr3:52300003-52511030	1	TCGA-E9-A22A
4aacbc42-5ac5-4339-b9fa-c6e812084837	TCGA-BRCA	8ecfa244-c94c-4b57-8b3b-a1035c270042_wxs_gdc_realn.bam	TCGA-E9-A22A-10A-01D-A159-09	d0d27d3c-0843-49c1-8256-684097f09b51	Normal	https://api.gdc.cancer.gov/slicing/view/d0d27d3c-0843-49c1-8256-684097f09b51?region=chr3:52300003-52511030	10	TCGA-E9-A22A
eadf8482-e60e-4307-adb7-d5c3b9fa6cae	TCGA-BRCA	6e839eaf-1dbb-43f5-8846-c980e05540c7_wxs_gdc_realn.bam	TCGA-A2-A25B-01A-11D-A167-09	172b1a79-538b-458a-8190-f6cbb25ce619	Tumor	https://api.gdc.cancer.gov/slicing/view/172b1a79-538b-458a-8190-f6cbb25ce619?region=chr3:52300003-52511030	1	TCGA-A2-A25B
eadf8482-e60e-4307-adb7-d5c3b9fa6cae	TCGA-BRCA	c16cf182-b4b2-42c0-a2b1-ce071638de2f_wxs_gdc_realn.bam	TCGA-A2-A25B-10A-01D-A167-09	e5f6ba37-3434-4864-99bf-c4b378c77239	Normal	https://api.gdc.cancer.gov/slicing/view/e5f6ba37-3434-4864-99bf-c4b378c77239?region=chr3:52300003-52511030	10	TCGA-A2-A25B
66af34ea-f471-4092-aff6-9ac9a5b75b11	TCGA-BRCA	4680fd93-33c8-4aee-942b-5c616acd02cf_wxs_gdc_realn.bam	TCGA-BH-A0B0-01A-21D-A10Y-09	4b26f6f0-8841-4ff3-baab-d3ba4155a8da	Tumor	https://api.gdc.cancer.gov/slicing/view/4b26f6f0-8841-4ff3-baab-d3ba4155a8da?region=chr3:52300003-52511030	1	TCGA-BH-A0B0
66af34ea-f471-4092-aff6-9ac9a5b75b11	TCGA-BRCA	fc9e6937-9af0-4ecb-983c-510ce060bb0e_wxs_gdc_realn.bam	TCGA-BH-A0B0-10A-01D-A110-09	2a82ec3d-1dd9-41bb-bab5-1148eb57b9a7	Normal	https://api.gdc.cancer.gov/slicing/view/2a82ec3d-1dd9-41bb-bab5-1148eb57b9a7?region=chr3:52300003-52511030	10	TCGA-BH-A0B0
8da3d6cf-381b-4d1b-93fa-41fd9d2b2e66	TCGA-BRCA	b40d49ed-bc30-4656-9f36-ffc280de2fb8_wxs_gdc_realn.bam	TCGA-AR-A0TW-01A-11D-A099-09	a5292a11-54ec-4273-b0bc-7b745eedcf3f	Tumor	https://api.gdc.cancer.gov/slicing/view/a5292a11-54ec-4273-b0bc-7b745eedcf3f?region=chr3:52300003-52511030	1	TCGA-AR-A0TW
8da3d6cf-381b-4d1b-93fa-41fd9d2b2e66	TCGA-BRCA	c249f74b-0e60-44ab-ac33-7f245ae3e4f3_wxs_gdc_realn.bam	TCGA-AR-A0TW-10A-01D-A099-09	3bde2e6d-2e79-4e74-b3e0-08fc24e50dbb	Normal	https://api.gdc.cancer.gov/slicing/view/3bde2e6d-2e79-4e74-b3e0-08fc24e50dbb?region=chr3:52300003-52511030	10	TCGA-AR-A0TW
0a229f95-0ea1-4d63-953e-74f5ec2f3028	TCGA-BRCA	9d3ad8d0-ddd3-44d2-ba0e-0b283a4fbf32_wxs_gdc_realn.bam	TCGA-AO-A0JD-01A-11W-A071-09	c7c8a7b7-83c5-4f4f-9da4-e2bc2cd8e508	Tumor	https://api.gdc.cancer.gov/slicing/view/c7c8a7b7-83c5-4f4f-9da4-e2bc2cd8e508?region=chr3:52300003-52511030	1	TCGA-AO-A0JD
0a229f95-0ea1-4d63-953e-74f5ec2f3028	TCGA-BRCA	b3d6fcbb-a58c-488b-81d0-3af21736e84f_wxs_gdc_realn.bam	TCGA-AO-A0JD-10A-01W-A071-09	edac2b62-ed90-462f-af95-cd6b08f1a7f0	Normal	https://api.gdc.cancer.gov/slicing/view/edac2b62-ed90-462f-af95-cd6b08f1a7f0?region=chr3:52300003-52511030	10	TCGA-AO-A0JD
e68ebfd4-3688-4caa-9e38-7764f9258c30	TCGA-BRCA	eff74709-36af-4da4-91c1-01100ddc7735_wxs_gdc_realn.bam	TCGA-E2-A15T-01A-11D-A10Y-09	2c7d40da-d60a-431e-9e54-6390a463ce82	Tumor	https://api.gdc.cancer.gov/slicing/view/2c7d40da-d60a-431e-9e54-6390a463ce82?region=chr3:52300003-52511030	1	TCGA-E2-A15T
e68ebfd4-3688-4caa-9e38-7764f9258c30	TCGA-BRCA	ffc2b70d-1e0c-4ada-8c9a-3553d8c19b25_wxs_gdc_realn.bam	TCGA-E2-A15T-10A-01D-A110-09	b33e55a9-e654-4ee6-bed4-3e8c8e3a23b9	Normal	https://api.gdc.cancer.gov/slicing/view/b33e55a9-e654-4ee6-bed4-3e8c8e3a23b9?region=chr3:52300003-52511030	10	TCGA-E2-A15T
baf1207d-7d1a-4cad-ba58-62c26be2415e	TCGA-BRCA	18ee29ae-fe36-49a3-9843-e0757c69a7dd_wxs_gdc_realn.bam	TCGA-AN-A0FL-01A-11W-A050-09	5ca3ae0d-10f4-4c83-84a9-916cfa0550e4	Tumor	https://api.gdc.cancer.gov/slicing/view/5ca3ae0d-10f4-4c83-84a9-916cfa0550e4?region=chr3:52300003-52511030	1	TCGA-AN-A0FL
baf1207d-7d1a-4cad-ba58-62c26be2415e	TCGA-BRCA	023ceb74-14a9-4316-8e15-cad12165baa0_wxs_gdc_realn.bam	TCGA-AN-A0FL-10A-01W-A055-09	4e44afe5-9528-4771-a3a2-e6881368d824	Normal	https://api.gdc.cancer.gov/slicing/view/4e44afe5-9528-4771-a3a2-e6881368d824?region=chr3:52300003-52511030	10	TCGA-AN-A0FL
298a1710-deb4-4064-a0f2-da32d43aa217	TCGA-BRCA	d5c0a1a0-3d38-497b-9f47-107f06659cb1_wxs_gdc_realn.bam	TCGA-C8-A12Y-01A-11D-A12B-09	2216e1fc-2ad4-4c79-bd51-e753471a4fec	Tumor	https://api.gdc.cancer.gov/slicing/view/2216e1fc-2ad4-4c79-bd51-e753471a4fec?region=chr3:52300003-52511030	1	TCGA-C8-A12Y
298a1710-deb4-4064-a0f2-da32d43aa217	TCGA-BRCA	9fdfe86f-477c-410d-8258-c253254ffe13_wxs_gdc_realn.bam	TCGA-C8-A12Y-10A-01D-A12B-09	e58beb73-dbf5-474e-ad6d-19dbddcee25d	Normal	https://api.gdc.cancer.gov/slicing/view/e58beb73-dbf5-474e-ad6d-19dbddcee25d?region=chr3:52300003-52511030	10	TCGA-C8-A12Y
3144f1fb-4342-4079-bfe8-940da4bfd88e	TCGA-BRCA	703314fe-bfd5-45d5-9ed5-fcdce8a19fd6_wxs_gdc_realn.bam	TCGA-E2-A14V-01A-11D-A12B-09	96c18c8b-53a4-4fad-b87e-2004e219e0b9	Tumor	https://api.gdc.cancer.gov/slicing/view/96c18c8b-53a4-4fad-b87e-2004e219e0b9?region=chr3:52300003-52511030	1	TCGA-E2-A14V
3144f1fb-4342-4079-bfe8-940da4bfd88e	TCGA-BRCA	e49f6bc1-0933-4500-9068-aa7d8c276b22_wxs_gdc_realn.bam	TCGA-E2-A14V-10A-01D-A12B-09	d7b9dff2-7f28-4cb4-8487-8aa9ed3a72fa	Normal	https://api.gdc.cancer.gov/slicing/view/d7b9dff2-7f28-4cb4-8487-8aa9ed3a72fa?region=chr3:52300003-52511030	10	TCGA-E2-A14V
0807435a-e75e-4e04-8e45-ed0cd49a841a	TCGA-BRCA	f7e5ada6-8f53-4765-a874-5ee9d258ad6a_wxs_gdc_realn.bam	TCGA-B6-A0IA-01A-11W-A050-09	32cf938a-31cf-4ffd-b5ee-f4ed0478cb34	Tumor	https://api.gdc.cancer.gov/slicing/view/32cf938a-31cf-4ffd-b5ee-f4ed0478cb34?region=chr3:52300003-52511030	1	TCGA-B6-A0IA
0807435a-e75e-4e04-8e45-ed0cd49a841a	TCGA-BRCA	5b3fdff1-5930-419f-a5e4-46554ae2f80f_wxs_gdc_realn.bam	TCGA-B6-A0IA-10A-01W-A055-09	171f722f-c475-4678-9d46-9c378cfba5cf	Normal	https://api.gdc.cancer.gov/slicing/view/171f722f-c475-4678-9d46-9c378cfba5cf?region=chr3:52300003-52511030	10	TCGA-B6-A0IA
d5cab7f5-e4f1-40ee-a0c8-4c8004c1c9a0	TCGA-BRCA	cd45e46c-50bf-449e-bb40-29ccffbbd49c_wxs_gdc_realn.bam	TCGA-AN-A0FF-01A-11W-A050-09	e1a03588-7f90-4c7c-9fa8-e8395707a715	Tumor	https://api.gdc.cancer.gov/slicing/view/e1a03588-7f90-4c7c-9fa8-e8395707a715?region=chr3:52300003-52511030	1	TCGA-AN-A0FF
d5cab7f5-e4f1-40ee-a0c8-4c8004c1c9a0	TCGA-BRCA	51960d24-2753-46e9-ab1d-e1b41c0ad0c5_wxs_gdc_realn.bam	TCGA-AN-A0FF-10A-01W-A055-09	f13cdbef-1e28-4007-8c78-20a9f12d6fe4	Normal	https://api.gdc.cancer.gov/slicing/view/f13cdbef-1e28-4007-8c78-20a9f12d6fe4?region=chr3:52300003-52511030	10	TCGA-AN-A0FF
53886143-c1c6-40e9-88e6-e4e5e0271fc8	TCGA-BRCA	c67409b2-ac25-42a0-8543-4636ef132fe4_wxs_gdc_realn.bam	TCGA-A2-A3XX-01A-21D-A23C-09	fc92d3ee-4467-44f2-a1a5-cd635ba8e56a	Tumor	https://api.gdc.cancer.gov/slicing/view/fc92d3ee-4467-44f2-a1a5-cd635ba8e56a?region=chr3:52300003-52511030	1	TCGA-A2-A3XX
53886143-c1c6-40e9-88e6-e4e5e0271fc8	TCGA-BRCA	e96d5811-4736-40dd-966d-e0e172aeb0af_wxs_gdc_realn.bam	TCGA-A2-A3XX-10A-01D-A23C-09	1bc55036-2c7a-4333-87fd-b336056a8f06	Normal	https://api.gdc.cancer.gov/slicing/view/1bc55036-2c7a-4333-87fd-b336056a8f06?region=chr3:52300003-52511030	10	TCGA-A2-A3XX
3b7b9c1e-a84c-47ed-983c-9e4b00cbf01a	TCGA-BRCA	fc73db72-d0ac-48d0-b809-2f7540482ec5_wxs_gdc_realn.bam	TCGA-A7-A26F-01A-21D-A167-09	9535adbe-163f-436d-9dd2-709627ce53e6	Tumor	https://api.gdc.cancer.gov/slicing/view/9535adbe-163f-436d-9dd2-709627ce53e6?region=chr3:52300003-52511030	1	TCGA-A7-A26F
3b7b9c1e-a84c-47ed-983c-9e4b00cbf01a	TCGA-BRCA	7d94bbca-3e31-4a95-819a-def4981d43e8_wxs_gdc_realn.bam	TCGA-A7-A26F-10A-01D-A167-09	8ecdc6bc-deba-44ac-90bf-c15bc9bf121a	Normal	https://api.gdc.cancer.gov/slicing/view/8ecdc6bc-deba-44ac-90bf-c15bc9bf121a?region=chr3:52300003-52511030	10	TCGA-A7-A26F
a412b374-4d25-491f-b76f-ddaa989acf59	TCGA-BRCA	0d061284-08ba-40a8-b786-cb5dd38568ae_wxs_gdc_realn.bam	TCGA-E9-A5UP-01A-11D-A28B-09	4349ea7b-bccf-4177-83c3-52a9a7d797dc	Tumor	https://api.gdc.cancer.gov/slicing/view/4349ea7b-bccf-4177-83c3-52a9a7d797dc?region=chr3:52300003-52511030	1	TCGA-E9-A5UP
a412b374-4d25-491f-b76f-ddaa989acf59	TCGA-BRCA	ea5a960d-e0cb-4371-9ea6-7b93ddfe4275_wxs_gdc_realn.bam	TCGA-E9-A5UP-10A-01D-A28E-09	2f9452f4-32ba-45e0-9d50-83728e66d441	Normal	https://api.gdc.cancer.gov/slicing/view/2f9452f4-32ba-45e0-9d50-83728e66d441?region=chr3:52300003-52511030	10	TCGA-E9-A5UP
602083f0-18d9-48b6-a529-31e165c54b37	TCGA-BRCA	1fd1db26-79e0-4018-8548-8fd20a96c479_wxs_gdc_realn.bam	TCGA-BH-A0HL-01A-11W-A050-09	fe864156-9e13-4700-8858-abedbf668fd3	Tumor	https://api.gdc.cancer.gov/slicing/view/fe864156-9e13-4700-8858-abedbf668fd3?region=chr3:52300003-52511030	1	TCGA-BH-A0HL
602083f0-18d9-48b6-a529-31e165c54b37	TCGA-BRCA	f3a79920-cdfb-4dc7-b10b-9c143fd3d274_wxs_gdc_realn.bam	TCGA-BH-A0HL-10A-11W-A055-09	fad94ca8-3e7f-49ed-95a7-8f217222645e	Normal	https://api.gdc.cancer.gov/slicing/view/fad94ca8-3e7f-49ed-95a7-8f217222645e?region=chr3:52300003-52511030	10	TCGA-BH-A0HL
4fba3deb-db94-44b5-a0f2-a575d270779e	TCGA-BRCA	c7212115-1007-40cf-b9b5-7b25e2f5f2a4_wxs_gdc_realn.bam	TCGA-E2-A14R-01A-11D-A10Y-09	bfd7323a-ed1d-4e03-80de-17e1853df60b	Tumor	https://api.gdc.cancer.gov/slicing/view/bfd7323a-ed1d-4e03-80de-17e1853df60b?region=chr3:52300003-52511030	1	TCGA-E2-A14R
4fba3deb-db94-44b5-a0f2-a575d270779e	TCGA-BRCA	7b38de28-3b9d-4a67-bf94-5fd17317d1a9_wxs_gdc_realn.bam	TCGA-E2-A14R-10A-01D-A110-09	21fd755a-b2e7-42d4-bb5e-f0ad66e50a9a	Normal	https://api.gdc.cancer.gov/slicing/view/21fd755a-b2e7-42d4-bb5e-f0ad66e50a9a?region=chr3:52300003-52511030	10	TCGA-E2-A14R
67c8dc41-edcb-4563-96b3-3f93f9edcbe9	TCGA-BRCA	c57857aa-d6e1-49a2-9dac-582b21271cb2_wxs_gdc_realn.bam	TCGA-GM-A5PV-01A-11D-A28B-09	9e72ab9c-c750-445e-b487-7e48865abff4	Tumor	https://api.gdc.cancer.gov/slicing/view/9e72ab9c-c750-445e-b487-7e48865abff4?region=chr3:52300003-52511030	1	TCGA-GM-A5PV
67c8dc41-edcb-4563-96b3-3f93f9edcbe9	TCGA-BRCA	d5e127a9-672f-4833-94ec-63393bcc0079_wxs_gdc_realn.bam	TCGA-GM-A5PV-10A-01D-A28E-09	e1ed1058-459b-4d76-96d1-96a71aa0d121	Normal	https://api.gdc.cancer.gov/slicing/view/e1ed1058-459b-4d76-96d1-96a71aa0d121?region=chr3:52300003-52511030	10	TCGA-GM-A5PV
5c8983f2-9788-4dfa-971c-3ec457b6166e	TCGA-BRCA	a630ed59-dd23-45e1-aa16-4f7a98e32728_wxs_gdc_realn.bam	TCGA-A2-A0CL-01A-11D-A10Y-09	87d647da-5649-4318-aece-d98da20fec35	Tumor	https://api.gdc.cancer.gov/slicing/view/87d647da-5649-4318-aece-d98da20fec35?region=chr3:52300003-52511030	1	TCGA-A2-A0CL
5c8983f2-9788-4dfa-971c-3ec457b6166e	TCGA-BRCA	d7dbbf16-03d9-4e08-9fea-d4fa3d8608d0_wxs_gdc_realn.bam	TCGA-A2-A0CL-10A-01D-A110-09	f03ece33-bde4-4cb2-b484-a67254d4ec52	Normal	https://api.gdc.cancer.gov/slicing/view/f03ece33-bde4-4cb2-b484-a67254d4ec52?region=chr3:52300003-52511030	10	TCGA-A2-A0CL
a9bb8159-32f0-454c-a946-b3286a52b9d5	TCGA-BRCA	d3ae9617-b6cd-4d98-b631-39bd4afd3c4e_wxs_gdc_realn.bam	TCGA-A1-A0SP-01A-11D-A099-09	19643b33-3f51-4239-833e-9488f2b031bd	Tumor	https://api.gdc.cancer.gov/slicing/view/19643b33-3f51-4239-833e-9488f2b031bd?region=chr3:52300003-52511030	1	TCGA-A1-A0SP
a9bb8159-32f0-454c-a946-b3286a52b9d5	TCGA-BRCA	a409caa8-efd1-4fc8-9753-fa253e65c58d_wxs_gdc_realn.bam	TCGA-A1-A0SP-10A-02D-A099-09	c4e33c10-0602-4bc5-9b3c-c4b635a1db0d	Normal	https://api.gdc.cancer.gov/slicing/view/c4e33c10-0602-4bc5-9b3c-c4b635a1db0d?region=chr3:52300003-52511030	10	TCGA-A1-A0SP
65077db7-dd59-4362-9d28-d5a9154e9be0	TCGA-BRCA	7bc48524-1f69-4d85-9d16-6db7844543bd_wxs_gdc_realn.bam	TCGA-C8-A278-01A-11D-A167-09	26f5b983-5445-41be-a173-93ab4d44a3cc	Tumor	https://api.gdc.cancer.gov/slicing/view/26f5b983-5445-41be-a173-93ab4d44a3cc?region=chr3:52300003-52511030	1	TCGA-C8-A278
65077db7-dd59-4362-9d28-d5a9154e9be0	TCGA-BRCA	e8b5251b-f5fe-4c0c-8428-a23e14177ff5_wxs_gdc_realn.bam	TCGA-C8-A278-10A-01D-A167-09	0e7dec3e-e07b-474b-8c1f-dd19b4eb17d8	Normal	https://api.gdc.cancer.gov/slicing/view/0e7dec3e-e07b-474b-8c1f-dd19b4eb17d8?region=chr3:52300003-52511030	10	TCGA-C8-A278
ab34a9a2-d72d-4106-94fb-118844b1b60b	TCGA-BRCA	fa0d7183-8757-4f95-87b2-2366a1dbd508_wxs_gdc_realn.bam	TCGA-A2-A0CQ-01A-21W-A050-09	46aa25b0-7f75-4936-a80e-60cc6f5dc23a	Tumor	https://api.gdc.cancer.gov/slicing/view/46aa25b0-7f75-4936-a80e-60cc6f5dc23a?region=chr3:52300003-52511030	1	TCGA-A2-A0CQ
ab34a9a2-d72d-4106-94fb-118844b1b60b	TCGA-BRCA	a300b0ed-eb05-4a95-8947-258940ad090b_wxs_gdc_realn.bam	TCGA-A2-A0CQ-10A-01W-A055-09	e8692a61-1e0b-447b-b026-8d0927907080	Normal	https://api.gdc.cancer.gov/slicing/view/e8692a61-1e0b-447b-b026-8d0927907080?region=chr3:52300003-52511030	10	TCGA-A2-A0CQ
68177e92-4784-45d9-af14-4ce0c00eae74	TCGA-BRCA	ae458901-e900-4aaa-bde6-3eda8912fbd5_wxs_gdc_realn.bam	TCGA-A8-A08J-01A-11W-A019-09	4c1a9f30-2345-4677-94a8-a835043ab641	Tumor	https://api.gdc.cancer.gov/slicing/view/4c1a9f30-2345-4677-94a8-a835043ab641?region=chr3:52300003-52511030	1	TCGA-A8-A08J
68177e92-4784-45d9-af14-4ce0c00eae74	TCGA-BRCA	b73ab3e7-fd15-4cc6-8cfd-aa3595bdac2b_wxs_gdc_realn.bam	TCGA-A8-A08J-10A-01W-A021-09	ed122754-f0b8-4de1-825d-ec7383990afd	Normal	https://api.gdc.cancer.gov/slicing/view/ed122754-f0b8-4de1-825d-ec7383990afd?region=chr3:52300003-52511030	10	TCGA-A8-A08J
b6b932ce-6856-4d94-9e6c-16dfbe51906f	TCGA-BRCA	2d47b244-e5e4-4645-91cb-71de1d685a95_wxs_gdc_realn.bam	TCGA-E9-A1QZ-01A-21D-A167-09	3a0b3d43-25f0-4113-83ba-e9a6ac270158	Tumor	https://api.gdc.cancer.gov/slicing/view/3a0b3d43-25f0-4113-83ba-e9a6ac270158?region=chr3:52300003-52511030	1	TCGA-E9-A1QZ
b6b932ce-6856-4d94-9e6c-16dfbe51906f	TCGA-BRCA	7258e638-3291-484b-9c13-ffed4d7e747a_wxs_gdc_realn.bam	TCGA-E9-A1QZ-10A-01D-A167-09	a2304f80-e1ab-4ee3-b4f3-db58d020a73e	Normal	https://api.gdc.cancer.gov/slicing/view/a2304f80-e1ab-4ee3-b4f3-db58d020a73e?region=chr3:52300003-52511030	10	TCGA-E9-A1QZ
91b09291-5944-4691-a0d8-7d1ccc649b9b	TCGA-BRCA	928d08f0-043a-4caa-9a0f-af5bb09732c0_wxs_gdc_realn.bam	TCGA-BH-A6R8-01A-21D-A33E-09	7e1aa896-9fe3-4c34-9abf-18cf7776da6e	Tumor	https://api.gdc.cancer.gov/slicing/view/7e1aa896-9fe3-4c34-9abf-18cf7776da6e?region=chr3:52300003-52511030	1	TCGA-BH-A6R8
91b09291-5944-4691-a0d8-7d1ccc649b9b	TCGA-BRCA	e8df29aa-8537-4741-ad80-496ff111dc73_wxs_gdc_realn.bam	TCGA-BH-A6R8-10A-01D-A33H-09	046cbbcd-b9d7-4d97-a4c8-312fb2a0d75f	Normal	https://api.gdc.cancer.gov/slicing/view/046cbbcd-b9d7-4d97-a4c8-312fb2a0d75f?region=chr3:52300003-52511030	10	TCGA-BH-A6R8
452672e8-b6d9-45b5-bb02-e88e03e2dd66	TCGA-BRCA	9a2690ce-485f-4d4f-9673-d86f91be27a4_wxs_gdc_realn.bam	TCGA-A8-A09W-01A-11W-A019-09	c058c3cb-ea4b-42ab-b7bd-8f0667154b2d	Tumor	https://api.gdc.cancer.gov/slicing/view/c058c3cb-ea4b-42ab-b7bd-8f0667154b2d?region=chr3:52300003-52511030	1	TCGA-A8-A09W
452672e8-b6d9-45b5-bb02-e88e03e2dd66	TCGA-BRCA	e6862e84-130f-487b-8d60-43c783d2a8bf_wxs_gdc_realn.bam	TCGA-A8-A09W-10A-01W-A021-09	50f8c602-2646-4c4a-ace5-b61520b9efa8	Normal	https://api.gdc.cancer.gov/slicing/view/50f8c602-2646-4c4a-ace5-b61520b9efa8?region=chr3:52300003-52511030	10	TCGA-A8-A09W
8159ff7b-89f4-411a-9b9c-491f1cb3eb34	TCGA-BRCA	ac1b3eef-a009-421f-971e-e7d88064e62b_wxs_gdc_realn.bam	TCGA-AC-A2BM-01A-11D-A21Q-09	2687be90-24fb-449c-8d20-eff689c0d828	Tumor	https://api.gdc.cancer.gov/slicing/view/2687be90-24fb-449c-8d20-eff689c0d828?region=chr3:52300003-52511030	1	TCGA-AC-A2BM
8159ff7b-89f4-411a-9b9c-491f1cb3eb34	TCGA-BRCA	ee2a49ba-7a24-4021-bbd5-b6b314828893_wxs_gdc_realn.bam	TCGA-AC-A2BM-11A-13D-A21Q-09	b710ade0-1d75-4971-b854-8d8bb1259b47	Normal	https://api.gdc.cancer.gov/slicing/view/b710ade0-1d75-4971-b854-8d8bb1259b47?region=chr3:52300003-52511030	11	TCGA-AC-A2BM
bfa3dbc0-361c-400e-8c10-0aca7049fce9	TCGA-BRCA	b045d675-286b-4cf8-aed4-c7ff81a78919_wxs_gdc_realn.bam	TCGA-D8-A27W-01A-11D-A16D-09	a0c7bacf-b81b-44b2-90e7-d239438f8cfd	Tumor	https://api.gdc.cancer.gov/slicing/view/a0c7bacf-b81b-44b2-90e7-d239438f8cfd?region=chr3:52300003-52511030	1	TCGA-D8-A27W
bfa3dbc0-361c-400e-8c10-0aca7049fce9	TCGA-BRCA	ce2ab463-47c2-4a91-840f-99210850f23d_wxs_gdc_realn.bam	TCGA-D8-A27W-10A-01D-A16D-09	f45a701f-3dde-48c7-8adf-9452ad851149	Normal	https://api.gdc.cancer.gov/slicing/view/f45a701f-3dde-48c7-8adf-9452ad851149?region=chr3:52300003-52511030	10	TCGA-D8-A27W
96457ebf-ae88-41f4-97e5-cdc3163418aa	TCGA-BRCA	69110467-4cf5-4b5d-a2dd-b1c91e786959_wxs_gdc_realn.bam	TCGA-BH-A0H0-01A-11W-A071-09	33990763-d948-4845-8cf3-b184e7886d8a	Tumor	https://api.gdc.cancer.gov/slicing/view/33990763-d948-4845-8cf3-b184e7886d8a?region=chr3:52300003-52511030	1	TCGA-BH-A0H0
96457ebf-ae88-41f4-97e5-cdc3163418aa	TCGA-BRCA	49c66d20-3515-4425-a51a-975e2ce61b0c_wxs_gdc_realn.bam	TCGA-BH-A0H0-10A-01W-A071-09	6ce3d336-858c-498d-94ee-9cea559b0a3c	Normal	https://api.gdc.cancer.gov/slicing/view/6ce3d336-858c-498d-94ee-9cea559b0a3c?region=chr3:52300003-52511030	10	TCGA-BH-A0H0
30ec8b1f-28c4-4f46-8a1b-a8d51e558c7d	TCGA-BRCA	4e0ddfcb-e847-4132-bdce-aaee2e027b28_wxs_gdc_realn.bam	TCGA-BH-A18T-01A-11D-A12B-09	8fa72925-3a23-4e80-a597-e3f56a0ece93	Tumor	https://api.gdc.cancer.gov/slicing/view/8fa72925-3a23-4e80-a597-e3f56a0ece93?region=chr3:52300003-52511030	1	TCGA-BH-A18T
30ec8b1f-28c4-4f46-8a1b-a8d51e558c7d	TCGA-BRCA	9cfbb971-1628-4eda-9d96-efa55b7d4138_wxs_gdc_realn.bam	TCGA-BH-A18T-11A-42D-A12B-09	ddad88c8-99e0-45dd-8618-880590a7ef09	Normal	https://api.gdc.cancer.gov/slicing/view/ddad88c8-99e0-45dd-8618-880590a7ef09?region=chr3:52300003-52511030	11	TCGA-BH-A18T
f43d622f-eed5-4933-adc6-ae9ad1e33028	TCGA-BRCA	9e85559f-098e-4b0f-8034-4798789e710b_wxs_gdc_realn.bam	TCGA-E2-A1IN-01A-11D-A13L-09	71b74fe5-901a-4f99-be69-869a2d0c6501	Tumor	https://api.gdc.cancer.gov/slicing/view/71b74fe5-901a-4f99-be69-869a2d0c6501?region=chr3:52300003-52511030	1	TCGA-E2-A1IN
f43d622f-eed5-4933-adc6-ae9ad1e33028	TCGA-BRCA	8dd6fca4-007f-45de-a569-bfb899254977_wxs_gdc_realn.bam	TCGA-E2-A1IN-10A-01D-A188-09	199a1cbe-c4ed-4bd8-878e-1626c5f9790a	Normal	https://api.gdc.cancer.gov/slicing/view/199a1cbe-c4ed-4bd8-878e-1626c5f9790a?region=chr3:52300003-52511030	10	TCGA-E2-A1IN
0f64edec-0f1f-4025-8a53-75f9534f7828	TCGA-BRCA	6be3dccb-12f8-4ef5-962f-21a0b26f81ad_wxs_gdc_realn.bam	TCGA-BH-A0H9-01A-11W-A071-09	f76d68f0-3e10-4160-aa42-927572b4e44d	Tumor	https://api.gdc.cancer.gov/slicing/view/f76d68f0-3e10-4160-aa42-927572b4e44d?region=chr3:52300003-52511030	1	TCGA-BH-A0H9
0f64edec-0f1f-4025-8a53-75f9534f7828	TCGA-BRCA	71bbe21d-80fd-49be-ae4b-041f0ed1e617_wxs_gdc_realn.bam	TCGA-BH-A0H9-10A-01W-A071-09	204893e8-7354-473f-af49-7e2389506bf4	Normal	https://api.gdc.cancer.gov/slicing/view/204893e8-7354-473f-af49-7e2389506bf4?region=chr3:52300003-52511030	10	TCGA-BH-A0H9
c2b104ee-f914-4e79-9e1b-56bf88157472	TCGA-BRCA	78f39325-e1d0-4181-87f4-cb7f00e886d7_wxs_gdc_realn.bam	TCGA-E2-A14S-01A-11D-A12B-09	9f4b3852-85a8-415b-b3bb-2a0b1b816037	Tumor	https://api.gdc.cancer.gov/slicing/view/9f4b3852-85a8-415b-b3bb-2a0b1b816037?region=chr3:52300003-52511030	1	TCGA-E2-A14S
c2b104ee-f914-4e79-9e1b-56bf88157472	TCGA-BRCA	5cfbabf6-5143-4dae-a386-25a208ba147f_wxs_gdc_realn.bam	TCGA-E2-A14S-10A-01D-A12B-09	799b9eb2-7bf1-4741-a7fa-84c573d4f9ec	Normal	https://api.gdc.cancer.gov/slicing/view/799b9eb2-7bf1-4741-a7fa-84c573d4f9ec?region=chr3:52300003-52511030	10	TCGA-E2-A14S
b3bb8fd6-ee54-4813-b042-2bbe70115382	TCGA-BRCA	8bc2c5ac-51b7-4140-9d6d-43ebfe0bde17_wxs_gdc_realn.bam	TCGA-BH-A0BQ-01A-21D-A10Y-09	60058623-64a5-4f86-bb65-0c9de53d001b	Tumor	https://api.gdc.cancer.gov/slicing/view/60058623-64a5-4f86-bb65-0c9de53d001b?region=chr3:52300003-52511030	1	TCGA-BH-A0BQ
b3bb8fd6-ee54-4813-b042-2bbe70115382	TCGA-BRCA	27facd2e-781d-4772-bb8c-7a1bc664c53e_wxs_gdc_realn.bam	TCGA-BH-A0BQ-10A-01D-A110-09	232ac298-a401-4a60-87e2-9bc6eebb33f5	Normal	https://api.gdc.cancer.gov/slicing/view/232ac298-a401-4a60-87e2-9bc6eebb33f5?region=chr3:52300003-52511030	10	TCGA-BH-A0BQ
566792ae-f853-4a47-856d-f02cdcfcb18a	TCGA-BRCA	7718c3f0-1c90-4940-bc30-ea4f417851bb_wxs_gdc_realn.bam	TCGA-A8-A07I-01A-11W-A019-09	927390ac-7e8f-4a27-9671-7e716e361c19	Tumor	https://api.gdc.cancer.gov/slicing/view/927390ac-7e8f-4a27-9671-7e716e361c19?region=chr3:52300003-52511030	1	TCGA-A8-A07I
566792ae-f853-4a47-856d-f02cdcfcb18a	TCGA-BRCA	cca486f4-dbe7-4629-b5bc-bce1d97f9bfc_wxs_gdc_realn.bam	TCGA-A8-A07I-10A-01W-A021-09	22673c2e-842a-4b9f-8409-58e95a85b7ec	Normal	https://api.gdc.cancer.gov/slicing/view/22673c2e-842a-4b9f-8409-58e95a85b7ec?region=chr3:52300003-52511030	10	TCGA-A8-A07I
3f834fa7-6d7b-4b85-98c0-5c55d55b6c95	TCGA-BRCA	4cb39f50-5031-4b08-baa3-1a366ada6514_wxs_gdc_realn.bam	TCGA-B6-A0IE-01A-11W-A050-09	790d7149-d76a-40d4-bf44-7c16a1a91fb8	Tumor	https://api.gdc.cancer.gov/slicing/view/790d7149-d76a-40d4-bf44-7c16a1a91fb8?region=chr3:52300003-52511030	1	TCGA-B6-A0IE
3f834fa7-6d7b-4b85-98c0-5c55d55b6c95	TCGA-BRCA	513424ac-0f6a-498a-b610-34f825d7dc63_wxs_gdc_realn.bam	TCGA-B6-A0IE-10A-01W-A055-09	d4577451-a1f9-4f63-9372-012f70543dd2	Normal	https://api.gdc.cancer.gov/slicing/view/d4577451-a1f9-4f63-9372-012f70543dd2?region=chr3:52300003-52511030	10	TCGA-B6-A0IE
7f97971b-2818-4e4b-9c9e-7c0246f9484c	TCGA-BRCA	09fa0bc7-acb3-45b0-b687-977869c31d12_wxs_gdc_realn.bam	TCGA-D8-A27K-01A-11D-A16D-09	ab1a78bc-e0ca-44b1-9a30-ff28b6decef5	Tumor	https://api.gdc.cancer.gov/slicing/view/ab1a78bc-e0ca-44b1-9a30-ff28b6decef5?region=chr3:52300003-52511030	1	TCGA-D8-A27K
7f97971b-2818-4e4b-9c9e-7c0246f9484c	TCGA-BRCA	a25f38d9-48a6-4b15-a83b-d1a963324e96_wxs_gdc_realn.bam	TCGA-D8-A27K-10A-01D-A16D-09	c8b3e1af-13bb-40f0-9364-e88e9f50f638	Normal	https://api.gdc.cancer.gov/slicing/view/c8b3e1af-13bb-40f0-9364-e88e9f50f638?region=chr3:52300003-52511030	10	TCGA-D8-A27K
bb8d42d3-ad65-4d88-ae1d-f9aadfc7962d	TCGA-BRCA	21074661-4b0f-4adc-b406-5801688a3ae9_wxs_gdc_realn.bam	TCGA-AO-A1KS-01A-11D-A13L-09	23542360-ed17-4033-a6ad-7f4c16097a62	Tumor	https://api.gdc.cancer.gov/slicing/view/23542360-ed17-4033-a6ad-7f4c16097a62?region=chr3:52300003-52511030	1	TCGA-AO-A1KS
bb8d42d3-ad65-4d88-ae1d-f9aadfc7962d	TCGA-BRCA	460a9133-a189-42d2-acf0-ae61ca265d76_wxs_gdc_realn.bam	TCGA-AO-A1KS-10A-01W-A14R-09	479063df-4329-48a1-a2ef-41c4f50614e7	Normal	https://api.gdc.cancer.gov/slicing/view/479063df-4329-48a1-a2ef-41c4f50614e7?region=chr3:52300003-52511030	10	TCGA-AO-A1KS
99927651-34be-4795-893a-128d8a1fdb30	TCGA-BRCA	77e7b41a-d4c8-42ee-ae6e-da15ea3634d9_wxs_gdc_realn.bam	TCGA-AO-A12A-01A-21D-A10Y-09	358b58c1-7999-48dd-b4c2-156a77618674	Tumor	https://api.gdc.cancer.gov/slicing/view/358b58c1-7999-48dd-b4c2-156a77618674?region=chr3:52300003-52511030	1	TCGA-AO-A12A
99927651-34be-4795-893a-128d8a1fdb30	TCGA-BRCA	b6e9d2a3-6c63-406b-b101-c4ee350b90df_wxs_gdc_realn.bam	TCGA-AO-A12A-10A-01D-A110-09	80a9a9a8-fb28-4e95-9d7b-a8b8039930c5	Normal	https://api.gdc.cancer.gov/slicing/view/80a9a9a8-fb28-4e95-9d7b-a8b8039930c5?region=chr3:52300003-52511030	10	TCGA-AO-A12A
5fd37868-4762-4109-9dcf-6fdbab5b645d	TCGA-BRCA	fc563803-d0e6-4b04-86b1-ff00ae342a12_wxs_gdc_realn.bam	TCGA-GM-A2DO-01A-11D-A19Y-09	1e508ff7-240d-464b-91de-5b2a4054e164	Tumor	https://api.gdc.cancer.gov/slicing/view/1e508ff7-240d-464b-91de-5b2a4054e164?region=chr3:52300003-52511030	1	TCGA-GM-A2DO
5fd37868-4762-4109-9dcf-6fdbab5b645d	TCGA-BRCA	c247eeab-2b71-4019-a24b-d4648fa38deb_wxs_gdc_realn.bam	TCGA-GM-A2DO-10D-01D-A18P-09	5f439e0c-877d-43f9-9a12-215ef97a6ad9	Normal	https://api.gdc.cancer.gov/slicing/view/5f439e0c-877d-43f9-9a12-215ef97a6ad9?region=chr3:52300003-52511030	10	TCGA-GM-A2DO
95c53ecf-d8f1-4bcb-9b1a-c9a0542939f0	TCGA-BRCA	64f29004-5a77-4020-a661-dc5749ff3e32_wxs_gdc_realn.bam	TCGA-LD-A9QF-01A-32D-A41F-09	a537fe91-6171-476f-91c6-04a6b4bfc02a	Tumor	https://api.gdc.cancer.gov/slicing/view/a537fe91-6171-476f-91c6-04a6b4bfc02a?region=chr3:52300003-52511030	1	TCGA-LD-A9QF
95c53ecf-d8f1-4bcb-9b1a-c9a0542939f0	TCGA-BRCA	53345ab3-d12b-4f51-85ea-63aed3292704_wxs_gdc_realn.bam	TCGA-LD-A9QF-10A-01D-A41F-09	bba2a767-5566-4d62-9569-9c9998fa37ba	Normal	https://api.gdc.cancer.gov/slicing/view/bba2a767-5566-4d62-9569-9c9998fa37ba?region=chr3:52300003-52511030	10	TCGA-LD-A9QF
5ed024e8-d05e-4c65-9441-eda9930ccc82	TCGA-BRCA	36d1a85e-a09b-4537-86e0-eaf1eb03aed8_wxs_gdc_realn.bam	TCGA-A7-A26G-01A-21D-A167-09	95acb32a-7b89-43cb-904d-3923b66f6be0	Tumor	https://api.gdc.cancer.gov/slicing/view/95acb32a-7b89-43cb-904d-3923b66f6be0?region=chr3:52300003-52511030	1	TCGA-A7-A26G
5ed024e8-d05e-4c65-9441-eda9930ccc82	TCGA-BRCA	5f0452c9-2310-4118-b895-cf8aa79f1ccf_wxs_gdc_realn.bam	TCGA-A7-A26G-10A-01D-A167-09	0bd22900-3111-45c3-9cb6-a154fe506b31	Normal	https://api.gdc.cancer.gov/slicing/view/0bd22900-3111-45c3-9cb6-a154fe506b31?region=chr3:52300003-52511030	10	TCGA-A7-A26G
dbcad60f-86c7-41e3-b0ae-baa39c9f83dd	TCGA-BRCA	5e6e7c20-47b3-4f0e-a3c7-8293993e39cf_wxs_gdc_realn.bam	TCGA-C8-A274-01A-11D-A16D-09	7fe1fa44-2a48-4120-9dbc-9fc0aec6a4c1	Tumor	https://api.gdc.cancer.gov/slicing/view/7fe1fa44-2a48-4120-9dbc-9fc0aec6a4c1?region=chr3:52300003-52511030	1	TCGA-C8-A274
dbcad60f-86c7-41e3-b0ae-baa39c9f83dd	TCGA-BRCA	88dcd89c-7af1-48c2-9973-4ffee5c6ee50_wxs_gdc_realn.bam	TCGA-C8-A274-10A-01D-A16D-09	ac77eba9-c2ff-4095-9cbd-dfc5313c316e	Normal	https://api.gdc.cancer.gov/slicing/view/ac77eba9-c2ff-4095-9cbd-dfc5313c316e?region=chr3:52300003-52511030	10	TCGA-C8-A274
05506f4c-e701-4a9d-ae06-97f066aade43	TCGA-BRCA	f848b66f-bd9e-4fba-afd4-eb58848d1ef4_wxs_gdc_realn.bam	TCGA-AN-A0AT-01A-11D-A045-09	f1fcc7c8-bbfb-4cc4-b814-db7145de1681	Tumor	https://api.gdc.cancer.gov/slicing/view/f1fcc7c8-bbfb-4cc4-b814-db7145de1681?region=chr3:52300003-52511030	1	TCGA-AN-A0AT
05506f4c-e701-4a9d-ae06-97f066aade43	TCGA-BRCA	1dab1c73-daeb-4900-9fa1-61656237024a_wxs_gdc_realn.bam	TCGA-AN-A0AT-10A-01W-A055-09	58ab382b-ac1c-4fa3-8cac-2e0ce450232f	Normal	https://api.gdc.cancer.gov/slicing/view/58ab382b-ac1c-4fa3-8cac-2e0ce450232f?region=chr3:52300003-52511030	10	TCGA-AN-A0AT
2021ed1f-dc75-4701-b8b8-1386466e4802	TCGA-BRCA	8623830e-3fdd-4707-83e9-5f528105aa55_wxs_gdc_realn.bam	TCGA-BH-A0H7-01A-13W-A071-09	1529a3df-0bd0-4a7f-a15c-60c19d8669c9	Tumor	https://api.gdc.cancer.gov/slicing/view/1529a3df-0bd0-4a7f-a15c-60c19d8669c9?region=chr3:52300003-52511030	1	TCGA-BH-A0H7
2021ed1f-dc75-4701-b8b8-1386466e4802	TCGA-BRCA	bd560d56-fd13-4213-8e29-2a99fee0a055_wxs_gdc_realn.bam	TCGA-BH-A0H7-10A-01W-A071-09	4aae9444-58fd-430f-afcc-d08755eda3e2	Normal	https://api.gdc.cancer.gov/slicing/view/4aae9444-58fd-430f-afcc-d08755eda3e2?region=chr3:52300003-52511030	10	TCGA-BH-A0H7
de531604-bd1a-49df-96c2-6de3ae703f1d	TCGA-BRCA	800ff536-a1d2-4213-b85e-7780851c6378_wxs_gdc_realn.bam	TCGA-D8-A1XG-01A-11D-A14G-09	fadb97bc-ba5b-400b-9634-27f0bf09a929	Tumor	https://api.gdc.cancer.gov/slicing/view/fadb97bc-ba5b-400b-9634-27f0bf09a929?region=chr3:52300003-52511030	1	TCGA-D8-A1XG
de531604-bd1a-49df-96c2-6de3ae703f1d	TCGA-BRCA	8e1c27de-7792-4b53-9e53-7da87ef325f7_wxs_gdc_realn.bam	TCGA-D8-A1XG-10A-01D-A14G-09	7cbe2b21-f55f-456c-a138-25042224ca0c	Normal	https://api.gdc.cancer.gov/slicing/view/7cbe2b21-f55f-456c-a138-25042224ca0c?region=chr3:52300003-52511030	10	TCGA-D8-A1XG
23b7aaea-1119-4b10-aa1a-0ae255d2f2a6	TCGA-BRCA	21ab25e4-107c-4257-8d60-cb912587fbf6_wxs_gdc_realn.bam	TCGA-E2-A14U-01A-11D-A228-09	0493e2d6-3684-4dc6-8936-32ceac6febd6	Tumor	https://api.gdc.cancer.gov/slicing/view/0493e2d6-3684-4dc6-8936-32ceac6febd6?region=chr3:52300003-52511030	1	TCGA-E2-A14U
23b7aaea-1119-4b10-aa1a-0ae255d2f2a6	TCGA-BRCA	e5a4fdab-9e5e-4c17-b01f-8a3e55b08c53_wxs_gdc_realn.bam	TCGA-E2-A14U-10A-01D-A22A-09	5fc8747d-bf43-4860-b2c4-bcef17bf1766	Normal	https://api.gdc.cancer.gov/slicing/view/5fc8747d-bf43-4860-b2c4-bcef17bf1766?region=chr3:52300003-52511030	10	TCGA-E2-A14U
20e8106b-1290-4735-abe4-7621e08e3dc8	TCGA-BRCA	f4a0943c-0124-4474-b7cf-2d87164056db_wxs_gdc_realn.bam	TCGA-BH-A0E0-01A-11W-A071-09	1490a189-4c51-460f-b1a9-a8bfe0dcf3a8	Tumor	https://api.gdc.cancer.gov/slicing/view/1490a189-4c51-460f-b1a9-a8bfe0dcf3a8?region=chr3:52300003-52511030	1	TCGA-BH-A0E0
20e8106b-1290-4735-abe4-7621e08e3dc8	TCGA-BRCA	bf8ee52e-4c02-4228-a357-0617a13a73bf_wxs_gdc_realn.bam	TCGA-BH-A0E0-10A-01W-A071-09	5c5284e9-96f3-440f-9164-8126af002759	Normal	https://api.gdc.cancer.gov/slicing/view/5c5284e9-96f3-440f-9164-8126af002759?region=chr3:52300003-52511030	10	TCGA-BH-A0E0
214a4507-d974-4b3e-8525-7408fccc6a0f	TCGA-BRCA	2627cdc1-dc02-4816-8628-cab8c8e79139_wxs_gdc_realn.bam	TCGA-BH-A0B7-01A-12D-A10Y-09	4e2e5668-3740-4159-8cc5-1f5c66e4a605	Tumor	https://api.gdc.cancer.gov/slicing/view/4e2e5668-3740-4159-8cc5-1f5c66e4a605?region=chr3:52300003-52511030	1	TCGA-BH-A0B7
214a4507-d974-4b3e-8525-7408fccc6a0f	TCGA-BRCA	b3a3a5b7-80bf-49fa-8d4f-ad3086209295_wxs_gdc_realn.bam	TCGA-BH-A0B7-10A-01D-A110-09	f497746b-91f9-4dc8-a85d-f7088abc37c4	Normal	https://api.gdc.cancer.gov/slicing/view/f497746b-91f9-4dc8-a85d-f7088abc37c4?region=chr3:52300003-52511030	10	TCGA-BH-A0B7
23c31c2e-336c-4878-a476-cf8d811b4875	TCGA-BRCA	c9d01f5d-66ef-45bc-b868-2b0151a8f9ee_wxs_gdc_realn.bam	TCGA-S3-AA10-01A-21D-A41F-09	2cc14957-a809-4832-a7ac-93b37b093ca0	Tumor	https://api.gdc.cancer.gov/slicing/view/2cc14957-a809-4832-a7ac-93b37b093ca0?region=chr3:52300003-52511030	1	TCGA-S3-AA10
23c31c2e-336c-4878-a476-cf8d811b4875	TCGA-BRCA	0c0a48d4-aaac-4626-abbe-9370e5058f83_wxs_gdc_realn.bam	TCGA-S3-AA10-10A-01D-A41F-09	c1a72aa5-51d0-4042-aa49-e464720abeb8	Normal	https://api.gdc.cancer.gov/slicing/view/c1a72aa5-51d0-4042-aa49-e464720abeb8?region=chr3:52300003-52511030	10	TCGA-S3-AA10
23dabeef-8e3c-44bc-9a12-a9522d17be5c	TCGA-BRCA	dfa06058-320b-4cc6-ac18-a42e59019b1c_wxs_gdc_realn.bam	TCGA-A8-A076-01A-21W-A019-09	8af37602-a59c-4ab1-8b36-a30fe53e5039	Tumor	https://api.gdc.cancer.gov/slicing/view/8af37602-a59c-4ab1-8b36-a30fe53e5039?region=chr3:52300003-52511030	1	TCGA-A8-A076
23dabeef-8e3c-44bc-9a12-a9522d17be5c	TCGA-BRCA	20b982d3-ac52-4a42-8b01-05bc860a6b2b_wxs_gdc_realn.bam	TCGA-A8-A076-10A-01W-A021-09	9e711e97-587c-466d-bf21-cd9008f60f5d	Normal	https://api.gdc.cancer.gov/slicing/view/9e711e97-587c-466d-bf21-cd9008f60f5d?region=chr3:52300003-52511030	10	TCGA-A8-A076
2199b7a1-bd47-4bb5-b36a-a3e291e3e259	TCGA-BRCA	bbbcb493-2937-4a7b-8454-0abbbb379927_wxs_gdc_realn.bam	TCGA-B6-A0RN-01A-12D-A099-09	2b37078d-8a9f-4b6e-90bd-5b2716865632	Tumor	https://api.gdc.cancer.gov/slicing/view/2b37078d-8a9f-4b6e-90bd-5b2716865632?region=chr3:52300003-52511030	1	TCGA-B6-A0RN
2199b7a1-bd47-4bb5-b36a-a3e291e3e259	TCGA-BRCA	5465e36a-97f7-4408-81c1-9f8e836c1279_wxs_gdc_realn.bam	TCGA-B6-A0RN-10A-01D-A099-09	cb993c73-6528-44ae-b74d-557177ad095f	Normal	https://api.gdc.cancer.gov/slicing/view/cb993c73-6528-44ae-b74d-557177ad095f?region=chr3:52300003-52511030	10	TCGA-B6-A0RN
23e7a78a-1d56-4ad1-9bb4-72ec0178aff2	TCGA-BRCA	4e1f9084-4729-4b3f-b036-6226d64fd25b_wxs_gdc_realn.bam	TCGA-AR-A1AJ-01A-21D-A12Q-09	fb2d9bbd-5800-41e8-929b-c01a94d84217	Tumor	https://api.gdc.cancer.gov/slicing/view/fb2d9bbd-5800-41e8-929b-c01a94d84217?region=chr3:52300003-52511030	1	TCGA-AR-A1AJ
23e7a78a-1d56-4ad1-9bb4-72ec0178aff2	TCGA-BRCA	63ee3781-4578-4d19-88e4-c8785fc7987e_wxs_gdc_realn.bam	TCGA-AR-A1AJ-10A-01D-A12Q-09	8a18fc07-ac1f-4b2c-ae10-2d2d6b6f667b	Normal	https://api.gdc.cancer.gov/slicing/view/8a18fc07-ac1f-4b2c-ae10-2d2d6b6f667b?region=chr3:52300003-52511030	10	TCGA-AR-A1AJ
24046547-d038-4616-b190-52ac93f4965f	TCGA-BRCA	4a9c0873-f496-48a4-853c-2b41b2dbaa9e_wxs_gdc_realn.bam	TCGA-E9-A1RE-01A-11D-A159-09	0f32d868-5c65-409f-af2a-8e0b1feff4b9	Tumor	https://api.gdc.cancer.gov/slicing/view/0f32d868-5c65-409f-af2a-8e0b1feff4b9?region=chr3:52300003-52511030	1	TCGA-E9-A1RE
24046547-d038-4616-b190-52ac93f4965f	TCGA-BRCA	56e80c27-e4b1-4c17-a104-61ae05c5ce82_wxs_gdc_realn.bam	TCGA-E9-A1RE-10A-01D-A159-09	8dd1ff0f-28c5-4226-b760-e34f1a7f8ef5	Normal	https://api.gdc.cancer.gov/slicing/view/8dd1ff0f-28c5-4226-b760-e34f1a7f8ef5?region=chr3:52300003-52511030	10	TCGA-E9-A1RE
a45d296e-efc0-479e-b2f6-bad834668cdf	TCGA-BRCA	52e2b434-5394-4a59-a62f-0e6de07c0539_wxs_gdc_realn.bam	TCGA-AC-A3YI-01A-21D-A23C-09	a518c28b-dfb6-4c5f-86fc-d5b19991919a	Tumor	https://api.gdc.cancer.gov/slicing/view/a518c28b-dfb6-4c5f-86fc-d5b19991919a?region=chr3:52300003-52511030	1	TCGA-AC-A3YI
a45d296e-efc0-479e-b2f6-bad834668cdf	TCGA-BRCA	dd822976-3f35-4194-8c2a-ddaf2408f4a3_wxs_gdc_realn.bam	TCGA-AC-A3YI-10A-01D-A23C-09	92ee367e-a0eb-4cbf-964e-2fa103321986	Normal	https://api.gdc.cancer.gov/slicing/view/92ee367e-a0eb-4cbf-964e-2fa103321986?region=chr3:52300003-52511030	10	TCGA-AC-A3YI
21ef1730-e5a7-47ce-b419-d000bb59ae15	TCGA-BRCA	3903b485-366d-4318-b17d-a0194f032bd8_wxs_gdc_realn.bam	TCGA-BH-A1F0-01A-11D-A135-09	c7063a8e-2e3c-413a-bbef-5b8a29ccd034	Tumor	https://api.gdc.cancer.gov/slicing/view/c7063a8e-2e3c-413a-bbef-5b8a29ccd034?region=chr3:52300003-52511030	1	TCGA-BH-A1F0
21ef1730-e5a7-47ce-b419-d000bb59ae15	TCGA-BRCA	64613d52-ad24-4f06-8668-3e058043911b_wxs_gdc_realn.bam	TCGA-BH-A1F0-11B-23D-A135-09	42777102-648d-40a7-be51-3caf9fdee11d	Normal	https://api.gdc.cancer.gov/slicing/view/42777102-648d-40a7-be51-3caf9fdee11d?region=chr3:52300003-52511030	11	TCGA-BH-A1F0
a2db9dd1-44d5-48b5-817c-a21a85fadb21	TCGA-BRCA	a55c6a44-c0f5-4300-8df4-4a70befe2d3b_wxs_gdc_realn.bam	TCGA-A1-A0SJ-01A-11D-A099-09	d36764d4-703f-47d4-9fbc-c0d6bd428fee	Tumor	https://api.gdc.cancer.gov/slicing/view/d36764d4-703f-47d4-9fbc-c0d6bd428fee?region=chr3:52300003-52511030	1	TCGA-A1-A0SJ
a2db9dd1-44d5-48b5-817c-a21a85fadb21	TCGA-BRCA	aaf63cff-b2e2-4f9b-868e-e7a1637cc14b_wxs_gdc_realn.bam	TCGA-A1-A0SJ-10A-02D-A099-09	41fabf9f-12fb-4d24-a4f2-bb1dd2ee5b33	Normal	https://api.gdc.cancer.gov/slicing/view/41fabf9f-12fb-4d24-a4f2-bb1dd2ee5b33?region=chr3:52300003-52511030	10	TCGA-A1-A0SJ
a2efe7e1-aca3-440f-825f-ed621edca69f	TCGA-BRCA	d76ae66f-5c29-4e62-a943-b54b8c2c3dd6_wxs_gdc_realn.bam	TCGA-A7-A4SA-01A-11D-A25Q-09	b474dd5f-8b2c-4425-a7c4-5fc726d28cfa	Tumor	https://api.gdc.cancer.gov/slicing/view/b474dd5f-8b2c-4425-a7c4-5fc726d28cfa?region=chr3:52300003-52511030	1	TCGA-A7-A4SA
a2efe7e1-aca3-440f-825f-ed621edca69f	TCGA-BRCA	16213e15-1e04-43d3-969a-3c0de008d69e_wxs_gdc_realn.bam	TCGA-A7-A4SA-10A-01D-A25Q-09	305ce55f-abe3-471a-bd3f-66da58c6a645	Normal	https://api.gdc.cancer.gov/slicing/view/305ce55f-abe3-471a-bd3f-66da58c6a645?region=chr3:52300003-52511030	10	TCGA-A7-A4SA
1cc30842-4a5b-4f07-b36f-5b84ceaa5662	TCGA-BRCA	34e3c8bb-e881-451c-a3ff-60db39101b43_wxs_gdc_realn.bam	TCGA-BH-A8FZ-01A-11D-A351-09	fe73c47c-b69b-4ac7-95a4-419afcb4096e	Tumor	https://api.gdc.cancer.gov/slicing/view/fe73c47c-b69b-4ac7-95a4-419afcb4096e?region=chr3:52300003-52511030	1	TCGA-BH-A8FZ
1cc30842-4a5b-4f07-b36f-5b84ceaa5662	TCGA-BRCA	0a8ebc6c-83fd-4881-af82-5f2c10aa3d66_wxs_gdc_realn.bam	TCGA-BH-A8FZ-10A-01D-A351-09	f60b5353-dc1e-4e14-8103-e7afd64ad8d7	Normal	https://api.gdc.cancer.gov/slicing/view/f60b5353-dc1e-4e14-8103-e7afd64ad8d7?region=chr3:52300003-52511030	10	TCGA-BH-A8FZ
a32cb96a-78bf-456e-a6ab-2d47b2c67ad4	TCGA-BRCA	2299036e-7099-4b53-9143-5935442c3310_wxs_gdc_realn.bam	TCGA-BH-A0BT-01A-11D-A12Q-09	d9408fbf-1663-4066-ba64-f2bc8702b751	Tumor	https://api.gdc.cancer.gov/slicing/view/d9408fbf-1663-4066-ba64-f2bc8702b751?region=chr3:52300003-52511030	1	TCGA-BH-A0BT
a32cb96a-78bf-456e-a6ab-2d47b2c67ad4	TCGA-BRCA	24fe7169-ca64-498d-8445-4fd23dff34a8_wxs_gdc_realn.bam	TCGA-BH-A0BT-11A-21D-A12Q-09	748422fb-2ec5-458f-88aa-001b523d4cfc	Normal	https://api.gdc.cancer.gov/slicing/view/748422fb-2ec5-458f-88aa-001b523d4cfc?region=chr3:52300003-52511030	11	TCGA-BH-A0BT
1d38d356-d126-4476-94d0-26616b9375b1	TCGA-BRCA	c44645c5-d31b-43ae-9786-7fc7742d0619_wxs_gdc_realn.bam	TCGA-OL-A5RV-01A-12D-A28B-09	e2c14129-ee92-40d8-9363-32b9bd210dcc	Tumor	https://api.gdc.cancer.gov/slicing/view/e2c14129-ee92-40d8-9363-32b9bd210dcc?region=chr3:52300003-52511030	1	TCGA-OL-A5RV
1d38d356-d126-4476-94d0-26616b9375b1	TCGA-BRCA	c9a00734-ddab-4cdc-9fa2-614e08118842_wxs_gdc_realn.bam	TCGA-OL-A5RV-10A-01D-A28E-09	30f9ca3d-c7b0-467f-8eef-1dd14dbffe37	Normal	https://api.gdc.cancer.gov/slicing/view/30f9ca3d-c7b0-467f-8eef-1dd14dbffe37?region=chr3:52300003-52511030	10	TCGA-OL-A5RV
a45833e1-7cc9-4273-b408-620f74679a12	TCGA-BRCA	9e4e0e0e-e82e-4fa1-82ce-72b8bad5aa1d_wxs_gdc_realn.bam	TCGA-OL-A66O-01A-11D-A31U-09	25298358-42e5-40e1-8159-1dd85bb9308e	Tumor	https://api.gdc.cancer.gov/slicing/view/25298358-42e5-40e1-8159-1dd85bb9308e?region=chr3:52300003-52511030	1	TCGA-OL-A66O
a45833e1-7cc9-4273-b408-620f74679a12	TCGA-BRCA	f2212ed6-459e-471a-bc9b-51e2df5f5478_wxs_gdc_realn.bam	TCGA-OL-A66O-10A-01D-A31U-09	349206ca-f4a6-4a2e-ac10-0cd71b72353e	Normal	https://api.gdc.cancer.gov/slicing/view/349206ca-f4a6-4a2e-ac10-0cd71b72353e?region=chr3:52300003-52511030	10	TCGA-OL-A66O
50619f8c-10aa-464a-a227-90a7aa6ffd43	TCGA-BRCA	f75de986-bc8a-4ffe-9b35-011eee3a1446_wxs_gdc_realn.bam	TCGA-BH-A18K-01A-11D-A12B-09	6bc513b8-5ffc-47f6-9f5c-5f2f174a504d	Tumor	https://api.gdc.cancer.gov/slicing/view/6bc513b8-5ffc-47f6-9f5c-5f2f174a504d?region=chr3:52300003-52511030	1	TCGA-BH-A18K
50619f8c-10aa-464a-a227-90a7aa6ffd43	TCGA-BRCA	1a1312ef-4a37-445c-80e5-529fdf7827ee_wxs_gdc_realn.bam	TCGA-BH-A18K-11A-13D-A12B-09	a4f6dac1-6d23-48c3-bb82-725a2c48301f	Normal	https://api.gdc.cancer.gov/slicing/view/a4f6dac1-6d23-48c3-bb82-725a2c48301f?region=chr3:52300003-52511030	11	TCGA-BH-A18K
515b1400-e896-4f2a-81bd-70895441a0bd	TCGA-BRCA	3bede568-d8b6-44c0-99e0-a9b6c7d4ce80_wxs_gdc_realn.bam	TCGA-A8-A06Y-01A-21W-A019-09	7c0c392d-3a2d-4b2d-87b0-5a5e89d9c3f9	Tumor	https://api.gdc.cancer.gov/slicing/view/7c0c392d-3a2d-4b2d-87b0-5a5e89d9c3f9?region=chr3:52300003-52511030	1	TCGA-A8-A06Y
515b1400-e896-4f2a-81bd-70895441a0bd	TCGA-BRCA	268a4247-2839-412a-a531-475663b3a6ac_wxs_gdc_realn.bam	TCGA-A8-A06Y-10A-01W-A021-09	9a102623-c3a2-46a0-b15b-eedb4db017d6	Normal	https://api.gdc.cancer.gov/slicing/view/9a102623-c3a2-46a0-b15b-eedb4db017d6?region=chr3:52300003-52511030	10	TCGA-A8-A06Y
1d75e89d-4b01-443c-be54-749c7a667bf4	TCGA-BRCA	85de3ba8-3c04-4590-a620-c7a602f0b266_wxs_gdc_realn.bam	TCGA-LL-A5YL-01A-12D-A29N-09	fb31c8e2-b751-4886-86a1-ea241f15a1ab	Tumor	https://api.gdc.cancer.gov/slicing/view/fb31c8e2-b751-4886-86a1-ea241f15a1ab?region=chr3:52300003-52511030	1	TCGA-LL-A5YL
1d75e89d-4b01-443c-be54-749c7a667bf4	TCGA-BRCA	e606da36-cc93-4759-886c-1fe07d617705_wxs_gdc_realn.bam	TCGA-LL-A5YL-10A-01D-A29N-09	c0b6d6d1-0533-4986-8639-5997ecc1cbcc	Normal	https://api.gdc.cancer.gov/slicing/view/c0b6d6d1-0533-4986-8639-5997ecc1cbcc?region=chr3:52300003-52511030	10	TCGA-LL-A5YL
518f231c-f5f9-4a39-a97b-7fd5666d3e50	TCGA-BRCA	e6d90bb8-ad96-4cb8-a96f-a8202fcbc58f_wxs_gdc_realn.bam	TCGA-BH-A0AZ-01A-21D-A12Q-09	e920ffca-3f97-4c0d-8db3-ab858752c091	Tumor	https://api.gdc.cancer.gov/slicing/view/e920ffca-3f97-4c0d-8db3-ab858752c091?region=chr3:52300003-52511030	1	TCGA-BH-A0AZ
518f231c-f5f9-4a39-a97b-7fd5666d3e50	TCGA-BRCA	4124d527-3ea7-43d5-81b7-0fc9172be9b0_wxs_gdc_realn.bam	TCGA-BH-A0AZ-11A-22D-A12Q-09	46bf055e-9bd3-484f-9ad0-dd36ec0d18ad	Normal	https://api.gdc.cancer.gov/slicing/view/46bf055e-9bd3-484f-9ad0-dd36ec0d18ad?region=chr3:52300003-52511030	11	TCGA-BH-A0AZ
1e68e760-a4cf-4100-bf9c-e50fa8d126f6	TCGA-BRCA	264fb6ef-65be-48fd-8216-6c493b620ad8_wxs_gdc_realn.bam	TCGA-B6-A0X0-01A-21D-A10Y-09	5bd93635-c799-4491-b103-f698d750b01a	Tumor	https://api.gdc.cancer.gov/slicing/view/5bd93635-c799-4491-b103-f698d750b01a?region=chr3:52300003-52511030	1	TCGA-B6-A0X0
1e68e760-a4cf-4100-bf9c-e50fa8d126f6	TCGA-BRCA	daa07354-8687-4350-9d9c-d95db1a71517_wxs_gdc_realn.bam	TCGA-B6-A0X0-10A-01D-A110-09	0ab6584b-3faa-4c98-b237-1b265b35be27	Normal	https://api.gdc.cancer.gov/slicing/view/0ab6584b-3faa-4c98-b237-1b265b35be27?region=chr3:52300003-52511030	10	TCGA-B6-A0X0
1f601832-eee3-48fb-acf5-80c4a454f26e	TCGA-BRCA	561b8777-801a-49ed-a306-e7dafeb044b6_wxs_gdc_realn.bam	TCGA-BH-A0EA-01A-11D-A10Y-09	c275bc0b-f60f-44da-a817-6044e768e296	Tumor	https://api.gdc.cancer.gov/slicing/view/c275bc0b-f60f-44da-a817-6044e768e296?region=chr3:52300003-52511030	1	TCGA-BH-A0EA
1f601832-eee3-48fb-acf5-80c4a454f26e	TCGA-BRCA	cfbd5476-e83a-401d-9f9a-639c73a0e35b_wxs_gdc_realn.bam	TCGA-BH-A0EA-10A-01D-A110-09	02b600c0-d803-486c-a435-3520a40dd8d2	Normal	https://api.gdc.cancer.gov/slicing/view/02b600c0-d803-486c-a435-3520a40dd8d2?region=chr3:52300003-52511030	10	TCGA-BH-A0EA
13ca97a1-75bb-4a49-b8c3-181e5b2c9e86	TCGA-BRCA	29cfdc11-2f20-436e-8913-340909684c06_wxs_gdc_realn.bam	TCGA-AR-A0TT-01A-31D-A099-09	c8cbaf2d-0247-4b30-b408-e204a43f6e1d	Tumor	https://api.gdc.cancer.gov/slicing/view/c8cbaf2d-0247-4b30-b408-e204a43f6e1d?region=chr3:52300003-52511030	1	TCGA-AR-A0TT
13ca97a1-75bb-4a49-b8c3-181e5b2c9e86	TCGA-BRCA	cbcfa0ba-0d96-4484-913a-c9079d24690d_wxs_gdc_realn.bam	TCGA-AR-A0TT-10A-01D-A099-09	a0bda84c-7b4e-4b28-90a3-636cf1e664f0	Normal	https://api.gdc.cancer.gov/slicing/view/a0bda84c-7b4e-4b28-90a3-636cf1e664f0?region=chr3:52300003-52511030	10	TCGA-AR-A0TT
523e24a2-51b9-4658-be2f-42e5fccebb17	TCGA-BRCA	625e623d-6b89-4f8d-8b99-21e8d3178b73_wxs_gdc_realn.bam	TCGA-A7-A5ZW-01A-12D-A29N-09	eb2d6872-eaf5-4e19-9cd9-ed0dbd831883	Tumor	https://api.gdc.cancer.gov/slicing/view/eb2d6872-eaf5-4e19-9cd9-ed0dbd831883?region=chr3:52300003-52511030	1	TCGA-A7-A5ZW
523e24a2-51b9-4658-be2f-42e5fccebb17	TCGA-BRCA	3e7894de-ba96-4306-844b-f675ef3f4566_wxs_gdc_realn.bam	TCGA-A7-A5ZW-10A-01D-A29N-09	887047dc-25e8-4339-8836-89ce088ab3d0	Normal	https://api.gdc.cancer.gov/slicing/view/887047dc-25e8-4339-8836-89ce088ab3d0?region=chr3:52300003-52511030	10	TCGA-A7-A5ZW
1f8f87cb-8a0b-474c-97fb-c71b4fd88d97	TCGA-BRCA	97b33dc3-6a62-419a-aa6c-cb84c9f92102_wxs_gdc_realn.bam	TCGA-AO-A1KT-01A-11D-A13L-09	7a8a19ce-bf7b-4f28-9a4b-7a333e305033	Tumor	https://api.gdc.cancer.gov/slicing/view/7a8a19ce-bf7b-4f28-9a4b-7a333e305033?region=chr3:52300003-52511030	1	TCGA-AO-A1KT
1f8f87cb-8a0b-474c-97fb-c71b4fd88d97	TCGA-BRCA	f5386f22-b79a-48ba-b98d-8110ae94009b_wxs_gdc_realn.bam	TCGA-AO-A1KT-10A-01D-A188-09	20bf6493-3fcf-418c-9c80-94a91c48bf78	Normal	https://api.gdc.cancer.gov/slicing/view/20bf6493-3fcf-418c-9c80-94a91c48bf78?region=chr3:52300003-52511030	10	TCGA-AO-A1KT
4f608829-ffc4-4527-886e-6bc764ab29f5	TCGA-BRCA	923ee16a-2c42-46ee-b2cb-82075f2dd603_wxs_gdc_realn.bam	TCGA-BH-A0BG-01A-11D-A10Y-09	e6202234-afe4-4756-8ba8-ac7d83193ada	Tumor	https://api.gdc.cancer.gov/slicing/view/e6202234-afe4-4756-8ba8-ac7d83193ada?region=chr3:52300003-52511030	1	TCGA-BH-A0BG
4f608829-ffc4-4527-886e-6bc764ab29f5	TCGA-BRCA	483a4feb-931f-40f8-964d-29104030ebe7_wxs_gdc_realn.bam	TCGA-BH-A0BG-10A-01D-A110-09	40f9ebcd-3a0a-475c-8e38-4741679c3d9f	Normal	https://api.gdc.cancer.gov/slicing/view/40f9ebcd-3a0a-475c-8e38-4741679c3d9f?region=chr3:52300003-52511030	10	TCGA-BH-A0BG
14d1d84e-99e1-41ad-8892-3b4da3d4f948	TCGA-BRCA	bb84cbb1-7244-4d92-8977-a37dbafc47b4_wxs_gdc_realn.bam	TCGA-BH-A1FL-01A-11D-A13L-09	09db8648-e06a-447f-aa95-96ebcb139efe	Tumor	https://api.gdc.cancer.gov/slicing/view/09db8648-e06a-447f-aa95-96ebcb139efe?region=chr3:52300003-52511030	1	TCGA-BH-A1FL
14d1d84e-99e1-41ad-8892-3b4da3d4f948	TCGA-BRCA	d669a784-1fb6-417f-b4e6-34486d51f2e0_wxs_gdc_realn.bam	TCGA-BH-A1FL-11A-13D-A13O-09	b1716e69-58e5-42d5-ba8f-54e1ee74c1c8	Normal	https://api.gdc.cancer.gov/slicing/view/b1716e69-58e5-42d5-ba8f-54e1ee74c1c8?region=chr3:52300003-52511030	11	TCGA-BH-A1FL
1549dc64-3dab-43fc-96e9-b07d520957e1	TCGA-BRCA	fc6d77a9-121b-48ab-a899-713c3d1319a2_wxs_gdc_realn.bam	TCGA-D8-A27F-01A-11D-A16D-09	60888a2d-7725-4045-981f-1091e4ee4095	Tumor	https://api.gdc.cancer.gov/slicing/view/60888a2d-7725-4045-981f-1091e4ee4095?region=chr3:52300003-52511030	1	TCGA-D8-A27F
1549dc64-3dab-43fc-96e9-b07d520957e1	TCGA-BRCA	a070d518-b1fe-4505-86b5-fc08201a4b61_wxs_gdc_realn.bam	TCGA-D8-A27F-10A-01D-A16D-09	0072c26b-e9eb-4387-8ab3-b5eb4bf19a93	Normal	https://api.gdc.cancer.gov/slicing/view/0072c26b-e9eb-4387-8ab3-b5eb4bf19a93?region=chr3:52300003-52511030	10	TCGA-D8-A27F
5362cbc4-cd28-4afd-a8ac-1a4c2c33cad2	TCGA-BRCA	61f61966-d139-4a02-9c5c-5598d5322407_wxs_gdc_realn.bam	TCGA-B6-A409-01A-11D-A243-09	4d01c362-a2ed-42d1-abed-d1f96b6de46d	Tumor	https://api.gdc.cancer.gov/slicing/view/4d01c362-a2ed-42d1-abed-d1f96b6de46d?region=chr3:52300003-52511030	1	TCGA-B6-A409
5362cbc4-cd28-4afd-a8ac-1a4c2c33cad2	TCGA-BRCA	d061e421-1f2b-4e80-8765-38016a91cbda_wxs_gdc_realn.bam	TCGA-B6-A409-10A-01D-A243-09	68f0d901-15f9-4e99-8720-5328d21040b4	Normal	https://api.gdc.cancer.gov/slicing/view/68f0d901-15f9-4e99-8720-5328d21040b4?region=chr3:52300003-52511030	10	TCGA-B6-A409
539bbbed-43fb-4fef-9c67-6406f58b186a	TCGA-BRCA	fee90b4e-f005-4b40-a9af-d1e590b1e8a8_wxs_gdc_realn.bam	TCGA-E9-A248-01A-11D-A167-09	08f6a1b3-a505-4384-b5d6-7be6533b0f59	Tumor	https://api.gdc.cancer.gov/slicing/view/08f6a1b3-a505-4384-b5d6-7be6533b0f59?region=chr3:52300003-52511030	1	TCGA-E9-A248
539bbbed-43fb-4fef-9c67-6406f58b186a	TCGA-BRCA	6964baa2-3344-49db-ad80-1e28ae93e53c_wxs_gdc_realn.bam	TCGA-E9-A248-10A-01D-A167-09	2d7391a8-9fba-4ccc-a37f-7ce0e51ea53c	Normal	https://api.gdc.cancer.gov/slicing/view/2d7391a8-9fba-4ccc-a37f-7ce0e51ea53c?region=chr3:52300003-52511030	10	TCGA-E9-A248
1783cac1-253a-40af-a9ac-48dfb20e1ab8	TCGA-BRCA	fd6bd486-6371-4892-863e-64838fcea624_wxs_gdc_realn.bam	TCGA-BH-A1FH-01A-12D-A13L-09	8138c577-9241-4fad-b39b-95b4e1e48bf5	Tumor	https://api.gdc.cancer.gov/slicing/view/8138c577-9241-4fad-b39b-95b4e1e48bf5?region=chr3:52300003-52511030	1	TCGA-BH-A1FH
1783cac1-253a-40af-a9ac-48dfb20e1ab8	TCGA-BRCA	0eff2896-73b8-4a34-90dd-96351fcb0eb2_wxs_gdc_realn.bam	TCGA-BH-A1FH-11B-42D-A13O-09	10d2a9a8-823e-45a0-a6ff-d2ecbb4e8548	Normal	https://api.gdc.cancer.gov/slicing/view/10d2a9a8-823e-45a0-a6ff-d2ecbb4e8548?region=chr3:52300003-52511030	11	TCGA-BH-A1FH
15ff4b02-bb69-4d24-8a07-b82f428e428d	TCGA-BRCA	6b27faf2-1488-45a4-b1ff-fec511f1fb58_wxs_gdc_realn.bam	TCGA-A7-A3IZ-01A-11D-A20S-09	3413dd5b-0eb0-4beb-a5fb-61c7c5fce9b7	Tumor	https://api.gdc.cancer.gov/slicing/view/3413dd5b-0eb0-4beb-a5fb-61c7c5fce9b7?region=chr3:52300003-52511030	1	TCGA-A7-A3IZ
15ff4b02-bb69-4d24-8a07-b82f428e428d	TCGA-BRCA	46160082-58d4-47f5-a49a-505ca987fd79_wxs_gdc_realn.bam	TCGA-A7-A3IZ-10A-01D-A20S-09	58a05450-0f93-4d4e-a53b-0d8e467b9946	Normal	https://api.gdc.cancer.gov/slicing/view/58a05450-0f93-4d4e-a53b-0d8e467b9946?region=chr3:52300003-52511030	10	TCGA-A7-A3IZ
12d31787-e54d-4729-ace8-9141043c92b8	TCGA-BRCA	dd669f44-f64d-4afc-a5ac-5f7769d1db43_wxs_gdc_realn.bam	TCGA-A2-A0ST-01A-12D-A099-09	cdde99dd-3c2c-4d5d-b3ab-41160854be74	Tumor	https://api.gdc.cancer.gov/slicing/view/cdde99dd-3c2c-4d5d-b3ab-41160854be74?region=chr3:52300003-52511030	1	TCGA-A2-A0ST
12d31787-e54d-4729-ace8-9141043c92b8	TCGA-BRCA	c807fd87-ecb7-49c7-9427-b5dd0b84bc4b_wxs_gdc_realn.bam	TCGA-A2-A0ST-10A-01D-A099-09	64def961-5973-4ab2-baa4-a6ff92625211	Normal	https://api.gdc.cancer.gov/slicing/view/64def961-5973-4ab2-baa4-a6ff92625211?region=chr3:52300003-52511030	10	TCGA-A2-A0ST
161917b8-88ad-407b-ade6-d6b98478b359	TCGA-BRCA	42993dbb-b99b-4b48-8038-05cf14fec886_wxs_gdc_realn.bam	TCGA-E9-A22H-01A-11D-A159-09	ed14152a-11d9-4a5f-b35f-f37fdf2efdfd	Tumor	https://api.gdc.cancer.gov/slicing/view/ed14152a-11d9-4a5f-b35f-f37fdf2efdfd?region=chr3:52300003-52511030	1	TCGA-E9-A22H
161917b8-88ad-407b-ade6-d6b98478b359	TCGA-BRCA	7e563645-d8f4-4f6d-b382-2919b7e76d36_wxs_gdc_realn.bam	TCGA-E9-A22H-10A-01D-A17G-09	36d2c234-61c6-4cfe-a0eb-78eecec4fdd0	Normal	https://api.gdc.cancer.gov/slicing/view/36d2c234-61c6-4cfe-a0eb-78eecec4fdd0?region=chr3:52300003-52511030	10	TCGA-E9-A22H
17baef7c-d97d-4b98-ab53-503ef856523d	TCGA-BRCA	c730a631-f3d0-4d7d-945a-b65c7a5a4d58_wxs_gdc_realn.bam	TCGA-A7-A0D9-01A-31W-A071-09	de5b7d39-34af-48bd-91a7-a796aee24786	Tumor	https://api.gdc.cancer.gov/slicing/view/de5b7d39-34af-48bd-91a7-a796aee24786?region=chr3:52300003-52511030	1	TCGA-A7-A0D9
17baef7c-d97d-4b98-ab53-503ef856523d	TCGA-BRCA	f671adda-19b8-4329-85a0-e25c344a92db_wxs_gdc_realn.bam	TCGA-A7-A0D9-10A-01W-A071-09	fea1582d-51cb-43b9-866e-826c3b75c2ba	Normal	https://api.gdc.cancer.gov/slicing/view/fea1582d-51cb-43b9-866e-826c3b75c2ba?region=chr3:52300003-52511030	10	TCGA-A7-A0D9
18d35983-ea6a-4b70-a209-9bef37595956	TCGA-BRCA	b54bc31e-bdcc-4ad5-998e-5a9c542f83bb_wxs_gdc_realn.bam	TCGA-A2-A0SX-01A-12D-A099-09	2f008500-3386-4832-a527-97e83683d30c	Tumor	https://api.gdc.cancer.gov/slicing/view/2f008500-3386-4832-a527-97e83683d30c?region=chr3:52300003-52511030	1	TCGA-A2-A0SX
18d35983-ea6a-4b70-a209-9bef37595956	TCGA-BRCA	ee7f21d0-efa1-4d19-9b82-03e1a90432b4_wxs_gdc_realn.bam	TCGA-A2-A0SX-10A-01D-A099-09	2f1ca483-8194-40e8-a123-f6d3878094e9	Normal	https://api.gdc.cancer.gov/slicing/view/2f1ca483-8194-40e8-a123-f6d3878094e9?region=chr3:52300003-52511030	10	TCGA-A2-A0SX
18eb4dfc-556f-4bf3-a411-4780209ed1e0	TCGA-BRCA	8f4504db-45d9-4873-9532-69ad466fdf2f_wxs_gdc_realn.bam	TCGA-BH-A0B3-01A-11W-A071-09	d0961250-1885-4edc-957c-2f10538579ce	Tumor	https://api.gdc.cancer.gov/slicing/view/d0961250-1885-4edc-957c-2f10538579ce?region=chr3:52300003-52511030	1	TCGA-BH-A0B3
18eb4dfc-556f-4bf3-a411-4780209ed1e0	TCGA-BRCA	14a2a9bb-b4d3-4402-81b7-34d2bd314e4b_wxs_gdc_realn.bam	TCGA-BH-A0B3-10A-01W-A071-09	2be853aa-97d9-44de-b3d4-f74b062ce973	Normal	https://api.gdc.cancer.gov/slicing/view/2be853aa-97d9-44de-b3d4-f74b062ce973?region=chr3:52300003-52511030	10	TCGA-BH-A0B3
17c1d42c-cb84-4655-a4cd-b54bae17ecaf	TCGA-BRCA	351253e5-486b-44c3-9399-38a7e367a0e0_wxs_gdc_realn.bam	TCGA-E2-A15K-01A-11D-A12Q-09	f43f04fe-a7dc-46f2-82ec-d7640b21eca8	Tumor	https://api.gdc.cancer.gov/slicing/view/f43f04fe-a7dc-46f2-82ec-d7640b21eca8?region=chr3:52300003-52511030	1	TCGA-E2-A15K
17c1d42c-cb84-4655-a4cd-b54bae17ecaf	TCGA-BRCA	6c7d0beb-a20c-4cf8-8e52-2028a8620bb5_wxs_gdc_realn.bam	TCGA-E2-A15K-10A-01D-A12Q-09	338d80c6-c202-4171-b876-13e927beb681	Normal	https://api.gdc.cancer.gov/slicing/view/338d80c6-c202-4171-b876-13e927beb681?region=chr3:52300003-52511030	10	TCGA-E2-A15K
195b6731-6ae6-416e-a345-0eb8874a0ca2	TCGA-BRCA	f63863f5-cb60-4961-a5b4-ed5ea1fb3dc8_wxs_gdc_realn.bam	TCGA-AN-A0XO-01A-11D-A10G-09	574820a1-fabd-4440-92fc-96e381151cd4	Tumor	https://api.gdc.cancer.gov/slicing/view/574820a1-fabd-4440-92fc-96e381151cd4?region=chr3:52300003-52511030	1	TCGA-AN-A0XO
195b6731-6ae6-416e-a345-0eb8874a0ca2	TCGA-BRCA	ea2d9f54-744b-4e56-bc97-d9492168db87_wxs_gdc_realn.bam	TCGA-AN-A0XO-10A-01D-A10G-09	6a7868e0-eba6-46d7-9572-d13087344c1a	Normal	https://api.gdc.cancer.gov/slicing/view/6a7868e0-eba6-46d7-9572-d13087344c1a?region=chr3:52300003-52511030	10	TCGA-AN-A0XO
17ca61a2-607a-45ff-88fa-ef72e80bf891	TCGA-BRCA	464a1d47-a56a-4667-b4c5-911e5d4a7363_wxs_gdc_realn.bam	TCGA-BH-A0HF-01A-11W-A071-09	29a34ec4-7857-463c-b52e-5093408e41a5	Tumor	https://api.gdc.cancer.gov/slicing/view/29a34ec4-7857-463c-b52e-5093408e41a5?region=chr3:52300003-52511030	1	TCGA-BH-A0HF
17ca61a2-607a-45ff-88fa-ef72e80bf891	TCGA-BRCA	6116e3af-4c46-4be9-98b3-ef1d6c3cdf65_wxs_gdc_realn.bam	TCGA-BH-A0HF-10A-01W-A071-09	1f1a9b03-bfbb-4183-bbdf-0c0fd97e0ec2	Normal	https://api.gdc.cancer.gov/slicing/view/1f1a9b03-bfbb-4183-bbdf-0c0fd97e0ec2?region=chr3:52300003-52511030	10	TCGA-BH-A0HF
a06ff6ae-b0dd-4516-a75c-0db71694b46b	TCGA-BRCA	168d2fa5-3421-4e34-81f8-832d607886ff_wxs_gdc_realn.bam	TCGA-LD-A7W5-01A-22D-A351-09	b29e9622-1710-459b-a812-d4ed56958a48	Tumor	https://api.gdc.cancer.gov/slicing/view/b29e9622-1710-459b-a812-d4ed56958a48?region=chr3:52300003-52511030	1	TCGA-LD-A7W5
a06ff6ae-b0dd-4516-a75c-0db71694b46b	TCGA-BRCA	6a817fe9-f943-42ef-98e4-c468f19a81bd_wxs_gdc_realn.bam	TCGA-LD-A7W5-10A-01D-A351-09	3c3648a8-fae0-4ba7-a2b8-b0da3bc0b772	Normal	https://api.gdc.cancer.gov/slicing/view/3c3648a8-fae0-4ba7-a2b8-b0da3bc0b772?region=chr3:52300003-52511030	10	TCGA-LD-A7W5
a0576d44-9add-429b-9eeb-f7b234b7385f	TCGA-BRCA	f63f0927-5186-4558-853d-4eed95ba0ac8_wxs_gdc_realn.bam	TCGA-E2-A14Y-01A-21D-A12B-09	9f9902fa-a2eb-4bc4-ac5a-161fba8f25f9	Tumor	https://api.gdc.cancer.gov/slicing/view/9f9902fa-a2eb-4bc4-ac5a-161fba8f25f9?region=chr3:52300003-52511030	1	TCGA-E2-A14Y
a0576d44-9add-429b-9eeb-f7b234b7385f	TCGA-BRCA	1297e0da-fbf8-4566-8f22-17095e4031f4_wxs_gdc_realn.bam	TCGA-E2-A14Y-10A-01D-A12B-09	f8e3553b-5f46-42cb-9dca-b0d00b0e21c8	Normal	https://api.gdc.cancer.gov/slicing/view/f8e3553b-5f46-42cb-9dca-b0d00b0e21c8?region=chr3:52300003-52511030	10	TCGA-E2-A14Y
64975923-d032-4182-8565-59fc37127d8d	TCGA-BRCA	bc13601e-3e03-4d7d-8e6e-5b05ff500ea3_wxs_gdc_realn.bam	TCGA-D8-A1XT-01A-11D-A14K-09	6197594c-b6f7-4e99-8952-7ad9873e435f	Tumor	https://api.gdc.cancer.gov/slicing/view/6197594c-b6f7-4e99-8952-7ad9873e435f?region=chr3:52300003-52511030	1	TCGA-D8-A1XT
64975923-d032-4182-8565-59fc37127d8d	TCGA-BRCA	5b149a6b-4032-4d61-89da-1b30733c2977_wxs_gdc_realn.bam	TCGA-D8-A1XT-10A-01D-A14K-09	ca4b24a1-2f81-4f75-bdd5-6bf3dd9438b7	Normal	https://api.gdc.cancer.gov/slicing/view/ca4b24a1-2f81-4f75-bdd5-6bf3dd9438b7?region=chr3:52300003-52511030	10	TCGA-D8-A1XT
55262fcb-1b01-4480-b322-36570430c917	TCGA-BRCA	1d5c2f3c-7ddc-48d6-96b4-06d60cf964e8_wxs_gdc_realn.bam	TCGA-3C-AALI-01A-11D-A41F-09	d0693bc3-a750-4249-9cae-d8a34914146d	Tumor	https://api.gdc.cancer.gov/slicing/view/d0693bc3-a750-4249-9cae-d8a34914146d?region=chr3:52300003-52511030	1	TCGA-3C-AALI
55262fcb-1b01-4480-b322-36570430c917	TCGA-BRCA	4cc302f2-78dc-4f9c-b7ad-f78635184899_wxs_gdc_realn.bam	TCGA-3C-AALI-10A-01D-A41F-09	8fae08e1-82d6-43b7-a470-5885617cb7eb	Normal	https://api.gdc.cancer.gov/slicing/view/8fae08e1-82d6-43b7-a470-5885617cb7eb?region=chr3:52300003-52511030	10	TCGA-3C-AALI
5562455d-bbb8-46eb-a510-e8c6e1e26789	TCGA-BRCA	0d28966d-e03b-4b2a-ba07-b8f195efc29b_wxs_gdc_realn.bam	TCGA-B6-A0RL-01A-11D-A099-09	8cdf5d1c-8f35-4bc0-bae1-825f6bf1dca7	Tumor	https://api.gdc.cancer.gov/slicing/view/8cdf5d1c-8f35-4bc0-bae1-825f6bf1dca7?region=chr3:52300003-52511030	1	TCGA-B6-A0RL
5562455d-bbb8-46eb-a510-e8c6e1e26789	TCGA-BRCA	3afa54cf-893b-4246-9962-50be699827d4_wxs_gdc_realn.bam	TCGA-B6-A0RL-10A-01D-A099-09	96d4752f-f50d-4b69-aa2b-15f189c290fb	Normal	https://api.gdc.cancer.gov/slicing/view/96d4752f-f50d-4b69-aa2b-15f189c290fb?region=chr3:52300003-52511030	10	TCGA-B6-A0RL
64d4dfae-8d91-464b-adc3-80ba7caf54ae	TCGA-BRCA	a1d7dafc-a755-44a6-b45b-dc6aae309d3e_wxs_gdc_realn.bam	TCGA-E9-A22E-01A-11D-A159-09	e5c71c84-bce7-4576-ab14-b645d90e2dfe	Tumor	https://api.gdc.cancer.gov/slicing/view/e5c71c84-bce7-4576-ab14-b645d90e2dfe?region=chr3:52300003-52511030	1	TCGA-E9-A22E
64d4dfae-8d91-464b-adc3-80ba7caf54ae	TCGA-BRCA	126314e2-cbf4-40e6-9277-05857e870852_wxs_gdc_realn.bam	TCGA-E9-A22E-10A-01D-A159-09	f02f7f90-9ca0-41ff-805a-f588179ec7e8	Normal	https://api.gdc.cancer.gov/slicing/view/f02f7f90-9ca0-41ff-805a-f588179ec7e8?region=chr3:52300003-52511030	10	TCGA-E9-A22E
64f67506-f2df-4f0a-b7be-29b4949e986a	TCGA-BRCA	89501861-2778-4b88-9a44-939fed99850d_wxs_gdc_realn.bam	TCGA-A2-A04V-01A-21W-A050-09	eac0494d-ddbc-43b0-b1d7-b01d528c0898	Tumor	https://api.gdc.cancer.gov/slicing/view/eac0494d-ddbc-43b0-b1d7-b01d528c0898?region=chr3:52300003-52511030	1	TCGA-A2-A04V
64f67506-f2df-4f0a-b7be-29b4949e986a	TCGA-BRCA	5a514786-920b-4f35-932d-c2116fdea598_wxs_gdc_realn.bam	TCGA-A2-A04V-10A-01W-A055-09	59a15461-aefa-4866-853f-7691d6bb3070	Normal	https://api.gdc.cancer.gov/slicing/view/59a15461-aefa-4866-853f-7691d6bb3070?region=chr3:52300003-52511030	10	TCGA-A2-A04V
557cb0a3-6f1b-4faf-8296-0a15c24158f9	TCGA-BRCA	add624a3-57e9-46be-9bcc-3e53d7c2dfb7_wxs_gdc_realn.bam	TCGA-BH-A18P-01A-11D-A12B-09	dd74cc27-1793-4d26-90c7-2a24f50b8206	Tumor	https://api.gdc.cancer.gov/slicing/view/dd74cc27-1793-4d26-90c7-2a24f50b8206?region=chr3:52300003-52511030	1	TCGA-BH-A18P
557cb0a3-6f1b-4faf-8296-0a15c24158f9	TCGA-BRCA	5cae8dca-b28a-4483-9c03-6f0645161c04_wxs_gdc_realn.bam	TCGA-BH-A18P-11A-43D-A12B-09	e425e572-022b-4a4c-95ac-5971b503fb5c	Normal	https://api.gdc.cancer.gov/slicing/view/e425e572-022b-4a4c-95ac-5971b503fb5c?region=chr3:52300003-52511030	11	TCGA-BH-A18P
8d9b50d1-139b-4447-ae9c-e54764d9e2a7	TCGA-BRCA	b1e44cd8-c488-4bd7-a622-c09aef256569_wxs_gdc_realn.bam	TCGA-AC-A6NO-01A-12D-A33E-09	d0ee8e65-1d81-4020-8e63-9012ca70f42c	Tumor	https://api.gdc.cancer.gov/slicing/view/d0ee8e65-1d81-4020-8e63-9012ca70f42c?region=chr3:52300003-52511030	1	TCGA-AC-A6NO
8d9b50d1-139b-4447-ae9c-e54764d9e2a7	TCGA-BRCA	c0a823d7-0501-4a82-b08d-3d1f05c96c23_wxs_gdc_realn.bam	TCGA-AC-A6NO-10A-01D-A33H-09	c0b147bd-8cbd-4202-8067-42bd84c4c1e2	Normal	https://api.gdc.cancer.gov/slicing/view/c0b147bd-8cbd-4202-8067-42bd84c4c1e2?region=chr3:52300003-52511030	10	TCGA-AC-A6NO
659b0170-e914-45ff-aa55-fcb8d3dc7b8a	TCGA-BRCA	1cbf389d-1ec8-4543-880f-4ef64c55a44b_wxs_gdc_realn.bam	TCGA-E9-A1NG-01A-21D-A14K-09	803b25d3-2a88-4f41-838a-50743bf09d9a	Tumor	https://api.gdc.cancer.gov/slicing/view/803b25d3-2a88-4f41-838a-50743bf09d9a?region=chr3:52300003-52511030	1	TCGA-E9-A1NG
659b0170-e914-45ff-aa55-fcb8d3dc7b8a	TCGA-BRCA	238a0594-90ba-45e5-9936-7a24e49f65cf_wxs_gdc_realn.bam	TCGA-E9-A1NG-10A-01D-A14K-09	018f9429-fde9-4f39-aa2a-678b57ff7385	Normal	https://api.gdc.cancer.gov/slicing/view/018f9429-fde9-4f39-aa2a-678b57ff7385?region=chr3:52300003-52511030	10	TCGA-E9-A1NG
8db69f1d-72e2-40ba-ad8a-cf228499840d	TCGA-BRCA	48431b7a-8d34-4d4d-ab64-ddbab7e8c866_wxs_gdc_realn.bam	TCGA-C8-A8HP-01A-11D-A36J-09	1a5895a1-9176-4a14-a82b-48b7afb72cdd	Tumor	https://api.gdc.cancer.gov/slicing/view/1a5895a1-9176-4a14-a82b-48b7afb72cdd?region=chr3:52300003-52511030	1	TCGA-C8-A8HP
8db69f1d-72e2-40ba-ad8a-cf228499840d	TCGA-BRCA	359094ae-674f-4ef7-96f9-feab1a40573f_wxs_gdc_realn.bam	TCGA-C8-A8HP-10A-01D-A36M-09	872ddbc1-db3d-47e3-b41e-2cfe863e9401	Normal	https://api.gdc.cancer.gov/slicing/view/872ddbc1-db3d-47e3-b41e-2cfe863e9401?region=chr3:52300003-52511030	10	TCGA-C8-A8HP
56203436-8634-4fd0-96b5-ba6be9d87857	TCGA-BRCA	fadaa39d-ebd2-4887-ae54-1fca12287fcf_wxs_gdc_realn.bam	TCGA-D8-A1JK-01A-11D-A13L-09	937b4c8c-1559-4c42-a7ae-fc1e14c4fa21	Tumor	https://api.gdc.cancer.gov/slicing/view/937b4c8c-1559-4c42-a7ae-fc1e14c4fa21?region=chr3:52300003-52511030	1	TCGA-D8-A1JK
56203436-8634-4fd0-96b5-ba6be9d87857	TCGA-BRCA	e61906d0-87d8-4d8a-9ccb-a075759744ff_wxs_gdc_realn.bam	TCGA-D8-A1JK-10A-01D-A13O-09	afffdeea-8449-4355-909c-35a7e1e47ca5	Normal	https://api.gdc.cancer.gov/slicing/view/afffdeea-8449-4355-909c-35a7e1e47ca5?region=chr3:52300003-52511030	10	TCGA-D8-A1JK
53d0af48-d7ea-42c9-8695-c614b89b415b	TCGA-BRCA	84b4da42-9b73-4448-9185-a12857ab422f_wxs_gdc_realn.bam	TCGA-EW-A1P5-01A-11D-A142-09	0c31a416-a068-472e-9c26-ae892cfcff69	Tumor	https://api.gdc.cancer.gov/slicing/view/0c31a416-a068-472e-9c26-ae892cfcff69?region=chr3:52300003-52511030	1	TCGA-EW-A1P5
53d0af48-d7ea-42c9-8695-c614b89b415b	TCGA-BRCA	a25a1ed5-8ba9-44fb-957f-3f928f2c0e28_wxs_gdc_realn.bam	TCGA-EW-A1P5-10A-01D-A142-09	abe7f9f1-b303-4f70-a1f4-2d604ba2951b	Normal	https://api.gdc.cancer.gov/slicing/view/abe7f9f1-b303-4f70-a1f4-2d604ba2951b?region=chr3:52300003-52511030	10	TCGA-EW-A1P5
8cf54607-01ce-42b0-9bd9-8627edd9f3b7	TCGA-BRCA	da70101d-10c2-47ab-bce1-7757dcbb08a2_wxs_gdc_realn.bam	TCGA-C8-A130-01A-31D-A10Y-09	2889026a-9639-4076-a3e5-4191bdd9c886	Tumor	https://api.gdc.cancer.gov/slicing/view/2889026a-9639-4076-a3e5-4191bdd9c886?region=chr3:52300003-52511030	1	TCGA-C8-A130
8cf54607-01ce-42b0-9bd9-8627edd9f3b7	TCGA-BRCA	b5de4094-f708-472f-aeb6-a7ed61223af5_wxs_gdc_realn.bam	TCGA-C8-A130-10A-01D-A110-09	8e8c4d87-6c48-47e6-bd6b-ccef5cb15a99	Normal	https://api.gdc.cancer.gov/slicing/view/8e8c4d87-6c48-47e6-bd6b-ccef5cb15a99?region=chr3:52300003-52511030	10	TCGA-C8-A130
d2f2560c-ec80-4fea-9474-c47a2e85ea95	TCGA-BRCA	84b66e02-1b37-4424-b752-363f7861fe74_wxs_gdc_realn.bam	TCGA-AO-A0J2-01A-11W-A050-09	1725f0bd-109a-42ca-9c9d-e1738d867fc1	Tumor	https://api.gdc.cancer.gov/slicing/view/1725f0bd-109a-42ca-9c9d-e1738d867fc1?region=chr3:52300003-52511030	1	TCGA-AO-A0J2
d2f2560c-ec80-4fea-9474-c47a2e85ea95	TCGA-BRCA	e3d65145-2dc6-4be3-a3b9-b53940c920fe_wxs_gdc_realn.bam	TCGA-AO-A0J2-10A-01W-A055-09	3e73084d-7333-4d8e-bfe9-240da86366c3	Normal	https://api.gdc.cancer.gov/slicing/view/3e73084d-7333-4d8e-bfe9-240da86366c3?region=chr3:52300003-52511030	10	TCGA-AO-A0J2
d34471a1-b367-4f8a-b35a-c5901c4f5503	TCGA-BRCA	e8aeaa53-be93-48db-bf32-900947a6cf05_wxs_gdc_realn.bam	TCGA-EW-A2FS-01A-11D-A17D-09	fee280ff-3f83-4103-9e87-f3c1a38e119b	Tumor	https://api.gdc.cancer.gov/slicing/view/fee280ff-3f83-4103-9e87-f3c1a38e119b?region=chr3:52300003-52511030	1	TCGA-EW-A2FS
d34471a1-b367-4f8a-b35a-c5901c4f5503	TCGA-BRCA	663bdc96-b603-4dd7-ab57-27e5ca557a57_wxs_gdc_realn.bam	TCGA-EW-A2FS-10A-01D-A17D-09	7128f16a-654a-4eff-8cee-0411ee1be5b9	Normal	https://api.gdc.cancer.gov/slicing/view/7128f16a-654a-4eff-8cee-0411ee1be5b9?region=chr3:52300003-52511030	10	TCGA-EW-A2FS
d4e7426c-9739-4585-9114-e564b13c7c02	TCGA-BRCA	311f2f1a-75c8-4fee-b31d-0815d71a3173_wxs_gdc_realn.bam	TCGA-BH-A1FG-01A-11D-A13L-09	e2fcbd5e-d175-4a68-b51b-df5bb96950c9	Tumor	https://api.gdc.cancer.gov/slicing/view/e2fcbd5e-d175-4a68-b51b-df5bb96950c9?region=chr3:52300003-52511030	1	TCGA-BH-A1FG
d4e7426c-9739-4585-9114-e564b13c7c02	TCGA-BRCA	e0c48952-a56b-4c97-89b7-7bc9d7acde38_wxs_gdc_realn.bam	TCGA-BH-A1FG-11B-12D-A13O-09	81fe149d-51fa-470e-8f44-8eafe6e003ed	Normal	https://api.gdc.cancer.gov/slicing/view/81fe149d-51fa-470e-8f44-8eafe6e003ed?region=chr3:52300003-52511030	11	TCGA-BH-A1FG
d3a75976-67d3-40fa-9f6f-cf2a3d7b773c	TCGA-BRCA	29798513-2bb1-49f8-8cf3-c903d72072c3_wxs_gdc_realn.bam	TCGA-BH-A0B8-01A-21W-A071-09	a5d5535a-b8b7-48d3-bf3a-fa0c9642d4ec	Tumor	https://api.gdc.cancer.gov/slicing/view/a5d5535a-b8b7-48d3-bf3a-fa0c9642d4ec?region=chr3:52300003-52511030	1	TCGA-BH-A0B8
d3a75976-67d3-40fa-9f6f-cf2a3d7b773c	TCGA-BRCA	362512ab-407f-47d5-9d9a-dd29647fd176_wxs_gdc_realn.bam	TCGA-BH-A0B8-10A-01W-A071-09	ece725ef-5bdf-418d-bb2f-cee48b509506	Normal	https://api.gdc.cancer.gov/slicing/view/ece725ef-5bdf-418d-bb2f-cee48b509506?region=chr3:52300003-52511030	10	TCGA-BH-A0B8
d5be2ab3-f748-480d-954b-385cf01b4c81	TCGA-BRCA	6a411174-582a-4c68-bb04-5ea2e504bf7c_wxs_gdc_realn.bam	TCGA-D8-A27N-01A-11D-A16D-09	77f90da8-23b3-4844-aa87-493a1fb01bd9	Tumor	https://api.gdc.cancer.gov/slicing/view/77f90da8-23b3-4844-aa87-493a1fb01bd9?region=chr3:52300003-52511030	1	TCGA-D8-A27N
d5be2ab3-f748-480d-954b-385cf01b4c81	TCGA-BRCA	de420622-f742-4781-873a-e9faffc94dd3_wxs_gdc_realn.bam	TCGA-D8-A27N-10A-01D-A16D-09	26dd97e5-9b61-4b9c-aa0e-a2e54808c22d	Normal	https://api.gdc.cancer.gov/slicing/view/26dd97e5-9b61-4b9c-aa0e-a2e54808c22d?region=chr3:52300003-52511030	10	TCGA-D8-A27N
d3b9d925-ae04-4721-8bfc-50b41225bc74	TCGA-BRCA	1ddc3a98-e0b9-4b8e-b3d3-9d39eb7d8264_wxs_gdc_realn.bam	TCGA-BH-A0E7-01A-11W-A050-09	7a68478f-a0cf-4f7f-9e3f-2b4233d61d64	Tumor	https://api.gdc.cancer.gov/slicing/view/7a68478f-a0cf-4f7f-9e3f-2b4233d61d64?region=chr3:52300003-52511030	1	TCGA-BH-A0E7
d3b9d925-ae04-4721-8bfc-50b41225bc74	TCGA-BRCA	252cb470-d9b2-40bd-a168-2bef4078d8df_wxs_gdc_realn.bam	TCGA-BH-A0E7-10A-01W-A055-09	bd6d0c0c-7fce-4ff7-bfa5-b965e76dc289	Normal	https://api.gdc.cancer.gov/slicing/view/bd6d0c0c-7fce-4ff7-bfa5-b965e76dc289?region=chr3:52300003-52511030	10	TCGA-BH-A0E7
d5e655fe-3fbc-47b0-ba23-1d1dd01d591c	TCGA-BRCA	05613d4c-71c6-43da-80bf-81be30e6c3f3_wxs_gdc_realn.bam	TCGA-AC-A8OS-01A-12D-A41F-09	bdc3851b-cf60-4144-b85d-ee4f84d7bd0c	Tumor	https://api.gdc.cancer.gov/slicing/view/bdc3851b-cf60-4144-b85d-ee4f84d7bd0c?region=chr3:52300003-52511030	1	TCGA-AC-A8OS
d5e655fe-3fbc-47b0-ba23-1d1dd01d591c	TCGA-BRCA	d6d8c373-416e-480e-a446-2a195e105843_wxs_gdc_realn.bam	TCGA-AC-A8OS-10A-01D-A41F-09	cb2c47a0-ddc5-4f03-9819-e17fd1c21532	Normal	https://api.gdc.cancer.gov/slicing/view/cb2c47a0-ddc5-4f03-9819-e17fd1c21532?region=chr3:52300003-52511030	10	TCGA-AC-A8OS
d5e9a403-88ce-40fc-bb85-80cf3f8ff6bc	TCGA-BRCA	6627e4b1-b34c-4aa2-836e-093061442a6d_wxs_gdc_realn.bam	TCGA-D8-A1J9-01A-11D-A13L-09	a63eaa98-a450-43f4-bdbc-2ccaad04bcff	Tumor	https://api.gdc.cancer.gov/slicing/view/a63eaa98-a450-43f4-bdbc-2ccaad04bcff?region=chr3:52300003-52511030	1	TCGA-D8-A1J9
d5e9a403-88ce-40fc-bb85-80cf3f8ff6bc	TCGA-BRCA	6014c1c1-0619-4ea0-9f83-1e7a2523a083_wxs_gdc_realn.bam	TCGA-D8-A1J9-10A-01D-A13O-09	cf3c6826-3eb5-4773-9879-81bdc32e1842	Normal	https://api.gdc.cancer.gov/slicing/view/cf3c6826-3eb5-4773-9879-81bdc32e1842?region=chr3:52300003-52511030	10	TCGA-D8-A1J9
d8492ebd-3d94-4a4b-8de7-386526691cc2	TCGA-BRCA	5947a9db-7d13-44ff-86ad-eb5e6c8dcec5_wxs_gdc_realn.bam	TCGA-E2-A1BC-01A-11D-A14G-09	1392bba3-60f2-4bbf-927f-d7e4b8b0df7f	Tumor	https://api.gdc.cancer.gov/slicing/view/1392bba3-60f2-4bbf-927f-d7e4b8b0df7f?region=chr3:52300003-52511030	1	TCGA-E2-A1BC
d8492ebd-3d94-4a4b-8de7-386526691cc2	TCGA-BRCA	6a4cd52f-2247-4caf-9b37-e90b02fd4d8b_wxs_gdc_realn.bam	TCGA-E2-A1BC-10A-01D-A12Q-09	4faa6951-11a6-4caf-bf0c-1048617d488e	Normal	https://api.gdc.cancer.gov/slicing/view/4faa6951-11a6-4caf-bf0c-1048617d488e?region=chr3:52300003-52511030	10	TCGA-E2-A1BC
d3d545b3-457f-4389-821f-704cb24aff7f	TCGA-BRCA	ea43434b-197e-48ac-ae2e-46bc7f3776de_wxs_gdc_realn.bam	TCGA-AR-A256-01A-11D-A167-09	de002472-7aa3-457a-87d4-b9e3a461af27	Tumor	https://api.gdc.cancer.gov/slicing/view/de002472-7aa3-457a-87d4-b9e3a461af27?region=chr3:52300003-52511030	1	TCGA-AR-A256
d3d545b3-457f-4389-821f-704cb24aff7f	TCGA-BRCA	09f34836-fc9a-4ff4-a0c9-fd93259e32f3_wxs_gdc_realn.bam	TCGA-AR-A256-10A-01D-A167-09	d7792dbe-f584-4037-9e62-c9b0c8c2beb1	Normal	https://api.gdc.cancer.gov/slicing/view/d7792dbe-f584-4037-9e62-c9b0c8c2beb1?region=chr3:52300003-52511030	10	TCGA-AR-A256
d6f911b5-e895-43f8-8f86-0ac2f1bc6fae	TCGA-BRCA	a774aaa7-e53e-4b05-8b5a-08e9949d5fb1_wxs_gdc_realn.bam	TCGA-BH-A0BJ-01A-11W-A071-09	6f0921db-68b2-4bc2-80d8-4bcd151d0d5d	Tumor	https://api.gdc.cancer.gov/slicing/view/6f0921db-68b2-4bc2-80d8-4bcd151d0d5d?region=chr3:52300003-52511030	1	TCGA-BH-A0BJ
d6f911b5-e895-43f8-8f86-0ac2f1bc6fae	TCGA-BRCA	43287256-9ad4-437b-932d-a0e2aef9ae2b_wxs_gdc_realn.bam	TCGA-BH-A0BJ-10A-01W-A071-09	dbc54e8f-8239-4e02-9b26-8023d9d1aab6	Normal	https://api.gdc.cancer.gov/slicing/view/dbc54e8f-8239-4e02-9b26-8023d9d1aab6?region=chr3:52300003-52511030	10	TCGA-BH-A0BJ
d8d7a6c2-6427-4f47-968c-6c3affba4617	TCGA-BRCA	267a951b-29b7-4849-9ea7-d2205838fcc7_wxs_gdc_realn.bam	TCGA-A8-A08B-01A-11W-A019-09	0655d6e4-ffa9-4a6b-ba27-fb1b7b8c74c4	Tumor	https://api.gdc.cancer.gov/slicing/view/0655d6e4-ffa9-4a6b-ba27-fb1b7b8c74c4?region=chr3:52300003-52511030	1	TCGA-A8-A08B
d8d7a6c2-6427-4f47-968c-6c3affba4617	TCGA-BRCA	ae64a42d-572d-46be-8392-f04ec3ab5bf9_wxs_gdc_realn.bam	TCGA-A8-A08B-10A-01W-A021-09	f3701020-3abe-4527-ba91-8f4fae1164c8	Normal	https://api.gdc.cancer.gov/slicing/view/f3701020-3abe-4527-ba91-8f4fae1164c8?region=chr3:52300003-52511030	10	TCGA-A8-A08B
d48e9f25-f083-4f88-a92d-c12d9f765ba6	TCGA-BRCA	73635f25-2d34-4846-ae87-eae8daa6150b_wxs_gdc_realn.bam	TCGA-A7-A426-01A-22D-A243-09	ae33303a-eea5-4845-99df-d8792fcbf6ff	Tumor	https://api.gdc.cancer.gov/slicing/view/ae33303a-eea5-4845-99df-d8792fcbf6ff?region=chr3:52300003-52511030	1	TCGA-A7-A426
d48e9f25-f083-4f88-a92d-c12d9f765ba6	TCGA-BRCA	d22300e2-883a-46e2-9b64-7c19d28483bd_wxs_gdc_realn.bam	TCGA-A7-A426-10A-01D-A243-09	01f16dd4-173c-49ff-a956-d07d1b6f0cac	Normal	https://api.gdc.cancer.gov/slicing/view/01f16dd4-173c-49ff-a956-d07d1b6f0cac?region=chr3:52300003-52511030	10	TCGA-A7-A426
d7308344-5bab-4073-bb4f-4d8cd8d7bd17	TCGA-BRCA	757c8a2d-90cf-4dab-a4dd-45f3cbdeaeeb_wxs_gdc_realn.bam	TCGA-E2-A159-01A-11D-A10Y-09	d431583c-9eb2-4d0f-ad8d-21c40d4d76ae	Tumor	https://api.gdc.cancer.gov/slicing/view/d431583c-9eb2-4d0f-ad8d-21c40d4d76ae?region=chr3:52300003-52511030	1	TCGA-E2-A159
d7308344-5bab-4073-bb4f-4d8cd8d7bd17	TCGA-BRCA	deb6d361-2e35-4b88-8f3b-db1382e05f18_wxs_gdc_realn.bam	TCGA-E2-A159-10A-01D-A110-09	89678075-4c87-4d67-8423-28a3cdb52668	Normal	https://api.gdc.cancer.gov/slicing/view/89678075-4c87-4d67-8423-28a3cdb52668?region=chr3:52300003-52511030	10	TCGA-E2-A159
d8f8064f-02ef-4fed-942b-714cbe5e8455	TCGA-BRCA	6dd60e60-2262-4044-97aa-215075ceba08_wxs_gdc_realn.bam	TCGA-LL-A7T0-01A-31D-A351-09	ed9a7471-8334-410e-88d4-2842e676d2c9	Tumor	https://api.gdc.cancer.gov/slicing/view/ed9a7471-8334-410e-88d4-2842e676d2c9?region=chr3:52300003-52511030	1	TCGA-LL-A7T0
d8f8064f-02ef-4fed-942b-714cbe5e8455	TCGA-BRCA	13199461-7dd2-4ae0-a478-5afbb61f8578_wxs_gdc_realn.bam	TCGA-LL-A7T0-10A-01D-A351-09	e99a595a-9e61-499e-ab3c-22a882030ff8	Normal	https://api.gdc.cancer.gov/slicing/view/e99a595a-9e61-499e-ab3c-22a882030ff8?region=chr3:52300003-52511030	10	TCGA-LL-A7T0
d7808cbc-4b8c-467b-b2c3-f48d05b9ecab	TCGA-BRCA	96afb6d0-29ea-4bd5-8a9d-130e42954707_wxs_gdc_realn.bam	TCGA-A8-A08Z-01A-21W-A019-09	7ae2e3e3-2937-4674-9449-5675707d4a8d	Tumor	https://api.gdc.cancer.gov/slicing/view/7ae2e3e3-2937-4674-9449-5675707d4a8d?region=chr3:52300003-52511030	1	TCGA-A8-A08Z
d7808cbc-4b8c-467b-b2c3-f48d05b9ecab	TCGA-BRCA	35c8c6d8-68b5-4175-9d5b-2859dc94a67a_wxs_gdc_realn.bam	TCGA-A8-A08Z-10A-01W-A021-09	a9dca189-eaee-448a-8009-38588586e290	Normal	https://api.gdc.cancer.gov/slicing/view/a9dca189-eaee-448a-8009-38588586e290?region=chr3:52300003-52511030	10	TCGA-A8-A08Z
da840a22-8d30-4682-bbd0-8fa87bd40528	TCGA-BRCA	10c594a1-0843-4740-9d96-00211a9509fb_wxs_gdc_realn.bam	TCGA-E2-A15C-01A-31D-A12B-09	2608ce8c-1e27-4143-a242-4e58c5143917	Tumor	https://api.gdc.cancer.gov/slicing/view/2608ce8c-1e27-4143-a242-4e58c5143917?region=chr3:52300003-52511030	1	TCGA-E2-A15C
da840a22-8d30-4682-bbd0-8fa87bd40528	TCGA-BRCA	3ec15582-48e3-4bb5-bdfe-7c909a259130_wxs_gdc_realn.bam	TCGA-E2-A15C-10A-01D-A12B-09	961fcf57-9f33-4a7e-b1ae-214322215937	Normal	https://api.gdc.cancer.gov/slicing/view/961fcf57-9f33-4a7e-b1ae-214322215937?region=chr3:52300003-52511030	10	TCGA-E2-A15C
d9627184-b972-4e00-8c11-b0b946ac357a	TCGA-BRCA	bc7a5f17-00b0-4724-965b-4e2c7d571676_wxs_gdc_realn.bam	TCGA-AC-A5XS-01A-11D-A29N-09	004ed248-f818-49d1-827f-977ce3a180c0	Tumor	https://api.gdc.cancer.gov/slicing/view/004ed248-f818-49d1-827f-977ce3a180c0?region=chr3:52300003-52511030	1	TCGA-AC-A5XS
d9627184-b972-4e00-8c11-b0b946ac357a	TCGA-BRCA	5feed130-1b8e-483b-9187-3e9c6de3d51d_wxs_gdc_realn.bam	TCGA-AC-A5XS-10A-01D-A29N-09	12473f2a-aa73-4811-ab78-165f05a77024	Normal	https://api.gdc.cancer.gov/slicing/view/12473f2a-aa73-4811-ab78-165f05a77024?region=chr3:52300003-52511030	10	TCGA-AC-A5XS
d7cac141-9269-4733-83ce-e1bc0b503254	TCGA-BRCA	8a411a0a-ec66-4d9f-b0e4-f1c1f969d605_wxs_gdc_realn.bam	TCGA-A8-A096-01A-11W-A019-09	0caa09e3-b4a0-42bd-b04b-9f72c42a3ef2	Tumor	https://api.gdc.cancer.gov/slicing/view/0caa09e3-b4a0-42bd-b04b-9f72c42a3ef2?region=chr3:52300003-52511030	1	TCGA-A8-A096
d7cac141-9269-4733-83ce-e1bc0b503254	TCGA-BRCA	6fc71cee-3a74-4d03-ac3c-da56af94dab7_wxs_gdc_realn.bam	TCGA-A8-A096-10A-01W-A021-09	889c9f87-0caf-429d-ace3-14e1350e4c4b	Normal	https://api.gdc.cancer.gov/slicing/view/889c9f87-0caf-429d-ace3-14e1350e4c4b?region=chr3:52300003-52511030	10	TCGA-A8-A096
daf62b56-6dd2-4ab7-adaa-f296bb86a0a5	TCGA-BRCA	0a0dd89c-5ec8-4015-9616-733e41361a64_wxs_gdc_realn.bam	TCGA-AR-A1AV-01A-21D-A12Q-09	6b72450d-d6a1-4bec-843e-c7c53e64d169	Tumor	https://api.gdc.cancer.gov/slicing/view/6b72450d-d6a1-4bec-843e-c7c53e64d169?region=chr3:52300003-52511030	1	TCGA-AR-A1AV
daf62b56-6dd2-4ab7-adaa-f296bb86a0a5	TCGA-BRCA	77cb1c29-4009-4669-bdb6-3ec5e74b65d1_wxs_gdc_realn.bam	TCGA-AR-A1AV-10A-01D-A12Q-09	3ce657df-e64f-4826-bad6-26a19bed8adf	Normal	https://api.gdc.cancer.gov/slicing/view/3ce657df-e64f-4826-bad6-26a19bed8adf?region=chr3:52300003-52511030	10	TCGA-AR-A1AV
dc11b1c7-1f00-4813-b4b5-ecf776b2eb37	TCGA-BRCA	fa4f7af6-380f-4dbd-ba6a-8c0d22f56a9c_wxs_gdc_realn.bam	TCGA-C8-A26Z-01A-11D-A16D-09	c32efa46-9eed-47ac-afce-8f30bd624602	Tumor	https://api.gdc.cancer.gov/slicing/view/c32efa46-9eed-47ac-afce-8f30bd624602?region=chr3:52300003-52511030	1	TCGA-C8-A26Z
dc11b1c7-1f00-4813-b4b5-ecf776b2eb37	TCGA-BRCA	16215f35-017a-47a8-a0d4-1536a45430bb_wxs_gdc_realn.bam	TCGA-C8-A26Z-10A-01D-A16D-09	f4a8f4f9-b57f-4cbf-81d7-411f632226c4	Normal	https://api.gdc.cancer.gov/slicing/view/f4a8f4f9-b57f-4cbf-81d7-411f632226c4?region=chr3:52300003-52511030	10	TCGA-C8-A26Z
[truncated: 19,500 more rows]
