# Supplementary material for: Expanded detection of BAP1 alterations in cancer and tumor type-specific expression score comparison
Source: bioRxiv. 2023 Nov 21:2023.11.21.568094. Preprint. [Version 1] doi: 10.1101/2023.11.21.568094 (PMC10690206; doi:10.1101/2023.11.21.568094)
Supplement: Supplement 3 [file media-3.xlsx]

## Sheet: Data dictionary
Table S3 Pan-cancer cohort-level summary and per-sample annotations
Tab name	Description
S3A. Pan-cancer summary	Summary of BAP1 alterations across TCGA pan-cancer dataset.
S3B. Per-sample annotations	Per-sample annotations used for downstream analyses.
Variable	Variable name	Description
Cancer type	Cohort	Cancer type; see https://gdc.cancer.gov/resources-tcga-users/tcga-code-tables/tcga-study-abbreviations for abbreviations.
Number of samples with mutations only	Mutation only	Number of samples with BAP1 mutations only.
Number of samples with copy number loss only	Copynumber only	Number of samples with BAP1 copy number loss only.
Number of samples with mutation and copy number loss	Mutation+Copynumber	Number of samples with both BAP1 mutation and copy number loss.
Total number of altered samples	Altered	Total number of BAP1-altered samples.
Total number of unaltered samples	Unaltered	Total number of BAP1-unaltered samples.
Total number of samples of indicated cancer type	Cohort size	Total number of samples of indicated cancer type.
Percentage of altered samples in cancer type	% cohort altered	Percentage of BAP1 altered samples in cancer type.
TCGA sample ID	tcga_id	12-character short identifier for individual patients in TCGA.
Cancer subtype	subtype	Histological or molecular-based cancer subtype.
Source for cancer subtype	subtype_sourcePMCID	PMCID reference source for cancer subtype information.
Tumor purity	purity	Estimated tumor purity from ABSOLUTE; see https://gdc.cancer.gov/about-data/publications/pancanatlas TCGA_mastercalls.abs_tables_JSedit.fixed.txt.
BAP1 altered status	altered_status	BAP1 altered status; either altered or unaltered (or NA if unable to call).
BAP1 alteration type	alteration_type	BAP1 alteration type; includes mutation, copynumber, mutation+copynumber, or unaltered.
log2-transformed BAP1 RNA expression	log2_bap1	Log2-transformed BAP1 RNA expression.
Gene-level BAP1 copy number estimate	genelevel.copy_number	Gene-level BAP1 copy number estimated fro.m the TCGA GDC ASCAT2 workflow.
Copy number segment width	copy_number_segment_width	Copy number segment width for the segment containing the BAP1 locus, derived from the TCGA GDC DNAcopy workflow.
Copy number segment genomic location	copy_number_segment_location	Copy number segment genomic location for the segment containing the BAP1 locus, derived from the TCGA GDC DNAcopy workflow.
Cancer type-specific BAP1 signature z-score	bap1_signature_zscore	Expression-based cancer type-specific BAP1 signature z-score.
UVM-derived BAP1 signature z-score	uvm_bap1_signature_zscore	Expression-based UVM-derived BAP1 signature z-score.
BAP1 mutation score	bap1_mutation_score	Expression-based BAP1 mutation score.
BAP1 mutation classification	bap1_mutation_class	Classification of BAP1 mutation scores as positive or negative, based on mclust-identified multiple distributions in per-cancer type BAP1 mutation score data.

## Sheet: S3A. Pan-cancer summary
Cohort	Mutation only	Copynumber only	Mutation+Copynumber	Altered	Unaltered	Cohort size	% cohort altered
KIRC	2	323	11	336	191	527	63.76
CHOL	3	16	2	21	15	36	58.33
UVM	2	23	15	40	40	80	50
MESO	5	25	7	37	50	87	42.53
LUSC	1	176	2	179	322	501	35.73
HNSC	0	167	2	169	333	502	33.67
ESCA	0	38	0	38	127	165	23.03
PCPG	0	40	0	40	139	179	22.35
CESC	1	60	3	64	239	303	21.12
LUAD	2	85	1	88	429	517	17.02
PanCan	52	1450	59	1561	8711	10272	15.1967
BRCA	3	146	4	153	931	1084	14.11
PAAD	0	25	0	25	155	180	13.89
STAD	1	44	1	46	339	385	11.95
OV	0	44	0	44	362	406	10.84
UCS	0	6	0	6	51	57	10.53
BLCA	5	34	0	39	367	406	9.61
SARC	0	22	0	22	233	255	8.63
KICH	0	5	0	5	61	66	7.58
LIHC	12	12	4	28	345	373	7.51
KIRP	4	14	3	21	268	289	7.27
READ	0	12	0	12	156	168	7.14
SKCM	1	29	2	32	437	469	6.82
DLBC	0	3	0	3	45	48	6.25
THYM	0	7	0	7	112	119	5.88
GBM	0	10	0	10	163	173	5.78
UCEC	9	21	0	30	515	545	5.5
COAD	1	22	1	24	432	456	5.26
ACC	0	3	1	4	76	80	5
LGG	0	20	0	20	494	514	3.89
TGCT	0	4	0	4	146	150	2.67
PRAD	0	12	0	12	485	497	2.41
LAML	0	2	0	2	148	150	1.33
THCA	0	0	0	0	505	505	0

## Sheet: S3B. Per-sample annotations
tcga_id	Cohort	subtype	subtype_sourcePMCID	purity	altered_status	alteration_type	log2_bap1	genelevel.copy_number	copy_number_segment_width	copy_number_segment_location	bap1_signature_zscore	uvm_bap1_signature_zscore	bap1_mutation_score	bap1_mutation_class
TCGA-OR-A5JO	TCGA-ACC	coc_cluster: COC2	pmc4864952	0.55	unaltered	unaltered	12.3118	2	194207959	chr3:3604443-197812401	0.916475	0.414905	-563.886	Negative
TCGA-OR-A5J8	TCGA-ACC	coc_cluster: COC2	pmc4864952	0.76	unaltered	unaltered	11.9976	4	3683672	chr3:51382990-55066661	2.1947	3.9771	-455.688	Negative
TCGA-OR-A5J7	TCGA-ACC	coc_cluster: COC3	pmc4864952	0.84	unaltered	unaltered	13.6879	2	719597	chr3:51818835-52538431	-0.126697	0.403258	206.707	Negative
TCGA-OR-A5J2	TCGA-ACC	coc_cluster: COC3	pmc4864952	0.89	unaltered	unaltered	13.4287	6	82700814	chr3:2170634-84871447	-0.226605	-0.367677	-26.7997	Negative
TCGA-OR-A5K5	TCGA-ACC	coc_cluster: COC3	pmc4864952	0.88	unaltered	unaltered	12.2922	3	39713888	chr3:18420590-58134477	-1.02404	-0.52581	288.542	Negative
TCGA-OR-A5L8	TCGA-ACC	coc_cluster: COC1	pmc4864952	0.91	unaltered	unaltered	12.1755	6	172832428	chr3:2170634-175003061	-0.782826	-1.59873	184.738	Negative
TCGA-OR-A5L5	TCGA-ACC	coc_cluster: COC1	pmc4864952	0.52	unaltered	unaltered	11.4522	3	109345441	chr3:2170634-111516074	-0.502072	0.44461	-361.311	Negative
TCGA-OR-A5L3	TCGA-ACC	coc_cluster: COC2	pmc4864952	0.81	unaltered	unaltered	12.7502	2	72959979	chr3:2170634-75130612	-1.00413	-1.26701	220.006	Negative
TCGA-OR-A5K3	TCGA-ACC	coc_cluster: COC1	pmc4864952	0.91	unaltered	unaltered	11.8664	2	64588898	chr3:2170634-66759531	-0.167805	-0.927687	39.1121	Negative
TCGA-OR-A5K8	TCGA-ACC	coc_cluster: COC1	pmc4864952	0.95	altered_loss	copynumber	11.8358	1	11970417	chr3:41808789-53779205	1.10026	-0.344246	154.546	Negative
TCGA-OR-A5L9	TCGA-ACC	coc_cluster: COC1	pmc4864952	0.82	unaltered	unaltered	11.3103	2	51071128	chr3:2170634-53241761	-0.894411	-2.23881	-262.384	Negative
TCGA-OR-A5KZ	TCGA-ACC	coc_cluster: COC2	pmc4864952	0.95	unaltered	unaltered	12.4431	2	15576986	chr3:39959939-55536924	-1.09937	-0.101945	-54.6482	Negative
TCGA-OR-A5J3	TCGA-ACC	coc_cluster: COC2	pmc4864952	0.93	unaltered	unaltered	12.3417	2	151577003	chr3:2170634-153747636	-0.322591	-0.252193	181.706	Negative
TCGA-OR-A5JF	TCGA-ACC	coc_cluster: COC2	pmc4864952	0.87	unaltered	unaltered	11.5328	3	12251182	chr3:41837336-54088517	-0.0948697	0.408921	6.14457	Negative
TCGA-PK-A5H9	TCGA-ACC	coc_cluster: COC1	pmc4864952	0.8	unaltered	unaltered	12.1249	2	73474692	chr3:31447667-104922358	-0.0402522	-1.04548	-141.601	Negative
TCGA-OR-A5KW	TCGA-ACC	coc_cluster: COC1	pmc4864952	0.95	unaltered	unaltered	11.72	2	74005256	chr3:2170634-76175889	-0.120514	0.414899	161.275	Negative
TCGA-OR-A5LE	TCGA-ACC	coc_cluster: COC3	pmc4864952	0.97	unaltered	unaltered	13.3383	2	6462180	chr3:46668608-53130787	-1.36107	0.417455	412.229	Negative
TCGA-OR-A5LR	TCGA-ACC	coc_cluster: COC1	pmc4864952	0.89	unaltered	unaltered	11.6547	2	38977180	chr3:14593588-53570767	-0.55458	-1.02853	-198.658	Negative
TCGA-OR-A5JZ	TCGA-ACC	coc_cluster: COC1	pmc4864952	0.95	unaltered	unaltered	11.6517	2	4275779	chr3:48892104-53167882	-0.452657	-0.288049	-118.031	Negative
TCGA-OR-A5J5	TCGA-ACC	coc_cluster: COC2	pmc4864952	0.93	unaltered	unaltered	11.8245	2	195641768	chr3:2170634-197812401	0.427843	0.493605	223.918	Negative
TCGA-OR-A5LA	TCGA-ACC	coc_cluster: COC1	pmc4864952	0.55	unaltered	unaltered	12.2722	2	11778345	chr3:41202169-52980513	0.00539827	0.363456	-314.38	Negative
TCGA-OR-A5LJ	TCGA-ACC	coc_cluster: COC3	pmc4864952	0.93	unaltered	unaltered	12.2067	2	2419695	chr3:50009136-52428830	-0.298024	0.124262	206.776	Negative
TCGA-OR-A5LB	TCGA-ACC	coc_cluster: COC2	pmc4864952	0.96	unaltered	unaltered	11.8415	2	41692559	chr3:25001355-66693913	0.708326	-0.240806	213.645	Negative
TCGA-OR-A5JK	TCGA-ACC	coc_cluster: COC1	pmc4864952	0.74	unaltered	unaltered	11.5839	2	113183208	chr3:2170634-115353841	-0.151405	1.09965	-309.337	Negative
TCGA-OR-A5JB	TCGA-ACC	coc_cluster: COC2	pmc4864952	0.75	altered_loss	copynumber	11.0319	1	25997411	chr3:36650252-62647662	5.717	3.18816	-362.097	Negative
TCGA-OR-A5K2	TCGA-ACC	coc_cluster: COC3	pmc4864952	0.83	unaltered	unaltered	12.2425	3	15398928	chr3:37480435-52879362	-0.0391524	-0.683245	171.334	Negative
TCGA-OR-A5JR	TCGA-ACC	coc_cluster: COC1	pmc4864952	0.88	unaltered	unaltered	12.6824	4	10387038	chr3:50751623-61138660	-0.684025	-0.0147937	-88.1807	Negative
TCGA-OR-A5JI	TCGA-ACC	coc_cluster: COC2	pmc4864952	0.62	unaltered	unaltered	11.6404	4	149925725	chr3:47886677-197812401	0.41958	-0.346857	-393.119	Negative
TCGA-OR-A5K0	TCGA-ACC	coc_cluster: COC3	pmc4864952	1	unaltered	unaltered	12.371	2	6198284	chr3:46885905-53084188	-0.682095	-0.00862508	525.881	Negative
TCGA-OR-A5K1	TCGA-ACC	coc_cluster: COC1	pmc4864952	0.89	unaltered	unaltered	11.9221	2	10731428	chr3:42509159-53240586	-0.416102	0.133234	-179.965	Negative
TCGA-OR-A5LD	TCGA-ACC	coc_cluster: COC3	pmc4864952	0.94	unaltered	unaltered	12.6816	4	3758187	chr3:48687680-52445866	-1.19652	-1.78689	546	Negative
TCGA-OR-A5J1	TCGA-ACC	coc_cluster: COC3	pmc4864952	0.9	unaltered	unaltered	12.41	2	115277113	chr3:2170634-117447746	-0.47524	-0.407791	96.0551	Negative
TCGA-OR-A5KU	TCGA-ACC	coc_cluster: COC2	pmc4864952	0.82	unaltered	unaltered	11.6445	3	114019000	chr3:2170634-116189633	-0.844572	-0.5795	-87.4871	Negative
TCGA-OR-A5JM	TCGA-ACC	coc_cluster: COC3	pmc4864952	0.97	unaltered	unaltered	12.1738	3	39788128	chr3:13046907-52835034	-0.988329	-0.537367	356.285	Negative
TCGA-OR-A5L6	TCGA-ACC	coc_cluster: COC2	pmc4864952	0.8	unaltered	unaltered	11.4473	3	114230954	chr3:2170634-116401587	-0.657796	-0.949869	-134.283	Negative
TCGA-OR-A5KV	TCGA-ACC	coc_cluster: COC3	pmc4864952	0.91	unaltered	unaltered	12.7544	2	195641768	chr3:2170634-197812401	-0.361441	-0.28732	513	Negative
TCGA-OR-A5LN	TCGA-ACC	coc_cluster: COC1	pmc4864952	0.71	unaltered	unaltered	11.9855	4	72060421	chr3:2170634-74231054	0.0621734	-0.517756	-155.698	Negative
TCGA-OR-A5JD	TCGA-ACC	coc_cluster: COC1	pmc4864952	0.7	unaltered	unaltered	12.5644	4	23027297	chr3:50284408-73311704	-0.0352505	0.0493617	-112.099	Negative
TCGA-OR-A5LL	TCGA-ACC	coc_cluster: COC3	pmc4864952	0.77	unaltered	unaltered	12.3473	3	195641768	chr3:2170634-197812401	-0.251232	-0.090025	131.184	Negative
TCGA-OU-A5PI	TCGA-ACC	coc_cluster: COC2	pmc4864952	0.89	altered_loss	copynumber	11.502	1	89291666	chr3:2170634-91462299	1.64444	-0.549276	-40.938	Negative
TCGA-OR-A5JP	TCGA-ACC	coc_cluster: COC3	pmc4864952	0.8	unaltered	unaltered	11.905	2	9547297	chr3:51593852-61141148	-0.289345	1.14581	33.2594	Negative
TCGA-PK-A5H8	TCGA-ACC	NA	pmc4864952	NA	unaltered	unaltered	11.4397	NA	NA	NA	NA	NA	53.3229	Negative
TCGA-OR-A5LO	TCGA-ACC	coc_cluster: COC3	pmc4864952	0.87	unaltered	unaltered	12.022	2	342666	chr3:52286896-52629561	0.677756	-0.693904	138.979	Negative
TCGA-OR-A5JE	TCGA-ACC	coc_cluster: COC3	pmc4864952	0.72	unaltered	unaltered	13.0583	3	91041104	chr3:48077751-139118854	-0.0139584	0.288619	203.288	Negative
TCGA-OR-A5KY	TCGA-ACC	coc_cluster: COC2	pmc4864952	0.74	unaltered	unaltered	11.8135	2	142784512	chr3:49552031-192336542	0.819849	1.38038	161.223	Negative
TCGA-OR-A5KX	TCGA-ACC	coc_cluster: COC3	pmc4864952	0.92	unaltered	unaltered	12.1269	6	363971	chr3:52057238-52421208	-0.651263	-1.71451	167.782	Negative
TCGA-OR-A5JX	TCGA-ACC	coc_cluster: COC1	pmc4864952	0.89	unaltered	unaltered	11.8237	3	103563068	chr3:12866701-116429768	-0.219654	-1.16585	-163.328	Negative
TCGA-PK-A5HA	TCGA-ACC	coc_cluster: COC1	pmc4864952	0.83	unaltered	unaltered	12.4968	2	543334	chr3:52230891-52774224	0.913421	0.189716	3.3516	Negative
TCGA-OR-A5K4	TCGA-ACC	coc_cluster: COC1	pmc4864952	0.97	unaltered	unaltered	12.3194	2	8462834	chr3:44682359-53145192	-1.3346	-0.717803	243.543	Negative
TCGA-OR-A5JL	TCGA-ACC	coc_cluster: COC1	pmc4864952	0.82	unaltered	unaltered	12.7293	2	7847056	chr3:46384782-54231837	-0.10173	0.531309	13.6805	Negative
TCGA-OR-A5KT	TCGA-ACC	coc_cluster: COC2	pmc4864952	0.65	unaltered	unaltered	12.3059	2	195641768	chr3:2170634-197812401	0.87724	0.868874	-223.305	Negative
TCGA-OR-A5JV	TCGA-ACC	coc_cluster: COC1	pmc4864952	0.46	unaltered	unaltered	12.5727	4	12220906	chr3:41667325-53888230	0.291478	0.455841	-190.018	Negative
TCGA-PK-A5HB	TCGA-ACC	coc_cluster: COC3	pmc4864952	0.89	altered_loss	mutation+copynumber	9.4085	1	182863320	chr3:14949082-197812401	2.74045	1.54109	398.889	Negative
TCGA-OR-A5J6	TCGA-ACC	coc_cluster: COC1	pmc4864952	0.69	unaltered	unaltered	12.4316	4	88265853	chr3:2170634-90436486	-0.9459	-1.35287	-153.022	Negative
TCGA-OR-A5K9	TCGA-ACC	coc_cluster: COC3	pmc4864952	0.94	unaltered	unaltered	12.4735	2	86673362	chr3:29478207-116151568	-0.935794	1.10031	383.911	Negative
TCGA-OR-A5LS	TCGA-ACC	coc_cluster: COC2	pmc4864952	0.84	unaltered	unaltered	12.2539	2	78956202	chr3:11480611-90436812	0.138099	-1.12636	262.304	Negative
TCGA-OR-A5JC	TCGA-ACC	coc_cluster: COC1	pmc4864952	0.75	unaltered	unaltered	11.4268	2	33928060	chr3:37350112-71278171	0.130791	-0.455645	-138.041	Negative
TCGA-PA-A5YG	TCGA-ACC	coc_cluster: COC1	pmc4864952	0.73	unaltered	unaltered	11.4871	2	127979258	chr3:2170634-130149891	0.174791	0.479013	-391.732	Negative
TCGA-OR-A5JQ	TCGA-ACC	coc_cluster: COC1	pmc4864952	0.77	unaltered	unaltered	12.5044	4	30575565	chr3:52287296-82862860	0.427065	0.703726	-393.161	Negative
TCGA-OR-A5J9	TCGA-ACC	coc_cluster: COC3	pmc4864952	0.84	unaltered	unaltered	11.947	4	45788321	chr3:27958607-73746927	0.0910011	0.262169	29.0383	Negative
TCGA-OR-A5LP	TCGA-ACC	coc_cluster: COC1	pmc4864952	0.76	unaltered	unaltered	11.8574	2	157812084	chr3:40000318-197812401	0.490638	0.869969	-344.856	Negative
TCGA-P6-A5OG	TCGA-ACC	NA	pmc4864952	0.38	unaltered	unaltered	11.7805	2	37010486	chr3:24102006-61112491	NA	NA	-667.481	Negative
TCGA-OR-A5JY	TCGA-ACC	coc_cluster: COC3	pmc4864952	0.84	unaltered	unaltered	11.7945	3	20014482	chr3:46659223-66673704	-0.236396	0.706244	-16.982	Negative
TCGA-OR-A5JJ	TCGA-ACC	coc_cluster: COC2	pmc4864952	0.9	unaltered	unaltered	11.8178	2	19071013	chr3:46696489-65767501	-0.319206	1.49858	-88.1023	Negative
TCGA-OR-A5L4	TCGA-ACC	coc_cluster: COC1	pmc4864952	0.81	unaltered	unaltered	11.5064	3	195641768	chr3:2170634-197812401	0.239074	-0.373449	-80.8388	Negative
TCGA-OR-A5K6	TCGA-ACC	coc_cluster: COC3	pmc4864952	0.91	unaltered	unaltered	13.3308	2	36483235	chr3:37479302-73962536	-0.186932	-0.188762	149.72	Negative
TCGA-P6-A5OF	TCGA-ACC	NA	pmc4864952	NA	unaltered	unaltered	11.899	NA	NA	NA	NA	NA	2.69525	Negative
TCGA-OR-A5LG	TCGA-ACC	coc_cluster: COC3	pmc4864952	0.92	unaltered	unaltered	12.5955	2	144995227	chr3:2170634-147165860	-0.0287521	0.595947	140.894	Negative
TCGA-OR-A5JS	TCGA-ACC	coc_cluster: COC3	pmc4864952	0.85	unaltered	unaltered	13.3377	4	6751908	chr3:46910770-53662677	-0.564954	0.425905	221.341	Negative
TCGA-OR-A5LK	TCGA-ACC	coc_cluster: COC1	pmc4864952	0.57	unaltered	unaltered	12.4612	4	38108663	chr3:36390703-74499365	0.543048	-1.34376	-350.743	Negative
TCGA-OR-A5JG	TCGA-ACC	coc_cluster: COC3	pmc4864952	0.76	unaltered	unaltered	12.0685	3	6716879	chr3:46705702-53422580	1.23563	0.36838	278.219	Negative
TCGA-OR-A5JA	TCGA-ACC	coc_cluster: COC1	pmc4864952	0.75	unaltered	unaltered	11.8194	3	22644037	chr3:30793275-53437311	0.366992	0.118798	175.186	Negative
TCGA-OR-A5JT	TCGA-ACC	coc_cluster: COC1	pmc4864952	0.88	unaltered	unaltered	12.0712	2	5265176	chr3:47975411-53240586	-0.927733	0.698238	-49.7643	Negative
TCGA-OR-A5LH	TCGA-ACC	coc_cluster: COC1	pmc4864952	0.85	unaltered	unaltered	12.7515	2	9604514	chr3:44399449-54003962	-0.377574	-0.194052	-202.646	Negative
TCGA-OR-A5KO	TCGA-ACC	coc_cluster: COC1	pmc4864952	0.96	unaltered	unaltered	11.5838	3	8310444	chr3:44854555-53164998	-0.184744	-0.317174	237.223	Negative
TCGA-OR-A5LM	TCGA-ACC	coc_cluster: COC1	pmc4864952	0.76	unaltered	unaltered	11.4053	3	12993693	chr3:41202919-54196611	0.108933	0.154578	-121.349	Negative
TCGA-OR-A5LT	TCGA-ACC	coc_cluster: COC1	pmc4864952	0.92	unaltered	unaltered	11.5046	3	35804956	chr3:50407420-86212375	-0.438629	-0.87049	172.879	Negative
TCGA-OR-A5LC	TCGA-ACC	coc_cluster: COC2	pmc4864952	0.92	unaltered	unaltered	12.635	4	69398419	chr3:2170634-71569052	-0.393188	1.44265	296.117	Negative
TCGA-OR-A5JW	TCGA-ACC	coc_cluster: COC2	pmc4864952	0.88	unaltered	unaltered	11.5455	2	141303259	chr3:11720790-153024048	0.543589	-0.258127	101.311	Negative
TCGA-OR-A5L1	TCGA-ACC	NA	pmc4864952	0.82	unaltered	unaltered	NA	2	70466306	chr3:2170634-72636939	NA	NA	NA	NA
TCGA-BT-A2LA	TCGA-BLCA	mrna_cluster: Neuronal	pmc5687509	0.95	unaltered	unaltered	12.722	4	48922846	chr3:4362340-53285185	-0.338155	-1.32015	231.947	Negative
TCGA-GV-A3QH	TCGA-BLCA	mrna_cluster: Luminal_papillary	pmc5687509	0.48	unaltered	unaltered	12.1895	NA	6225332	chr3:46401695-52627026	-0.532114	-0.947415	544.164	Negative
TCGA-G2-A2EF	TCGA-BLCA	mrna_cluster: Basal_squamous	pmc5687509	0.61	unaltered	unaltered	11.4776	2	9042566	chr3:49017246-58059811	-0.158532	0.794386	-144.633	Negative
TCGA-4Z-AA89	TCGA-BLCA	mrna_cluster: Luminal_papillary	pmc5687509	0.87	unaltered	unaltered	11.6093	4	45957014	chr3:30305863-76262876	0.703016	-1.18092	388.481	Negative
TCGA-ZF-AA4U	TCGA-BLCA	mrna_cluster: Luminal_papillary	pmc5687509	0.88	unaltered	unaltered	12.0962	4	2536790	chr3:50523496-53060285	1.05497	-1.36518	332.136	Negative
TCGA-HQ-A5NE	TCGA-BLCA	mrna_cluster: Basal_squamous	pmc5687509	0.26	altered_loss	copynumber	12.1032	1	6028248	chr3:46439467-52467714	0.124984	0.430549	-254.781	Negative
TCGA-DK-A1A7	TCGA-BLCA	mrna_cluster: Luminal	pmc5687509	0.74	unaltered	unaltered	11.3598	3	2676153	chr3:50800518-53476670	0.480691	-0.761703	18.7355	Negative
TCGA-ZF-AA4X	TCGA-BLCA	mrna_cluster: Luminal_papillary	pmc5687509	0.72	unaltered	unaltered	12.1821	4	46024832	chr3:13681136-59705967	-0.588099	-1.06097	332.492	Negative
TCGA-CF-A7I0	TCGA-BLCA	mrna_cluster: Luminal_papillary	pmc5687509	0.68	unaltered	unaltered	12.1016	2	77936377	chr3:2170634-80107010	-0.215664	-0.534608	76.8202	Negative
TCGA-4Z-AA7M	TCGA-BLCA	mrna_cluster: Luminal_papillary	pmc5687509	0.6	unaltered	unaltered	11.9959	4	10762256	chr3:42863657-53625912	-0.0672474	-1.84643	264.088	Negative
TCGA-BL-A13I	TCGA-BLCA	mrna_cluster: Basal_squamous	pmc5687509	0.33	unaltered	unaltered	12.9064	3	195641768	chr3:2170634-197812401	2.18546	-0.883567	168.385	Negative
TCGA-DK-A2I1	TCGA-BLCA	mrna_cluster: Luminal_infiltrated	pmc5687509	0.58	unaltered	unaltered	11.2912	3	5032326	chr3:47529076-52561401	-1.0531	0.156169	-155.366	Negative
TCGA-UY-A9PH	TCGA-BLCA	mrna_cluster: Luminal_infiltrated	pmc5687509	0.44	unaltered	unaltered	11.9754	4	25257078	chr3:29735559-54992636	-0.454828	-0.298232	-129.772	Negative
TCGA-XF-AAMG	TCGA-BLCA	mrna_cluster: Neuronal	pmc5687509	0.75	unaltered	unaltered	11.112	2	14029220	chr3:49044217-63073436	-0.666409	0.299102	249.366	Negative
TCGA-G2-A3IB	TCGA-BLCA	mrna_cluster: Basal_squamous	pmc5687509	0.91	altered_loss	copynumber	11.9219	1	41405561	chr3:36353166-77758726	3.86652	0.581833	339.656	Negative
TCGA-BT-A20U	TCGA-BLCA	mrna_cluster: Basal_squamous	pmc5687509	0.5	unaltered	unaltered	12.2485	2	93610478	chr3:2170634-95781111	1.26296	-0.0882439	83.6763	Negative
TCGA-FT-A3EE	TCGA-BLCA	mrna_cluster: Basal_squamous	pmc5687509	0.61	unaltered	unaltered	12.0801	4	52238520	chr3:2170634-54409153	-0.37549	0.737566	1.06084	Negative
TCGA-BT-A3PJ	TCGA-BLCA	mrna_cluster: Basal_squamous	pmc5687509	0.51	unaltered	unaltered	11.8871	3	45453177	chr3:8156605-53609781	0.143959	0.975579	-89.2054	Negative
TCGA-FD-A5C0	TCGA-BLCA	mrna_cluster: Luminal_infiltrated	pmc5687509	0.58	unaltered	unaltered	12.9312	4	6832214	chr3:46547183-53379396	-0.0138648	-0.519845	28.2158	Negative
TCGA-S5-AA26	TCGA-BLCA	mrna_cluster: Luminal_papillary	pmc5687509	0.95	unaltered	unaltered	12.0286	2	2768369	chr3:51748084-54516452	0.977989	-1.4458	323.227	Negative
TCGA-GC-A6I3	TCGA-BLCA	mrna_cluster: Luminal_infiltrated	pmc5687509	0.32	unaltered	unaltered	12.5755	3	10411103	chr3:50871345-61282447	-0.861435	-0.159003	-432.437	Negative
TCGA-G2-AA3C	TCGA-BLCA	mrna_cluster: Basal_squamous	pmc5687509	0.56	unaltered	unaltered	12.3342	2	52962061	chr3:2170634-55132694	-1.0936	1.99405	284.425	Negative
TCGA-FD-A6TG	TCGA-BLCA	mrna_cluster: Luminal_infiltrated	pmc5687509	0.39	unaltered	unaltered	11.4459	3	9190716	chr3:50284408-59475123	-0.854875	0.0540964	-69.9404	Negative
TCGA-K4-A3WS	TCGA-BLCA	mrna_cluster: Luminal_infiltrated	pmc5687509	0.4	unaltered	unaltered	11.4648	2	17604464	chr3:41862178-59466641	-0.571606	0.66903	-284.36	Negative
TCGA-GV-A3JZ	TCGA-BLCA	mrna_cluster: Neuronal	pmc5687509	0.82	unaltered	unaltered	11.4906	3	6082216	chr3:46455825-52538040	-1.55807	0.827353	192.183	Negative
TCGA-E7-A7DV	TCGA-BLCA	mrna_cluster: Basal_squamous	pmc5687509	0.35	unaltered	unaltered	11.8335	2	41629571	chr3:35110668-76740238	-1.8466	2.2732	-72.6665	Negative
TCGA-DK-AA71	TCGA-BLCA	mrna_cluster: Luminal_papillary	pmc5687509	0.67	unaltered	unaltered	11.7714	3	195641768	chr3:2170634-197812401	0.504495	-0.518807	186.448	Negative
TCGA-FJ-A3Z7	TCGA-BLCA	mrna_cluster: Neuronal	pmc5687509	0.54	unaltered	unaltered	11.6557	3	44196361	chr3:44616294-88812654	-1.14743	-0.598193	-313.087	Negative
TCGA-ZF-A9RF	TCGA-BLCA	mrna_cluster: Basal_squamous	pmc5687509	0.5	unaltered	unaltered	12.1522	2	3171038	chr3:50060904-53231941	-2.08538	1.529	115.098	Negative
TCGA-BT-A20O	TCGA-BLCA	mrna_cluster: Basal_squamous	pmc5687509	0.16	unaltered	unaltered	11.7705	2	195641768	chr3:2170634-197812401	-0.657554	2.40524	-275.849	Negative
TCGA-ZF-A9RL	TCGA-BLCA	mrna_cluster: Luminal_papillary	pmc5687509	0.85	unaltered	unaltered	12.0485	5	39188960	chr3:20526745-59715704	0.963688	-1.93157	494.388	Negative
TCGA-FD-A3N6	TCGA-BLCA	mrna_cluster: Basal_squamous	pmc5687509	0.83	unaltered	unaltered	11.9091	2	182371608	chr3:2170634-184542241	3.19853	1.09722	299.532	Negative
TCGA-CU-A0YO	TCGA-BLCA	mrna_cluster: Luminal_infiltrated	pmc5687509	0.33	altered_loss	copynumber	11.3318	1	12597077	chr3:45593386-58190462	0.39025	-0.211666	-269.788	Negative
TCGA-FD-A3SS	TCGA-BLCA	mrna_cluster: Basal_squamous	pmc5687509	0.76	unaltered	unaltered	12.3688	2	43118998	chr3:30683888-73802885	-0.0936692	-0.149228	155.127	Negative
TCGA-FD-A3SP	TCGA-BLCA	mrna_cluster: Basal_squamous	pmc5687509	0.32	unaltered	unaltered	12.2669	2	39367167	chr3:21690594-61057760	-1.2112	1.21577	-365.963	Negative
TCGA-XF-A9SJ	TCGA-BLCA	mrna_cluster: Basal_squamous	pmc5687509	0.56	unaltered	unaltered	11.4063	2	22418203	chr3:35013505-57431707	-1.78267	1.08879	-85.2067	Negative
TCGA-XF-A8HI	TCGA-BLCA	mrna_cluster: Luminal_papillary	pmc5687509	0.91	altered_loss	mutation	11.4995	2	1797682	chr3:50967941-52765622	0.167174	-0.555991	121.074	Negative
TCGA-XF-A9T3	TCGA-BLCA	mrna_cluster: Basal_squamous	pmc5687509	0.41	unaltered	unaltered	12.236	4	51500343	chr3:2170634-53670976	-0.531551	-0.0220023	-189.64	Negative
TCGA-E7-A8O8	TCGA-BLCA	NA	pmc5687509	NA	unaltered	unaltered	11.1195	NA	6084864	chr3:51767007-57851870	NA	NA	329.551	Negative
TCGA-BT-A0S7	TCGA-BLCA	mrna_cluster: Neuronal	pmc5687509	0.29	altered_loss	copynumber	11.9192	1	65990588	chr3:2170634-68161221	2.06105	-1.4203	87.2305	Negative
TCGA-XF-AAML	TCGA-BLCA	mrna_cluster: Luminal_papillary	pmc5687509	0.74	unaltered	unaltered	12.3958	4	64371273	chr3:12574081-76945353	-0.650086	-0.945426	383.627	Negative
TCGA-DK-A3X1	TCGA-BLCA	mrna_cluster: Luminal_papillary	pmc5687509	0.47	unaltered	unaltered	10.9456	2	7238175	chr3:47705609-54943783	0.0332686	0.21994	39.22	Negative
TCGA-GC-A3RD	TCGA-BLCA	mrna_cluster: Luminal_papillary	pmc5687509	0.71	unaltered	unaltered	11.9089	3	8225800	chr3:45158972-53384771	0.326619	-1.49354	230.339	Negative
TCGA-DK-A1AE	TCGA-BLCA	mrna_cluster: Basal_squamous	pmc5687509	0.83	unaltered	unaltered	12.1791	2	37228600	chr3:23838371-61066970	1.6873	0.378487	330.626	Negative
TCGA-XF-AAMQ	TCGA-BLCA	mrna_cluster: Luminal_papillary	pmc5687509	0.7	unaltered	unaltered	11.3233	2	13049592	chr3:39374515-52424106	-0.738246	1.15585	-108.813	Negative
TCGA-XF-AAN1	TCGA-BLCA	mrna_cluster: Luminal_papillary	pmc5687509	0.91	unaltered	unaltered	12.0572	2	63406351	chr3:12977485-76383835	0.0144003	-0.765484	292.387	Negative
TCGA-K4-A3WU	TCGA-BLCA	mrna_cluster: Luminal_infiltrated	pmc5687509	0.58	unaltered	unaltered	11.3544	2	38472574	chr3:44686061-83158634	-1.65825	0.482278	-374.253	Negative
TCGA-DK-A3IK	TCGA-BLCA	mrna_cluster: Luminal	pmc5687509	0.5	unaltered	unaltered	11.3759	3	3712254	chr3:50187596-53899849	-0.648388	-0.71371	53.4528	Negative
TCGA-C4-A0F6	TCGA-BLCA	mrna_cluster: Luminal	pmc5687509	0.68	unaltered	unaltered	11.7044	3	62759689	chr3:4696861-67456549	1.03059	-0.507205	45.493	Negative
TCGA-GU-AATP	TCGA-BLCA	mrna_cluster: Luminal_infiltrated	pmc5687509	0.65	unaltered	unaltered	11.7178	3	3743460	chr3:51669593-55413052	-1.06465	0.128354	-100.608	Negative
TCGA-E7-A6ME	TCGA-BLCA	mrna_cluster: Luminal_papillary	pmc5687509	0.79	unaltered	unaltered	11.9408	2	74152970	chr3:4797429-78950398	-0.882538	-0.493596	-81.9243	Negative
TCGA-ZF-AA5N	TCGA-BLCA	mrna_cluster: Basal_squamous	pmc5687509	0.7	unaltered	unaltered	11.7971	2	195641768	chr3:2170634-197812401	1.03408	-1.00941	480.51	Negative
TCGA-XF-A9SL	TCGA-BLCA	NA	pmc5687509	NA	unaltered	unaltered	11.9518	2	195641768	chr3:2170634-197812401	NA	NA	-404.827	Negative
TCGA-CU-A0YN	TCGA-BLCA	mrna_cluster: Basal_squamous	pmc5687509	0.4	altered_loss	copynumber	11.5738	1	60282636	chr3:17995202-78277837	1.56725	0.981508	-109.692	Negative
TCGA-4Z-AA80	TCGA-BLCA	mrna_cluster: Luminal_papillary	pmc5687509	0.47	unaltered	unaltered	11.2131	4	3430156	chr3:50614187-54044342	0.219732	-0.84279	226.739	Negative
TCGA-FD-A5BV	TCGA-BLCA	mrna_cluster: Luminal_papillary	pmc5687509	0.89	altered_loss	copynumber	11.0306	1	47929813	chr3:39822643-87752455	0.498857	-0.769032	-52.2232	Negative
TCGA-GV-A3JW	TCGA-BLCA	mrna_cluster: Luminal_papillary	pmc5687509	0.84	unaltered	unaltered	11.4494	2	22328804	chr3:37391315-59720118	0.278757	-1.67283	435.034	Negative
TCGA-GV-A3QK	TCGA-BLCA	mrna_cluster: Luminal_papillary	pmc5687509	0.71	unaltered	unaltered	11.8337	3	7583105	chr3:45631761-53214865	-0.873299	-0.165786	-10.3857	Negative
TCGA-FD-A43N	TCGA-BLCA	mrna_cluster: Luminal	pmc5687509	0.5	unaltered	unaltered	11.4708	NA	10184131	chr3:50913796-61097926	-0.636913	0.0762857	-102.23	Negative
TCGA-DK-AA6P	TCGA-BLCA	mrna_cluster: Luminal_papillary	pmc5687509	0.83	unaltered	unaltered	11.2031	NA	7602825	chr3:45552630-53155454	0.241176	-0.885392	493.697	Negative
TCGA-BT-A2LD	TCGA-BLCA	mrna_cluster: Basal_squamous	pmc5687509	0.59	unaltered	unaltered	12.5254	NA	13004608	chr3:46457375-59461982	-0.60279	0.202184	206.485	Negative
TCGA-UY-A9PA	TCGA-BLCA	mrna_cluster: Basal_squamous	pmc5687509	0.18	unaltered	unaltered	11.7768	2	53336304	chr3:2170634-55506937	-0.100924	-0.233507	-151.101	Negative
TCGA-DK-A1AF	TCGA-BLCA	mrna_cluster: Luminal_infiltrated	pmc5687509	0.13	unaltered	unaltered	11.5045	2	5643747	chr3:47069475-52713221	-1.13836	1.86983	-565.539	Negative
TCGA-ZF-AA5H	TCGA-BLCA	mrna_cluster: Basal_squamous	pmc5687509	0.58	unaltered	unaltered	11.6238	2	11104137	chr3:42515707-53619843	-1.09334	1.60561	-55.5528	Negative
TCGA-XF-A9SW	TCGA-BLCA	mrna_cluster: Luminal_infiltrated	pmc5687509	0.34	unaltered	unaltered	11.703	4	75909400	chr3:2170634-78080033	-0.887838	0.132723	-446.921	Negative
TCGA-SY-A9G0	TCGA-BLCA	mrna_cluster: Luminal_infiltrated	pmc5687509	0.17	unaltered	unaltered	11.779	2	195641768	chr3:2170634-197812401	-0.577249	-0.265049	-326.091	Negative
TCGA-XF-A8HE	TCGA-BLCA	mrna_cluster: Basal_squamous	pmc5687509	0.37	unaltered	unaltered	11.925	NA	63162896	chr3:19093870-82256765	1.60073	0.913531	-25.3055	Negative
TCGA-DK-A6B0	TCGA-BLCA	mrna_cluster: Luminal_papillary	pmc5687509	0.9	unaltered	unaltered	11.5247	2	187129671	chr3:2170634-189300304	-0.498571	-1.56483	270.408	Negative
TCGA-ZF-A9R7	TCGA-BLCA	mrna_cluster: Luminal_papillary	pmc5687509	0.49	unaltered	unaltered	12.4584	2	86313332	chr3:2170634-88483965	0.165543	-0.144136	-93.4575	Negative
TCGA-GU-AATQ	TCGA-BLCA	mrna_cluster: Basal_squamous	pmc5687509	0.75	unaltered	unaltered	12.1467	2	54040884	chr3:7068407-61109290	1.80237	-0.685492	106.267	Negative
TCGA-K4-A5RH	TCGA-BLCA	mrna_cluster: Basal_squamous	pmc5687509	0.48	unaltered	unaltered	12.7343	3	28537978	chr3:45849542-74387519	-1.84184	2.4623	-236.944	Negative
TCGA-ZF-AA4N	TCGA-BLCA	mrna_cluster: Basal_squamous	pmc5687509	0.77	unaltered	unaltered	11.9258	5	5403229	chr3:49301040-54704268	1.39992	1.30228	112.481	Negative
TCGA-GU-A42P	TCGA-BLCA	mrna_cluster: Luminal_papillary	pmc5687509	0.8	unaltered	unaltered	12.0488	6	103649683	chr3:28620112-132269794	-1.03171	-1.39183	372.388	Negative
TCGA-BL-A13J	TCGA-BLCA	mrna_cluster: Luminal_infiltrated	pmc5687509	0.56	unaltered	unaltered	10.2501	4	9516236	chr3:43054728-52570963	1.25675	-0.373605	-44.1922	Negative
TCGA-DK-A1AD	TCGA-BLCA	mrna_cluster: Luminal	pmc5687509	0.73	unaltered	unaltered	11.2941	3	9448505	chr3:51662048-61110552	0.219318	-0.601805	90.9832	Negative
TCGA-GC-A3OO	TCGA-BLCA	mrna_cluster: Luminal_infiltrated	pmc5687509	0.33	unaltered	unaltered	11.9959	6	69946054	chr3:2170634-72116687	-0.897567	-0.122207	-157.968	Negative
TCGA-FD-A43U	TCGA-BLCA	mrna_cluster: Luminal_infiltrated	pmc5687509	0.2	unaltered	unaltered	12.1494	2	13515572	chr3:48380284-61895855	-1.71535	0.994773	-275.715	Negative
TCGA-FD-A6TB	TCGA-BLCA	mrna_cluster: Luminal_infiltrated	pmc5687509	0.28	unaltered	unaltered	12.4559	2	195641768	chr3:2170634-197812401	-0.810595	0.675976	-269.592	Negative
TCGA-GD-A6C6	TCGA-BLCA	mrna_cluster: Luminal_papillary	pmc5687509	0.92	unaltered	unaltered	12.9508	2	12094783	chr3:50734361-62829143	-0.620328	-0.663115	328.904	Negative
TCGA-ZF-A9R5	TCGA-BLCA	mrna_cluster: Luminal_papillary	pmc5687509	0.91	unaltered	unaltered	11.9748	2	65869226	chr3:2170634-68039859	0.78795	-1.76129	417.341	Negative
TCGA-DK-AA6L	TCGA-BLCA	mrna_cluster: Basal_squamous	pmc5687509	0.64	unaltered	unaltered	11.5518	2	32839476	chr3:48735965-81575440	0.127212	-0.77573	119.013	Negative
TCGA-E7-A5KE	TCGA-BLCA	mrna_cluster: Luminal_papillary	pmc5687509	0.92	unaltered	unaltered	12.3318	4	99353	chr3:52373535-52472887	0.4129	-2.08665	551.028	Negative
TCGA-XF-A9SZ	TCGA-BLCA	mrna_cluster: Luminal_infiltrated	pmc5687509	0.46	unaltered	unaltered	11.9617	2	27481649	chr3:43493344-70974992	-1.18348	-0.271901	-188.325	Negative
TCGA-XF-A9T5	TCGA-BLCA	mrna_cluster: Basal_squamous	pmc5687509	0.45	altered_loss	copynumber	10.2187	0	223036	chr3:52315396-52538431	0.72022	1.5478	7.166	Negative
TCGA-ZF-A9R4	TCGA-BLCA	mrna_cluster: Luminal_papillary	pmc5687509	0.91	unaltered	unaltered	12.0376	4	6904955	chr3:45552477-52457431	0.327676	-1.03963	454.199	Negative
TCGA-CF-A47V	TCGA-BLCA	mrna_cluster: Luminal_papillary	pmc5687509	0.93	unaltered	unaltered	12.4642	2	180105499	chr3:17706903-197812401	-0.574167	-0.148711	34.7995	Negative
TCGA-4Z-AA83	TCGA-BLCA	mrna_cluster: Luminal_papillary	pmc5687509	0.84	unaltered	unaltered	12.2577	2	98441	chr3:52353576-52452016	0.132959	-0.539455	78.9604	Negative
TCGA-LC-A66R	TCGA-BLCA	mrna_cluster: Basal_squamous	pmc5687509	0.37	unaltered	unaltered	11.6584	2	46691354	chr3:14389961-61081314	0.628252	1.09569	-255.026	Negative
TCGA-DK-A3IL	TCGA-BLCA	mrna_cluster: Luminal	pmc5687509	0.74	unaltered	unaltered	11.8599	3	10089624	chr3:43214861-53304484	-0.0521622	-0.774404	241.535	Negative
TCGA-ZF-AA51	TCGA-BLCA	mrna_cluster: Luminal_infiltrated	pmc5687509	0.5	unaltered	unaltered	12.2277	5	2513637	chr3:50043613-52557249	-0.371909	0.0929473	-81.095	Negative
TCGA-G2-AA3B	TCGA-BLCA	mrna_cluster: Luminal_papillary	pmc5687509	0.84	unaltered	unaltered	11.0032	3	2224119	chr3:50943764-53167882	-0.390926	-0.0825899	355.725	Negative
TCGA-BT-A20Q	TCGA-BLCA	mrna_cluster: Luminal_infiltrated	pmc5687509	0.68	unaltered	unaltered	11.5886	2	100691324	chr3:2170634-102861957	0.0655276	0.174783	-127.095	Negative
TCGA-ZF-A9RN	TCGA-BLCA	mrna_cluster: Basal_squamous	pmc5687509	0.81	altered_loss	copynumber	10.6138	1	7522870	chr3:46575821-54098690	2.06434	0.189817	415.92	Negative
TCGA-CF-A27C	TCGA-BLCA	mrna_cluster: Luminal_papillary	pmc5687509	0.98	unaltered	unaltered	12.0824	2	48296860	chr3:27808943-76105802	0.614856	-1.55182	446.446	Negative
TCGA-LT-A8JT	TCGA-BLCA	mrna_cluster: Luminal_papillary	pmc5687509	0.87	unaltered	unaltered	11.5573	2	79503225	chr3:2170634-81673858	-0.306636	-0.933804	279.52	Negative
TCGA-DK-AA6U	TCGA-BLCA	mrna_cluster: Luminal_papillary	pmc5687509	0.77	unaltered	unaltered	11.9344	4	16082248	chr3:38999905-55082152	-0.529127	-0.492311	304.769	Negative
TCGA-DK-A3X2	TCGA-BLCA	mrna_cluster: Luminal_papillary	pmc5687509	0.92	unaltered	unaltered	11.7235	4	36136281	chr3:50538195-86674475	1.75661	0.531695	720.577	Negative
TCGA-C4-A0F7	TCGA-BLCA	NA	pmc5687509	NA	unaltered	unaltered	11.4465	NA	12657404	chr3:41789686-54447089	NA	NA	93.7331	Negative
TCGA-XF-AAN3	TCGA-BLCA	mrna_cluster: Basal_squamous	pmc5687509	0.29	unaltered	unaltered	11.3755	3	89291666	chr3:2170634-91462299	-0.513746	0.864971	-5.42345	Negative
TCGA-E7-A4XJ	TCGA-BLCA	mrna_cluster: Luminal_papillary	pmc5687509	0.84	unaltered	unaltered	11.8362	2	195641768	chr3:2170634-197812401	0.551274	-1.04055	286.426	Negative
TCGA-BT-A20X	TCGA-BLCA	mrna_cluster: Basal_squamous	pmc5687509	0.37	unaltered	unaltered	10.6793	2	84879690	chr3:2170634-87050323	1.65365	0.809859	-124.553	Negative
TCGA-DK-A2I4	TCGA-BLCA	mrna_cluster: Basal_squamous	pmc5687509	0.29	unaltered	unaltered	11.7314	3	40173131	chr3:16819686-56992816	-2.19373	2.28278	-395.439	Negative
TCGA-CF-A5U8	TCGA-BLCA	mrna_cluster: Luminal_papillary	pmc5687509	0.97	unaltered	unaltered	11.7713	4	161538091	chr3:36274311-197812401	-0.421833	-2.01286	348.937	Negative
TCGA-CU-A5W6	TCGA-BLCA	mrna_cluster: Luminal_papillary	pmc5687509	0.47	unaltered	unaltered	11.9098	4	108029600	chr3:51250763-159280362	-0.0243732	-0.440525	-25.7654	Negative
TCGA-GV-A3JV	TCGA-BLCA	mrna_cluster: Luminal	pmc5687509	0.66	unaltered	unaltered	12.2209	4	10828590	chr3:50330306-61158895	-1.20246	0.922262	-12.0376	Negative
TCGA-XF-A8HH	TCGA-BLCA	mrna_cluster: Luminal	pmc5687509	0.43	unaltered	unaltered	11.4631	5	10379439	chr3:43781249-54160687	-0.221845	-0.652501	-10.3169	Negative
TCGA-BL-A3JM	TCGA-BLCA	mrna_cluster: Neuronal	pmc5687509	0.76	unaltered	unaltered	11.7246	2	21357657	chr3:50875415-72233071	-1.06898	0.697677	185.406	Negative
TCGA-XF-A8HF	TCGA-BLCA	mrna_cluster: Luminal_infiltrated	pmc5687509	0.69	unaltered	unaltered	11.9064	5	95087435	chr3:46368145-141455579	-0.791529	-0.802907	85.1989	Negative
TCGA-ZF-A9RC	TCGA-BLCA	mrna_cluster: Luminal	pmc5687509	0.2	unaltered	unaltered	12.3374	3	1577767	chr3:52096069-53673835	-0.695977	-0.522387	173.524	Negative
TCGA-KQ-A41R	TCGA-BLCA	mrna_cluster: Luminal_papillary	pmc5687509	0.71	unaltered	unaltered	12.3656	4	14956144	chr3:39448160-54404303	-0.125725	-1.02937	274.364	Negative
TCGA-DK-A3IQ	TCGA-BLCA	mrna_cluster: Luminal_infiltrated	pmc5687509	0.35	altered_loss	copynumber	12.0777	1	22645052	chr3:50835445-73480496	-0.423695	0.128699	-186.364	Negative
TCGA-DK-A1A6	TCGA-BLCA	mrna_cluster: Luminal_infiltrated	pmc5687509	0.53	unaltered	unaltered	10.7227	2	23439168	chr3:42313622-65752789	0.607811	1.49611	416.175	Negative
TCGA-C4-A0EZ	TCGA-BLCA	mrna_cluster: Neuronal	pmc5687509	0.93	unaltered	unaltered	11.9448	3	22611016	chr3:36147481-58758496	0.248378	0.208508	500.836	Negative
TCGA-GV-A3QI	TCGA-BLCA	mrna_cluster: Luminal_papillary	pmc5687509	0.95	unaltered	unaltered	11.2495	3	21697593	chr3:46665706-68363298	-0.417673	0.887064	309.395	Negative
TCGA-KQ-A41S	TCGA-BLCA	mrna_cluster: Luminal_infiltrated	pmc5687509	0.41	unaltered	unaltered	11.7276	6	16522275	chr3:42193248-58715522	-1.48891	0.314622	-238.461	Negative
TCGA-BL-A0C8	TCGA-BLCA	mrna_cluster: Luminal	pmc5687509	0.59	unaltered	unaltered	12.2306	5	215335	chr3:52242122-52457456	-0.212408	-0.593708	30.9346	Negative
TCGA-XF-A9SM	TCGA-BLCA	mrna_cluster: Basal_squamous	pmc5687509	0.2	unaltered	unaltered	12.3565	3	19379719	chr3:34208480-53588198	-0.157967	1.31039	-231.218	Negative
TCGA-GC-A3I6	TCGA-BLCA	mrna_cluster: Basal_squamous	pmc5687509	0.73	unaltered	unaltered	11.4432	4	16070998	chr3:37725730-53796727	1.02296	0.981877	-137.221	Negative
TCGA-DK-A3WX	TCGA-BLCA	mrna_cluster: Basal_squamous	pmc5687509	0.37	altered_loss	copynumber	11.7145	1	165769797	chr3:32042605-197812401	1.2781	1.40267	-78.8134	Negative
TCGA-XF-AAN5	TCGA-BLCA	mrna_cluster: Basal_squamous	pmc5687509	0.49	unaltered	unaltered	11.9268	2	195641768	chr3:2170634-197812401	1.66186	0.697896	-47.3831	Negative
TCGA-C4-A0F0	TCGA-BLCA	mrna_cluster: Basal_squamous	pmc5687509	0.39	unaltered	unaltered	11.6259	NA	22014863	chr3:39025432-61040294	1.76004	0.927381	56.8296	Negative
TCGA-UY-A8OC	TCGA-BLCA	mrna_cluster: Basal_squamous	pmc5687509	0.55	unaltered	unaltered	12.0102	2	32191444	chr3:38102860-70294303	0.185325	0.2998	-122.129	Negative
TCGA-FD-A6TA	TCGA-BLCA	mrna_cluster: Luminal_infiltrated	pmc5687509	0.6	unaltered	unaltered	11.2243	2	6511020	chr3:51089949-57600968	-0.75965	0.0772175	-193.77	Negative
TCGA-XF-A9SI	TCGA-BLCA	mrna_cluster: Basal_squamous	pmc5687509	0.21	unaltered	unaltered	11.9992	2	144487344	chr3:2170634-146657977	-1.34185	1.20666	-327.482	Negative
TCGA-G2-A3IE	TCGA-BLCA	mrna_cluster: Luminal_papillary	pmc5687509	0.69	unaltered	unaltered	12.6243	3	20136468	chr3:39583651-59720118	-0.239037	-1.08665	411.88	Negative
TCGA-XF-AAMZ	TCGA-BLCA	mrna_cluster: Luminal_papillary	pmc5687509	0.3	unaltered	unaltered	10.8343	2	4282227	chr3:48510604-52792830	0.529231	-0.65707	161.447	Negative
TCGA-CF-A3MI	TCGA-BLCA	mrna_cluster: Luminal_papillary	pmc5687509	0.79	unaltered	unaltered	12.1819	5	10431276	chr3:43244549-53675824	0.127688	-0.345126	161.108	Negative
TCGA-GD-A3OP	TCGA-BLCA	mrna_cluster: Luminal_infiltrated	pmc5687509	0.24	unaltered	unaltered	11.9171	5	83864600	chr3:2170634-86035233	-1.47684	0.179523	-200.611	Negative
TCGA-4Z-AA86	TCGA-BLCA	mrna_cluster: Basal_squamous	pmc5687509	0.28	unaltered	unaltered	12.3658	2	47356072	chr3:26741745-74097816	-0.0847433	2.11017	-219.214	Negative
TCGA-ZF-A9R0	TCGA-BLCA	mrna_cluster: Luminal	pmc5687509	0.51	unaltered	unaltered	11.5475	4	6990978	chr3:46247321-53238298	-0.195148	-0.704462	119.056	Negative
TCGA-XF-A9SK	TCGA-BLCA	mrna_cluster: Luminal_infiltrated	pmc5687509	0.47	unaltered	unaltered	12.1754	2	35573662	chr3:27101230-62674891	-0.542413	-0.474421	-190.162	Negative
TCGA-G2-A2EK	TCGA-BLCA	mrna_cluster: Luminal_papillary	pmc5687509	0.54	unaltered	unaltered	11.3254	2	59931073	chr3:2170634-62101706	-0.765832	-0.461542	40.02	Negative
TCGA-BT-A20N	TCGA-BLCA	mrna_cluster: Luminal_papillary	pmc5687509	0.72	unaltered	unaltered	11.9232	4	10046024	chr3:43258461-53304484	1.31238	-0.84151	-431.696	Negative
TCGA-XF-AAMT	TCGA-BLCA	mrna_cluster: Basal_squamous	pmc5687509	0.56	unaltered	unaltered	11.5802	2	27730675	chr3:51885003-79615677	-0.195222	0.299506	-234.444	Negative
TCGA-DK-A3WW	TCGA-BLCA	mrna_cluster: Basal_squamous	pmc5687509	0.5	unaltered	unaltered	11.9945	2	143717154	chr3:2170634-145887787	1.45672	1.34426	-118.068	Negative
TCGA-DK-AA6T	TCGA-BLCA	mrna_cluster: Luminal_infiltrated	pmc5687509	0.8	unaltered	unaltered	12.2662	2	13060537	chr3:40079717-53140253	-0.0529879	0.615279	245.712	Negative
TCGA-GU-A763	TCGA-BLCA	mrna_cluster: Luminal_papillary	pmc5687509	0.96	unaltered	unaltered	12.3731	2	172294384	chr3:2170634-174465017	-0.102789	-1.22366	364.477	Negative
TCGA-2F-A9KQ	TCGA-BLCA	mrna_cluster: Luminal_papillary	pmc5687509	0.96	unaltered	unaltered	11.288	2	6594753	chr3:46706963-53301715	-0.0514656	-0.599235	277.691	Negative
TCGA-KQ-A41Q	TCGA-BLCA	mrna_cluster: Luminal_papillary	pmc5687509	0.6	unaltered	unaltered	10.8015	2	22154093	chr3:51325239-73479331	0.00529628	-0.761519	354.036	Negative
TCGA-DK-AA6Q	TCGA-BLCA	mrna_cluster: Basal_squamous	pmc5687509	0.73	altered_loss	copynumber	11.8632	1	74308428	chr3:2170634-76479061	2.4972	0.605713	248.782	Negative
TCGA-GU-A42R	TCGA-BLCA	mrna_cluster: Luminal_papillary	pmc5687509	0.78	altered_loss	copynumber	10.8572	1	12425094	chr3:47295025-59720118	1.57098	-0.930356	300.426	Negative
TCGA-DK-A3IN	TCGA-BLCA	mrna_cluster: Basal_squamous	pmc5687509	0.39	unaltered	unaltered	12.0484	NA	15483336	chr3:38122577-53605912	-0.551802	1.22094	-64.2493	Negative
TCGA-XF-AAME	TCGA-BLCA	mrna_cluster: Basal_squamous	pmc5687509	0.14	unaltered	unaltered	11.8223	2	91848103	chr3:2170634-94018736	-0.623251	1.32459	-578.599	Negative
TCGA-XF-AAMR	TCGA-BLCA	mrna_cluster: Luminal_infiltrated	pmc5687509	0.4	altered_loss	copynumber	11.2635	1	9977549	chr3:48102364-58079912	-0.788359	0.455803	-211.731	Negative
TCGA-DK-AA6X	TCGA-BLCA	mrna_cluster: Luminal_infiltrated	pmc5687509	0.44	unaltered	unaltered	11.9282	2	77986599	chr3:2170634-80157232	0.21696	-0.42217	-94.5681	Negative
TCGA-BT-A20W	TCGA-BLCA	mrna_cluster: Luminal	pmc5687509	0.72	unaltered	unaltered	11.5501	2	5179582	chr3:47241627-52421208	-0.270044	-0.228621	-43.4483	Negative
TCGA-K4-A3WV	TCGA-BLCA	mrna_cluster: Neuronal	pmc5687509	0.67	unaltered	unaltered	11.5448	2	11509527	chr3:41789150-53298676	1.17197	-1.24233	375.716	Negative
TCGA-E7-A4IJ	TCGA-BLCA	mrna_cluster: Luminal_papillary	pmc5687509	0.48	unaltered	unaltered	11.9397	5	6702729	chr3:46136273-52839001	-0.567466	-0.647467	71.7222	Negative
TCGA-BT-A2LB	TCGA-BLCA	mrna_cluster: Luminal_infiltrated	pmc5687509	0.5	unaltered	unaltered	11.7678	3	11532145	chr3:48167862-59700006	-0.738748	0.583108	-203.836	Negative
TCGA-GV-A40E	TCGA-BLCA	mrna_cluster: Basal_squamous	pmc5687509	0.34	unaltered	unaltered	12.0303	4	48729420	chr3:15255097-63984516	-0.496042	0.966782	41.9502	Negative
TCGA-DK-A1AA	TCGA-BLCA	mrna_cluster: Luminal_papillary	pmc5687509	0.93	unaltered	unaltered	11.7397	2	189602020	chr3:2170634-191772653	-0.213491	-0.634938	29.0347	Negative
TCGA-ZF-A9R2	TCGA-BLCA	mrna_cluster: Luminal_papillary	pmc5687509	0.75	unaltered	unaltered	12.1855	3	6713287	chr3:46706963-53420249	1.91413	-2.24917	539.176	Negative
TCGA-BT-A20V	TCGA-BLCA	mrna_cluster: Basal_squamous	pmc5687509	0.66	unaltered	unaltered	12.2284	2	8155588	chr3:45343141-53498728	1.09601	-0.614556	169.131	Negative
TCGA-FD-A6TH	TCGA-BLCA	mrna_cluster: Basal_squamous	pmc5687509	0.77	unaltered	unaltered	12.5287	4	29647613	chr3:30005149-59652761	-1.27791	0.706871	137.747	Negative
TCGA-5N-A9KM	TCGA-BLCA	mrna_cluster: Luminal_infiltrated	pmc5687509	0.72	unaltered	unaltered	11.3684	5	7936042	chr3:45317863-53253904	-0.619649	-0.734576	-137.068	Negative
TCGA-E7-A519	TCGA-BLCA	mrna_cluster: Luminal_papillary	pmc5687509	0.64	unaltered	unaltered	12.7729	2	125056134	chr3:2170634-127226767	-0.955213	-1.06506	137.788	Negative
TCGA-K4-A5RI	TCGA-BLCA	mrna_cluster: Basal_squamous	pmc5687509	0.71	unaltered	unaltered	11.4739	3	83466316	chr3:2170634-85636949	0.84899	0.461974	-2.62384	Negative
TCGA-YC-A89H	TCGA-BLCA	mrna_cluster: Luminal_papillary	pmc5687509	0.66	unaltered	unaltered	11.7008	2	29945186	chr3:31130594-61075779	0.338624	0.833493	221.662	Negative
TCGA-CF-A1HS	TCGA-BLCA	mrna_cluster: Basal_squamous	pmc5687509	0.54	altered_loss	copynumber	10.9625	1	6455350	chr3:45946569-52401918	2.07365	0.010163	2.38056	Negative
TCGA-GC-A3RC	TCGA-BLCA	mrna_cluster: Basal_squamous	pmc5687509	0.69	unaltered	unaltered	12.4738	3	24305957	chr3:49044217-73350173	1.68678	0.947471	38.9722	Negative
TCGA-GC-A3RB	TCGA-BLCA	mrna_cluster: Luminal_papillary	pmc5687509	0.85	altered_loss	mutation	11.4223	2	69413672	chr3:28124602-97538273	0.799523	0.834985	410.647	Negative
TCGA-UY-A78L	TCGA-BLCA	mrna_cluster: Basal_squamous	pmc5687509	0.49	unaltered	unaltered	12.069	3	15011448	chr3:38729973-53741420	-0.0116162	0.145816	133.436	Negative
TCGA-E7-A7DU	TCGA-BLCA	mrna_cluster: Luminal_papillary	pmc5687509	0.84	unaltered	unaltered	12.4157	4	57432882	chr3:2170634-59603515	0.465212	-1.74907	261.377	Negative
TCGA-XF-A9SP	TCGA-BLCA	mrna_cluster: Luminal_infiltrated	pmc5687509	0.26	unaltered	unaltered	11.9207	5	24937395	chr3:45607178-70544572	-1.01926	0.0994687	-134.059	Negative
TCGA-G2-A2ES	TCGA-BLCA	mrna_cluster: Basal_squamous	pmc5687509	0.55	altered_loss	copynumber	11.3798	1	13836676	chr3:52121716-65958391	2.0647	1.75879	33.6513	Negative
TCGA-FD-A43P	TCGA-BLCA	mrna_cluster: Luminal_infiltrated	pmc5687509	0.42	unaltered	unaltered	11.7815	3	34037744	chr3:39832114-73869857	-0.732423	0.397499	-161.129	Negative
TCGA-E5-A2PC	TCGA-BLCA	mrna_cluster: Basal_squamous	pmc5687509	0.79	unaltered	unaltered	12.0316	3	47693269	chr3:12026850-59720118	0.560932	0.36387	111.14	Negative
TCGA-FD-A3NA	TCGA-BLCA	mrna_cluster: Basal_squamous	pmc5687509	0.43	unaltered	unaltered	11.5298	3	8143783	chr3:50661849-58805631	-0.755389	1.25134	-94.0479	Negative
TCGA-DK-A1A3	TCGA-BLCA	mrna_cluster: Luminal_infiltrated	pmc5687509	0.43	unaltered	unaltered	11.7084	4	6896143	chr3:46535908-53432050	-0.845692	-0.274484	-201.823	Negative
TCGA-DK-A3WY	TCGA-BLCA	NA	pmc5687509	NA	unaltered	unaltered	12.0565	2	30933242	chr3:39822101-70755342	NA	NA	-284.159	Negative
TCGA-CF-A9FH	TCGA-BLCA	mrna_cluster: Luminal_papillary	pmc5687509	0.95	unaltered	unaltered	11.82	2	195641768	chr3:2170634-197812401	0.371114	-1.11272	268.167	Negative
TCGA-CF-A9FL	TCGA-BLCA	mrna_cluster: Luminal_papillary	pmc5687509	0.85	unaltered	unaltered	11.6643	2	109547900	chr3:4962849-114510748	0.0967826	-0.226031	-11.7071	Negative
TCGA-CF-A9FF	TCGA-BLCA	mrna_cluster: Luminal_papillary	pmc5687509	0.73	unaltered	unaltered	11.6319	2	195641768	chr3:2170634-197812401	0.0325346	0.276111	-58.2553	Negative
TCGA-ZF-AA4V	TCGA-BLCA	mrna_cluster: Basal_squamous	pmc5687509	0.64	unaltered	unaltered	11.4589	2	7477997	chr3:52242122-59720118	-1.20338	0.832278	22.7137	Negative
TCGA-FD-A5BR	TCGA-BLCA	mrna_cluster: Luminal_infiltrated	pmc5687509	0.44	unaltered	unaltered	12.0056	2	112578354	chr3:6379292-118957645	-0.375205	-0.134177	-273.66	Negative
TCGA-BT-A20R	TCGA-BLCA	mrna_cluster: Luminal_infiltrated	pmc5687509	0.46	unaltered	unaltered	11.6688	4	6690295	chr3:47016378-53706672	-1.34691	0.0532295	-519.75	Negative
TCGA-GC-A3BM	TCGA-BLCA	mrna_cluster: Luminal_papillary	pmc5687509	0.86	unaltered	unaltered	11.869	3	2910932	chr3:50511464-53422395	0.54516	-0.863555	-581.485	Negative
TCGA-E5-A4U1	TCGA-BLCA	mrna_cluster: Luminal_papillary	pmc5687509	0.78	unaltered	unaltered	12.8201	4	12200243	chr3:50694971-62895213	-0.105206	-1.00615	483.04	Negative
TCGA-DK-AA6W	TCGA-BLCA	mrna_cluster: Neuronal	pmc5687509	0.8	unaltered	unaltered	11.8704	2	10229958	chr3:42669035-52898992	0.537849	-0.413998	332.431	Negative
TCGA-CF-A9FM	TCGA-BLCA	mrna_cluster: Luminal_papillary	pmc5687509	0.96	unaltered	unaltered	11.4569	2	78212590	chr3:2170634-80383223	-0.126608	-1.6125	157.142	Negative
TCGA-FD-A3SQ	TCGA-BLCA	mrna_cluster: Luminal_infiltrated	pmc5687509	0.5	unaltered	unaltered	11.8209	2	195641768	chr3:2170634-197812401	-0.868692	0.121771	-255.461	Negative
TCGA-GD-A3OS	TCGA-BLCA	mrna_cluster: Neuronal	pmc5687509	0.72	unaltered	unaltered	12.1818	2	24473805	chr3:45073253-69547057	-0.66166	0.899949	175.482	Negative
TCGA-GD-A2C5	TCGA-BLCA	mrna_cluster: Luminal	pmc5687509	1	unaltered	unaltered	11.7545	3	7002762	chr3:46411372-53414133	-0.721526	0.0917675	-494.403	Negative
TCGA-E7-A678	TCGA-BLCA	mrna_cluster: Luminal_papillary	pmc5687509	0.92	unaltered	unaltered	11.8497	2	193853238	chr3:2170634-196023871	0.117758	-2.54314	278.045	Negative
TCGA-DK-A3IT	TCGA-BLCA	mrna_cluster: Luminal_infiltrated	pmc5687509	0.46	unaltered	unaltered	11.7996	4	28119102	chr3:30966630-59085731	-0.553088	1.09985	-37.9681	Negative
TCGA-ZF-A9R3	TCGA-BLCA	mrna_cluster: Luminal_papillary	pmc5687509	0.72	unaltered	unaltered	11.8778	2	94518369	chr3:2170634-96689002	-0.615913	-0.265212	-2.47432	Negative
TCGA-CU-A3QU	TCGA-BLCA	mrna_cluster: Luminal_papillary	pmc5687509	0.9	unaltered	unaltered	11.4972	4	13431573	chr3:52075652-65507224	-1.71541	-0.48239	381.821	Negative
TCGA-K4-A5RJ	TCGA-BLCA	mrna_cluster: Basal_squamous	pmc5687509	0.33	unaltered	unaltered	12.4192	2	52120696	chr3:2170634-54291329	-1.1059	1.46938	-79.6378	Negative
TCGA-HQ-A5ND	TCGA-BLCA	mrna_cluster: Basal_squamous	pmc5687509	0.63	unaltered	unaltered	11.2043	2	11555313	chr3:42210883-53766195	1.89811	0.264437	173.168	Negative
TCGA-FT-A61P	TCGA-BLCA	mrna_cluster: Basal_squamous	pmc5687509	0.31	unaltered	unaltered	11.8408	5	48895731	chr3:12268740-61164470	-1.42467	0.930347	-144.471	Negative
TCGA-ZF-A9RM	TCGA-BLCA	mrna_cluster: Luminal_papillary	pmc5687509	0.82	unaltered	unaltered	12.1056	4	1916472	chr3:51699110-53615581	-0.281571	-1.94835	511.949	Negative
TCGA-DK-AA74	TCGA-BLCA	mrna_cluster: Basal_squamous	pmc5687509	0.21	unaltered	unaltered	12.4207	2	31369684	chr3:25704534-57074217	-0.601107	1.00582	-415.136	Negative
TCGA-UY-A78N	TCGA-BLCA	mrna_cluster: Luminal	pmc5687509	0.78	unaltered	unaltered	11.9985	4	20026547	chr3:38999905-59026451	-0.16509	-0.726551	411.892	Negative
TCGA-FD-A5BS	TCGA-BLCA	mrna_cluster: Basal_squamous	pmc5687509	0.59	unaltered	unaltered	12.0892	2	35041816	chr3:20049856-55091671	-1.34184	1.62916	-504.525	Negative
TCGA-G2-A2EC	TCGA-BLCA	NA	pmc5687509	NA	unaltered	unaltered	11.8112	NA	60933220	chr3:46729956-107663175	NA	NA	-143.415	Negative
TCGA-YF-AA3M	TCGA-BLCA	mrna_cluster: Luminal_papillary	pmc5687509	0.68	unaltered	unaltered	11.9779	4	2940477	chr3:51018869-53959345	0.1612	-0.953371	102.895	Negative
TCGA-FJ-A3ZE	TCGA-BLCA	mrna_cluster: Luminal_papillary	pmc5687509	0.96	altered_loss	copynumber	11.1421	1	19202935	chr3:40517184-59720118	1.7835	-1.85021	491.08	Negative
TCGA-E7-A7PW	TCGA-BLCA	mrna_cluster: Luminal_papillary	pmc5687509	0.84	unaltered	unaltered	12.1596	4	50418669	chr3:34288035-84706703	-0.0638226	-0.981777	275.854	Negative
TCGA-BT-A0YX	TCGA-BLCA	mrna_cluster: Basal_squamous	pmc5687509	0.49	unaltered	unaltered	12.3015	2	62702422	chr3:28759878-91462299	2.20125	0.227978	-22.2347	Negative
TCGA-BT-A42F	TCGA-BLCA	mrna_cluster: Basal_squamous	pmc5687509	0.22	unaltered	unaltered	12.4864	2	64777833	chr3:7444334-72222166	1.30247	1.45068	-71.1963	Negative
TCGA-DK-A3IU	TCGA-BLCA	mrna_cluster: Basal_squamous	pmc5687509	0.27	unaltered	unaltered	12.1832	NA	20534083	chr3:44629725-65163807	-1.09278	1.32454	-341.892	Negative
TCGA-HQ-A2OE	TCGA-BLCA	mrna_cluster: Luminal_papillary	pmc5687509	0.8	altered_loss	mutation	10.9417	2	2096236	chr3:51288536-53384771	0.730178	0.104452	487.638	Negative
TCGA-XF-AAN0	TCGA-BLCA	mrna_cluster: Luminal_infiltrated	pmc5687509	0.52	unaltered	unaltered	12.0377	2	2867006	chr3:50438947-53305952	-0.776294	0.371144	-119.506	Negative
TCGA-4Z-AA84	TCGA-BLCA	mrna_cluster: Basal_squamous	pmc5687509	0.43	unaltered	unaltered	11.3488	4	22917901	chr3:39170971-62088871	-0.617919	-0.0155477	307.988	Negative
TCGA-K4-A54R	TCGA-BLCA	mrna_cluster: Luminal_infiltrated	pmc5687509	0.46	unaltered	unaltered	11.9297	2	8111195	chr3:45494192-53605386	-0.369786	0.555254	-444.189	Negative
TCGA-UY-A78K	TCGA-BLCA	mrna_cluster: Luminal_infiltrated	pmc5687509	0.27	unaltered	unaltered	12.2138	7	35571892	chr3:24020722-59592613	-1.65554	1.10164	-18.6267	Negative
TCGA-DK-AA6S	TCGA-BLCA	mrna_cluster: Basal_squamous	pmc5687509	0.68	unaltered	unaltered	12.3821	6	6772901	chr3:46460279-53233179	0.0459423	0.10693	-98.3019	Negative
TCGA-UY-A78P	TCGA-BLCA	mrna_cluster: Basal_squamous	pmc5687509	0.26	unaltered	unaltered	11.4243	NA	28406726	chr3:46907698-75314423	0.116442	1.55849	-319.352	Negative
TCGA-XF-A8HD	TCGA-BLCA	mrna_cluster: Basal_squamous	pmc5687509	0.43	unaltered	unaltered	11.082	2	67275643	chr3:14453947-81729589	-1.74575	1.20059	-155.813	Negative
TCGA-E7-A3X6	TCGA-BLCA	mrna_cluster: Basal_squamous	pmc5687509	0.71	unaltered	unaltered	12.0128	2	6393390	chr3:46905597-53298986	0.368046	0.515931	45.2323	Negative
TCGA-BT-A20P	TCGA-BLCA	mrna_cluster: Luminal_papillary	pmc5687509	0.93	unaltered	unaltered	12.1134	2	44449569	chr3:22719654-67169222	0.0722565	-0.921838	123.719	Negative
TCGA-E7-A8O7	TCGA-BLCA	mrna_cluster: Luminal_papillary	pmc5687509	0.84	unaltered	unaltered	11.8568	2	78398809	chr3:2170634-80569442	-1.10095	-0.511005	50.1	Negative
TCGA-DK-A2I6	TCGA-BLCA	mrna_cluster: Basal_squamous	pmc5687509	0.54	unaltered	unaltered	12.6317	NA	2356685	chr3:50621081-52977765	0.234809	0.336811	212.492	Negative
TCGA-XF-AAMH	TCGA-BLCA	mrna_cluster: Neuronal	pmc5687509	0.88	unaltered	unaltered	12.1444	2	195641768	chr3:2170634-197812401	-0.747288	-0.254467	207.557	Negative
TCGA-CU-A3KJ	TCGA-BLCA	mrna_cluster: Basal_squamous	pmc5687509	0.75	unaltered	unaltered	11.9196	2	15903966	chr3:47218910-63122875	1.51331	-0.0286544	-52.7594	Negative
TCGA-FD-A5C1	TCGA-BLCA	mrna_cluster: Basal_squamous	pmc5687509	0.49	unaltered	unaltered	11.8419	2	147943989	chr3:2170634-150114622	-0.240041	1.5083	-283.771	Negative
TCGA-FD-A3SO	TCGA-BLCA	mrna_cluster: Basal_squamous	pmc5687509	0.57	unaltered	unaltered	12.415	2	37289162	chr3:28606437-65895598	0.924984	1.03972	46.1396	Negative
TCGA-GV-A3QG	TCGA-BLCA	mrna_cluster: Basal_squamous	pmc5687509	0.46	altered_loss	copynumber	11.7989	1	37698754	chr3:52176856-89875609	-1.46331	1.78202	-391.482	Negative
TCGA-LT-A5Z6	TCGA-BLCA	mrna_cluster: Luminal_papillary	pmc5687509	0.86	unaltered	unaltered	11.712	2	56759524	chr3:23877951-80637474	-0.458391	-0.955746	214.621	Negative
TCGA-DK-A3IV	TCGA-BLCA	mrna_cluster: Luminal_papillary	pmc5687509	0.56	unaltered	unaltered	11.895	NA	55637898	chr3:25779906-81417803	-1.04948	0.272845	-4.11422	Negative
TCGA-FD-A3B7	TCGA-BLCA	mrna_cluster: Basal_squamous	pmc5687509	0.28	unaltered	unaltered	11.9673	2	183353166	chr3:14459236-197812401	-0.500827	1.85388	-372.985	Negative
TCGA-K4-A6MB	TCGA-BLCA	mrna_cluster: Luminal	pmc5687509	0.75	unaltered	unaltered	12.4367	4	22191427	chr3:37059015-59250441	0.153787	-0.267964	216.591	Negative
TCGA-CF-A3MH	TCGA-BLCA	mrna_cluster: Luminal_papillary	pmc5687509	0.87	unaltered	unaltered	12.1357	2	71870218	chr3:2170634-74040851	-0.271254	-0.470272	283.109	Negative
TCGA-FD-A6TC	TCGA-BLCA	mrna_cluster: Luminal_infiltrated	pmc5687509	0.57	unaltered	unaltered	11.9882	3	38304777	chr3:42515694-80820470	-0.597203	-0.75168	-58.3955	Negative
TCGA-HQ-A2OF	TCGA-BLCA	mrna_cluster: Luminal_papillary	pmc5687509	0.93	unaltered	unaltered	12.2473	3	195641768	chr3:2170634-197812401	0.0605451	-0.0503528	560.669	Negative
TCGA-KQ-A41O	TCGA-BLCA	mrna_cluster: Luminal_papillary	pmc5687509	0.93	unaltered	unaltered	12.007	6	17917712	chr3:50923776-68841487	0.342682	-2.51649	637.639	Negative
TCGA-XF-A9SH	TCGA-BLCA	mrna_cluster: Luminal_papillary	pmc5687509	0.69	unaltered	unaltered	11.8673	2	173190096	chr3:2170634-175360729	0.374198	-1.50395	202.255	Negative
TCGA-FD-A5BZ	TCGA-BLCA	mrna_cluster: Luminal_infiltrated	pmc5687509	0.42	unaltered	unaltered	11.7219	4	6819880	chr3:46609369-53429248	-0.617274	-0.0923861	-308.016	Negative
TCGA-CF-A1HR	TCGA-BLCA	mrna_cluster: Luminal_papillary	pmc5687509	0.4	unaltered	unaltered	12.4517	7	18999378	chr3:34504111-53503488	0.329	-0.602665	105.492	Negative
TCGA-ZF-AA4R	TCGA-BLCA	mrna_cluster: Neuronal	pmc5687509	0.66	altered_loss	copynumber	11.1769	1	36280931	chr3:47403633-83684563	0.368735	-0.483735	-128.787	Negative
TCGA-4Z-AA7R	TCGA-BLCA	mrna_cluster: Neuronal	pmc5687509	0.93	unaltered	unaltered	11.2562	3	20428537	chr3:39291582-59720118	-0.781759	-0.437471	181.33	Negative
TCGA-2F-A9KP	TCGA-BLCA	mrna_cluster: Luminal_papillary	pmc5687509	0.64	unaltered	unaltered	11.5236	4	2822448	chr3:50689088-53511535	0.406617	-0.943842	293.791	Negative
TCGA-FD-A3B4	TCGA-BLCA	mrna_cluster: Basal_squamous	pmc5687509	0.62	altered_loss	copynumber	11.8823	1	6434507	chr3:47037515-53472021	1.25916	1.6069	-183.851	Negative
TCGA-FJ-A871	TCGA-BLCA	mrna_cluster: Neuronal	pmc5687509	0.81	unaltered	unaltered	12.7924	2	73962638	chr3:2170634-76133271	-0.369754	0.4457	497.289	Negative
TCGA-E7-A541	TCGA-BLCA	mrna_cluster: Luminal_papillary	pmc5687509	0.39	unaltered	unaltered	11.6712	4	36644489	chr3:38534260-75178748	-0.511501	0.477	50.2986	Negative
TCGA-CF-A47Y	TCGA-BLCA	mrna_cluster: Luminal_papillary	pmc5687509	0.92	unaltered	unaltered	11.8006	2	195641768	chr3:2170634-197812401	-0.390017	-1.8284	276.708	Negative
TCGA-BL-A5ZZ	TCGA-BLCA	mrna_cluster: Basal_squamous	pmc5687509	0.38	unaltered	unaltered	12.1289	4	9794992	chr3:45259865-55054856	-0.384874	1.57931	-333.588	Negative
TCGA-FD-A43X	TCGA-BLCA	mrna_cluster: Luminal_papillary	pmc5687509	0.94	unaltered	unaltered	12.1779	4	12947127	chr3:41096181-54043307	-0.00531352	-1.33715	421.831	Negative
TCGA-BT-A20J	TCGA-BLCA	mrna_cluster: Basal_squamous	pmc5687509	0.4	unaltered	unaltered	12.367	3	15645013	chr3:51058714-66703726	-0.252178	0.103787	-98.4751	Negative
TCGA-DK-A1A5	TCGA-BLCA	mrna_cluster: Luminal_infiltrated	pmc5687509	0.59	unaltered	unaltered	11.8323	4	69592314	chr3:2170634-71762947	-0.503343	0.798328	-61.3987	Negative
TCGA-GC-A4ZW	TCGA-BLCA	mrna_cluster: Luminal_papillary	pmc5687509	0.85	unaltered	unaltered	12.8876	NA	37696377	chr3:38679225-76375601	-0.211256	-0.480884	420.824	Negative
TCGA-XF-A9T2	TCGA-BLCA	mrna_cluster: Neuronal	pmc5687509	0.84	unaltered	unaltered	11.9792	2	195641768	chr3:2170634-197812401	-0.321332	-0.330671	148.485	Negative
TCGA-CF-A8HX	TCGA-BLCA	mrna_cluster: Luminal_papillary	pmc5687509	0.95	altered_loss	copynumber	11.4174	1	2757968	chr3:50001870-52759837	0.234683	-1.15897	475.477	Negative
TCGA-XF-A9SY	TCGA-BLCA	mrna_cluster: Basal_squamous	pmc5687509	0.18	unaltered	unaltered	11.6041	2	52193712	chr3:2170634-54364345	0.242724	1.71434	-310.486	Negative
TCGA-E7-A85H	TCGA-BLCA	mrna_cluster: Luminal_infiltrated	pmc5687509	0.74	altered_loss	copynumber	10.2153	1	5650668	chr3:47429079-53079746	0.297822	0.0228024	347.766	Negative
TCGA-DK-AA76	TCGA-BLCA	mrna_cluster: Luminal_papillary	pmc5687509	0.93	unaltered	unaltered	12.0783	4	2044091	chr3:51250763-53294853	1.03588	-2.32279	486.244	Negative
TCGA-UY-A78O	TCGA-BLCA	mrna_cluster: Luminal_papillary	pmc5687509	0.76	unaltered	unaltered	10.671	2	693868	chr3:52223619-52917486	-0.573885	-0.271188	198.868	Negative
TCGA-XF-AAMW	TCGA-BLCA	mrna_cluster: Basal_squamous	pmc5687509	0.53	unaltered	unaltered	11.8793	3	26248214	chr3:34792081-61040294	0.860012	0.378798	-196.398	Negative
TCGA-FD-A3SJ	TCGA-BLCA	mrna_cluster: Luminal	pmc5687509	0.46	unaltered	unaltered	11.142	2	23574781	chr3:50412393-73987173	-0.798036	-0.251328	107.312	Negative
TCGA-CU-A72E	TCGA-BLCA	mrna_cluster: Basal_squamous	pmc5687509	0.69	unaltered	unaltered	12.6106	4	19777028	chr3:49745398-69522425	0.511005	0.0702804	25.6683	Negative
TCGA-PQ-A6FI	TCGA-BLCA	mrna_cluster: Basal_squamous	pmc5687509	0.75	unaltered	unaltered	12.2661	2	13042186	chr3:40511632-53553817	2.21108	0.36545	191.864	Negative
TCGA-H4-A2HQ	TCGA-BLCA	mrna_cluster: Luminal_papillary	pmc5687509	0.8	unaltered	unaltered	10.9063	3	11335707	chr3:42362535-53698241	0.596231	-0.943118	122.885	Negative
TCGA-R3-A69X	TCGA-BLCA	mrna_cluster: Luminal_infiltrated	pmc5687509	0.22	unaltered	unaltered	12.1014	4	151412143	chr3:2170634-153582776	-1.18207	1.16417	-205.08	Negative
TCGA-XF-AAN8	TCGA-BLCA	mrna_cluster: Basal_squamous	pmc5687509	0.58	unaltered	unaltered	12.1665	2	144836033	chr3:23820972-168657004	-0.91504	0.524617	-669.105	Negative
TCGA-FD-A3SL	TCGA-BLCA	mrna_cluster: Luminal_infiltrated	pmc5687509	0.42	unaltered	unaltered	11.2389	2	7901025	chr3:45579074-53480098	-1.44403	0.269635	-410.113	Negative
TCGA-DK-AA75	TCGA-BLCA	NA	pmc5687509	NA	unaltered	unaltered	11.5504	3	28829211	chr3:52389173-81218383	NA	NA	393.257	Negative
TCGA-PQ-A6FN	TCGA-BLCA	mrna_cluster: Basal_squamous	pmc5687509	0.22	altered_loss	copynumber	12.2873	1	32501024	chr3:20984872-53485895	1.49265	0.150123	100.269	Negative
TCGA-G2-A2EL	TCGA-BLCA	mrna_cluster: Neuronal	pmc5687509	0.98	altered_loss	copynumber	11.0334	1	6607363	chr3:46907540-53514902	1.38639	-0.990048	463.8	Negative
TCGA-G2-A2EJ	TCGA-BLCA	mrna_cluster: Basal_squamous	pmc5687509	0.61	altered_loss	copynumber	11.8304	1	35957380	chr3:28810977-64768356	3.10975	0.812839	119.054	Negative
TCGA-UY-A9PE	TCGA-BLCA	mrna_cluster: Luminal	pmc5687509	0.48	unaltered	unaltered	13.1692	9	1998093	chr3:51425190-53423282	0.0279928	-1.19413	185.685	Negative
TCGA-DK-A1AB	TCGA-BLCA	mrna_cluster: Basal_squamous	pmc5687509	0.56	altered_loss	copynumber	11.2487	1	64523214	chr3:2170634-66693847	1.18508	1.05307	-342.938	Negative
TCGA-GD-A3OQ	TCGA-BLCA	mrna_cluster: Basal_squamous	pmc5687509	0.78	unaltered	unaltered	11.7965	2	49485973	chr3:22422637-71908609	0.154689	0.454698	-396.698	Negative
TCGA-DK-A2I2	TCGA-BLCA	mrna_cluster: Basal_squamous	pmc5687509	0.3	unaltered	unaltered	11.4179	NA	56452470	chr3:17416447-73868916	0.447777	0.717567	-224.154	Negative
TCGA-ZF-A9RE	TCGA-BLCA	mrna_cluster: Luminal_papillary	pmc5687509	0.76	unaltered	unaltered	11.879	2	52041638	chr3:2170634-54212271	2.04859	-1.37533	271.434	Negative
TCGA-FD-A43Y	TCGA-BLCA	mrna_cluster: Basal_squamous	pmc5687509	0.44	altered_loss	copynumber	11.5198	1	35301386	chr3:31362601-66663986	1.50495	0.213636	-44.0354	Negative
TCGA-FD-A5BT	TCGA-BLCA	mrna_cluster: Basal_squamous	pmc5687509	0.18	unaltered	unaltered	12.6495	2	164891840	chr3:2170634-167062473	-1.79674	1.44792	-321.55	Negative
TCGA-FD-A3B3	TCGA-BLCA	mrna_cluster: Basal_squamous	pmc5687509	0.21	unaltered	unaltered	12.2444	2	59372083	chr3:39224630-98596712	0.575012	1.64222	-394.427	Negative
TCGA-G2-AA3F	TCGA-BLCA	mrna_cluster: Luminal_papillary	pmc5687509	0.68	unaltered	unaltered	11.0985	2	22456881	chr3:37263238-59720118	-0.0267384	-0.288546	621.432	Negative
TCGA-K4-AAQO	TCGA-BLCA	mrna_cluster: Luminal_infiltrated	pmc5687509	0.33	unaltered	unaltered	11.2742	4	28212309	chr3:50001870-78214178	-0.513492	-0.766531	-288.211	Negative
TCGA-CU-A0YR	TCGA-BLCA	mrna_cluster: Luminal_infiltrated	pmc5687509	0.47	altered_loss	mutation	11.2542	3	16214466	chr3:50179660-66394125	0.178294	1.54614	78.0594	Negative
TCGA-XF-A8HC	TCGA-BLCA	mrna_cluster: Luminal_papillary	pmc5687509	0.96	unaltered	unaltered	12.2621	5	2338186	chr3:50940837-53279022	-0.71791	-2.61913	453.268	Negative
TCGA-XF-A9SX	TCGA-BLCA	mrna_cluster: Basal_squamous	pmc5687509	0.5	unaltered	unaltered	12.3134	4	13572909	chr3:45030046-58602954	-1.58069	0.697775	-253.086	Negative
TCGA-4Z-AA87	TCGA-BLCA	mrna_cluster: Luminal_infiltrated	pmc5687509	0.61	unaltered	unaltered	11.0771	3	10111511	chr3:49573409-59684919	-0.678306	-0.170422	447.453	Negative
TCGA-BT-A20T	TCGA-BLCA	mrna_cluster: Luminal_infiltrated	pmc5687509	0.75	unaltered	unaltered	11.1398	2	46341593	chr3:32344243-78685835	1.06612	0.0168602	-55.2573	Negative
TCGA-DK-A6B5	TCGA-BLCA	mrna_cluster: Basal_squamous	pmc5687509	0.76	altered_loss	copynumber	11.4087	1	1300887	chr3:51326140-52627026	1.32867	-0.43241	30.5106	Negative
TCGA-GV-A6ZA	TCGA-BLCA	mrna_cluster: Luminal_papillary	pmc5687509	0.7	unaltered	unaltered	11.8815	3	26235230	chr3:33484180-59719409	-0.2505	-0.0846439	277.655	Negative
TCGA-UY-A9PB	TCGA-BLCA	mrna_cluster: Basal_squamous	pmc5687509	0.33	unaltered	unaltered	11.5319	3	25774336	chr3:49519618-75293953	-0.480535	0.888221	-175.923	Negative
TCGA-4Z-AA7O	TCGA-BLCA	mrna_cluster: Luminal_papillary	pmc5687509	0.84	unaltered	unaltered	11.915	2	6493149	chr3:46886248-53379396	0.633245	-0.45445	-48.3102	Negative
TCGA-FD-A5BU	TCGA-BLCA	mrna_cluster: Basal_squamous	pmc5687509	0.4	unaltered	unaltered	12.9303	4	139777199	chr3:2170634-141947832	1.68937	0.528646	-131.256	Negative
TCGA-FD-A62O	TCGA-BLCA	mrna_cluster: Luminal_papillary	pmc5687509	0.85	unaltered	unaltered	11.6668	4	105825151	chr3:2170634-107995784	0.129196	-0.845512	195.785	Negative
TCGA-FD-A62N	TCGA-BLCA	mrna_cluster: Basal_squamous	pmc5687509	0.25	unaltered	unaltered	12.1906	2	146115718	chr3:2170634-148286351	-1.07313	1.97728	-423.064	Negative
TCGA-E7-A6MF	TCGA-BLCA	mrna_cluster: Luminal_papillary	pmc5687509	0.88	unaltered	unaltered	12.2383	2	195641768	chr3:2170634-197812401	0.815505	-2.73297	146.001	Negative
TCGA-ZF-A9R1	TCGA-BLCA	mrna_cluster: Luminal_papillary	pmc5687509	0.64	unaltered	unaltered	11.694	2	19894756	chr3:34041680-53936435	0.134319	-0.0356495	116.769	Negative
TCGA-XF-A9T8	TCGA-BLCA	mrna_cluster: Basal_squamous	pmc5687509	0.44	unaltered	unaltered	11.8426	2	58870046	chr3:2170634-61040679	0.750864	1.07121	-314.56	Negative
TCGA-E7-A7XN	TCGA-BLCA	mrna_cluster: Basal_squamous	pmc5687509	0.32	unaltered	unaltered	12.2837	2	195641768	chr3:2170634-197812401	1.78133	1.4087	85.468	Negative
TCGA-CF-A47S	TCGA-BLCA	mrna_cluster: Luminal_papillary	pmc5687509	0.62	unaltered	unaltered	11.6089	2	195641768	chr3:2170634-197812401	-1.57086	-0.333616	233.661	Negative
TCGA-GC-A3WC	TCGA-BLCA	mrna_cluster: Basal_squamous	pmc5687509	0.38	altered_loss	copynumber	11.8238	1	89291666	chr3:2170634-91462299	1.17374	0.916683	-583.197	Negative
TCGA-G2-A2EO	TCGA-BLCA	mrna_cluster: Luminal_infiltrated	pmc5687509	0.37	unaltered	unaltered	11.4874	4	23764159	chr3:45128142-68892300	-0.437385	1.85458	-249.989	Negative
TCGA-CF-A47W	TCGA-BLCA	mrna_cluster: Luminal_papillary	pmc5687509	0.94	unaltered	unaltered	11.8136	2	91118751	chr3:42174077-133292827	-0.368201	-1.51646	475.83	Negative
TCGA-GU-A42Q	TCGA-BLCA	mrna_cluster: Basal_squamous	pmc5687509	0.45	unaltered	unaltered	11.9868	2	56373953	chr3:2170634-58544586	2.34557	-0.48298	211.812	Negative
TCGA-MV-A51V	TCGA-BLCA	mrna_cluster: Luminal_papillary	pmc5687509	0.75	unaltered	unaltered	11.7215	6	7405866	chr3:46146447-53552312	-1.11139	-0.748301	-85.3437	Negative
TCGA-GU-A764	TCGA-BLCA	mrna_cluster: Basal_squamous	pmc5687509	0.23	unaltered	unaltered	11.9877	2	54224285	chr3:31578630-85802914	-0.761126	0.842648	-205.808	Negative
TCGA-CF-A3MF	TCGA-BLCA	mrna_cluster: Luminal_papillary	pmc5687509	0.78	unaltered	unaltered	13.2005	5	40017847	chr3:50350952-90368798	0.332128	-1.94736	362.056	Negative
TCGA-BT-A42E	TCGA-BLCA	mrna_cluster: Basal_squamous	pmc5687509	0.48	unaltered	unaltered	11.5612	2	55588168	chr3:34612166-90200333	1.07084	1.06889	-47.3846	Negative
TCGA-5N-A9KI	TCGA-BLCA	mrna_cluster: Luminal_infiltrated	pmc5687509	0.58	unaltered	unaltered	12.1563	4	21693576	chr3:40402037-62095612	-1.88629	-0.0764162	-142.486	Negative
TCGA-ZF-AA53	TCGA-BLCA	mrna_cluster: Basal_squamous	pmc5687509	0.22	unaltered	unaltered	12.0904	4	2514996	chr3:52340022-54855017	0.540355	0.68794	-155.013	Negative
TCGA-4Z-AA81	TCGA-BLCA	mrna_cluster: Basal_squamous	pmc5687509	0.55	unaltered	unaltered	11.4208	3	47119065	chr3:12450038-59569102	0.234908	0.545084	408.029	Negative
TCGA-GU-A762	TCGA-BLCA	mrna_cluster: Basal_squamous	pmc5687509	0.31	unaltered	unaltered	12.9985	4	50003143	chr3:8567682-58570824	-0.646132	1.62255	-147.519	Negative
TCGA-GC-A3YS	TCGA-BLCA	mrna_cluster: Basal_squamous	pmc5687509	0.48	unaltered	unaltered	11.8758	3	73708781	chr3:2170634-75879414	0.417671	0.528872	-99.4982	Negative
TCGA-2F-A9KR	TCGA-BLCA	mrna_cluster: Luminal_papillary	pmc5687509	0.89	unaltered	unaltered	12.0943	3	2238840	chr3:50244897-52483736	1.10492	-1.3415	164.07	Negative
TCGA-XF-A9T6	TCGA-BLCA	mrna_cluster: Basal_squamous	pmc5687509	0.83	unaltered	unaltered	12.5711	2	46761679	chr3:12958440-59720118	-0.613549	0.605844	243.207	Negative
TCGA-UY-A9PD	TCGA-BLCA	mrna_cluster: Luminal	pmc5687509	0.63	unaltered	unaltered	12.045	5	8226801	chr3:45284735-53511535	0.0795809	-1.19533	98.8599	Negative
TCGA-E7-A5KF	TCGA-BLCA	mrna_cluster: Luminal_papillary	pmc5687509	0.98	unaltered	unaltered	11.7768	2	195641768	chr3:2170634-197812401	0.24288	-1.57523	501.348	Negative
TCGA-FD-A3SM	TCGA-BLCA	mrna_cluster: Luminal_infiltrated	pmc5687509	0.69	unaltered	unaltered	11.7558	2	62191032	chr3:14459236-76650267	-0.363172	-0.0576202	-87.6834	Negative
TCGA-FD-A43S	TCGA-BLCA	mrna_cluster: Luminal_infiltrated	pmc5687509	1	unaltered	unaltered	12.1833	2	195641768	chr3:2170634-197812401	-1.54073	0.666677	-432.43	Negative
TCGA-4Z-AA82	TCGA-BLCA	mrna_cluster: Basal_squamous	pmc5687509	0.58	unaltered	unaltered	11.3147	2	53330113	chr3:12097266-65427378	1.09174	0.724322	-89.0563	Negative
TCGA-CF-A47X	TCGA-BLCA	mrna_cluster: Luminal_papillary	pmc5687509	0.88	unaltered	unaltered	11.0102	2	2793873	chr3:51310724-54104596	0.0786363	-0.574055	381.376	Negative
TCGA-4Z-AA7Q	TCGA-BLCA	mrna_cluster: Basal_squamous	pmc5687509	0.29	unaltered	unaltered	11.7161	2	5825520	chr3:48322696-54148215	0.858173	-0.440747	-175.303	Negative
TCGA-UY-A8OB	TCGA-BLCA	mrna_cluster: Basal_squamous	pmc5687509	0.72	unaltered	unaltered	12.5442	2	17297137	chr3:41761797-59058933	0.814389	0.110817	337.014	Negative
TCGA-XF-A9T0	TCGA-BLCA	mrna_cluster: Luminal_infiltrated	pmc5687509	0.76	altered_loss	mutation	10.7174	3	7793446	chr3:48977759-56771204	0.516097	0.543328	269.565	Negative
TCGA-K4-A83P	TCGA-BLCA	NA	pmc5687509	NA	unaltered	unaltered	11.4333	2	55907203	chr3:5148016-61055218	NA	NA	-415.494	Negative
TCGA-K4-A6FZ	TCGA-BLCA	mrna_cluster: Basal_squamous	pmc5687509	0.33	unaltered	unaltered	11.8969	3	104548558	chr3:2170634-106719191	-0.383693	1.03543	-228.74	Negative
TCGA-CU-A3YL	TCGA-BLCA	mrna_cluster: Luminal_papillary	pmc5687509	0.73	altered_loss	copynumber	11.6023	1	28865021	chr3:42174077-71039097	-0.14749	-0.511876	132.326	Negative
TCGA-2F-A9KW	TCGA-BLCA	mrna_cluster: Luminal	pmc5687509	0.58	unaltered	unaltered	12.0064	4	3838447	chr3:48946000-52784446	-0.491536	0.416584	-58.6915	Negative
TCGA-H4-A2HO	TCGA-BLCA	mrna_cluster: Luminal_papillary	pmc5687509	0.63	unaltered	unaltered	11.485	2	4520165	chr3:49108427-53628591	-1.0165	-0.788643	-138.467	Negative
TCGA-FJ-A3Z9	TCGA-BLCA	mrna_cluster: Luminal_papillary	pmc5687509	0.85	unaltered	unaltered	11.5135	2	24268889	chr3:34050418-58319306	0.439918	-1.21121	555.149	Negative
TCGA-DK-A3IM	TCGA-BLCA	mrna_cluster: Basal_squamous	pmc5687509	0.83	unaltered	unaltered	11.6728	NA	2024567	chr3:51293378-53317944	2.45177	-0.7179	370.288	Negative
TCGA-FD-A62P	TCGA-BLCA	mrna_cluster: Luminal_infiltrated	pmc5687509	0.19	unaltered	unaltered	11.8365	4	31081230	chr3:46381878-77463107	0.485107	0.589885	-51.0743	Negative
TCGA-UY-A78M	TCGA-BLCA	mrna_cluster: Luminal	pmc5687509	0.69	unaltered	unaltered	11.6778	NA	9579191	chr3:44653014-54232204	0.2004	0.793708	474.832	Negative
TCGA-DK-A6B2	TCGA-BLCA	mrna_cluster: Luminal_infiltrated	pmc5687509	0.49	unaltered	unaltered	11.436	3	19794012	chr3:41693201-61487212	-1.07337	0.0531576	-176.277	Negative
TCGA-XF-A9SU	TCGA-BLCA	mrna_cluster: Luminal_infiltrated	pmc5687509	0.26	unaltered	unaltered	11.5676	3	12689057	chr3:45185481-57874537	-0.618286	0.291313	-98.7348	Negative
TCGA-SY-A9G5	TCGA-BLCA	mrna_cluster: Basal_squamous	pmc5687509	0.36	unaltered	unaltered	12.5584	3	71905633	chr3:6143031-78048663	-0.220805	0.961949	-216.99	Negative
TCGA-FD-A6TI	TCGA-BLCA	mrna_cluster: Luminal_papillary	pmc5687509	0.5	unaltered	unaltered	11.7127	6	143657825	chr3:2170634-145828458	-0.667666	-0.466455	-240.946	Negative
TCGA-DK-A1AG	TCGA-BLCA	mrna_cluster: Luminal_papillary	pmc5687509	0.92	unaltered	unaltered	12.4768	NA	43989264	chr3:21526400-65515663	-0.149263	-0.704222	158.103	Negative
TCGA-ZF-AA4T	TCGA-BLCA	mrna_cluster: Luminal_papillary	pmc5687509	0.39	unaltered	unaltered	12.3667	5	4740769	chr3:48749256-53490024	0.0547833	-1.36059	346.348	Negative
TCGA-4Z-AA7Y	TCGA-BLCA	mrna_cluster: Luminal_papillary	pmc5687509	0.94	unaltered	unaltered	12.0393	2	21578079	chr3:37730503-59308581	0.603977	-0.420524	82.5805	Negative
TCGA-CF-A8HY	TCGA-BLCA	mrna_cluster: Luminal_papillary	pmc5687509	0.87	unaltered	unaltered	12.0796	3	8973543	chr3:44398077-53371619	-0.0646972	-0.711159	258.124	Negative
TCGA-GC-A6I1	TCGA-BLCA	mrna_cluster: Basal_squamous	pmc5687509	0.31	altered_loss	copynumber	12.008	1	24262816	chr3:50040095-74302910	0.88548	0.992931	-185.281	Negative
TCGA-DK-A6AV	TCGA-BLCA	mrna_cluster: Luminal_papillary	pmc5687509	0.5	altered_loss	copynumber	11.993	1	7299321	chr3:45197451-52496771	0.9165	-0.255558	258.756	Negative
TCGA-XF-A9T4	TCGA-BLCA	mrna_cluster: Basal_squamous	pmc5687509	0.78	unaltered	unaltered	12.0461	2	195641768	chr3:2170634-197812401	-0.0423293	1.04545	-232.796	Negative
TCGA-FD-A3B8	TCGA-BLCA	NA	pmc5687509	NA	unaltered	unaltered	11.8212	2	79579616	chr3:14459236-94038851	NA	NA	-615.063	Negative
TCGA-GV-A3QF	TCGA-BLCA	mrna_cluster: Luminal_papillary	pmc5687509	0.54	unaltered	unaltered	12.1173	4	5156173	chr3:50259429-55415601	-0.34243	-1.01519	389.982	Negative
TCGA-E7-A3Y1	TCGA-BLCA	mrna_cluster: Luminal_papillary	pmc5687509	0.82	unaltered	unaltered	12.1742	2	195641768	chr3:2170634-197812401	0.418253	-1.34136	200.312	Negative
TCGA-DK-A3IS	TCGA-BLCA	mrna_cluster: Luminal_papillary	pmc5687509	0.9	unaltered	unaltered	12.0498	4	9394856	chr3:51645439-61040294	0.501741	-0.766912	240.301	Negative
TCGA-ZF-AA54	TCGA-BLCA	mrna_cluster: Basal_squamous	pmc5687509	0.43	unaltered	unaltered	12.8495	4	23595980	chr3:31131679-54727658	-0.988029	1.56074	-19.8073	Negative
TCGA-BT-A3PK	TCGA-BLCA	mrna_cluster: Basal_squamous	pmc5687509	0.28	unaltered	unaltered	12.5593	2	58870194	chr3:2170634-61040827	-0.275077	1.46447	-270.156	Negative
TCGA-GU-A767	TCGA-BLCA	mrna_cluster: Luminal	pmc5687509	0.3	unaltered	unaltered	11.437	2	22996611	chr3:48278096-71274706	-0.635672	-0.53918	47.2125	Negative
TCGA-4Z-AA7S	TCGA-BLCA	mrna_cluster: Luminal_papillary	pmc5687509	0.87	unaltered	unaltered	11.6528	4	88283079	chr3:2170634-90453712	0.387481	-0.873576	329.416	Negative
TCGA-ZF-AA5P	TCGA-BLCA	NA	pmc5687509	NA	unaltered	unaltered	11.7788	2	25301135	chr3:35740270-61041404	NA	NA	-447.032	Negative
TCGA-DK-AA6M	TCGA-BLCA	mrna_cluster: Basal_squamous	pmc5687509	0.65	unaltered	unaltered	12.3062	2	13905760	chr3:44741839-58647598	-0.315922	1.28081	24.1687	Negative
TCGA-G2-A3VY	TCGA-BLCA	mrna_cluster: Luminal_papillary	pmc5687509	0.9	unaltered	unaltered	11.3168	2	13050869	chr3:42473356-55524224	0.243233	-1.73785	551.695	Negative
TCGA-UY-A8OD	TCGA-BLCA	mrna_cluster: Luminal_infiltrated	pmc5687509	0.54	unaltered	unaltered	11.4047	3	9105901	chr3:47088954-56194854	-0.709978	0.737009	-95.8119	Negative
TCGA-FD-A3SN	TCGA-BLCA	mrna_cluster: Basal_squamous	pmc5687509	0.73	unaltered	unaltered	13.0663	2	95080	chr3:52397741-52492820	0.036857	0.469342	86.766	Negative
TCGA-ZF-AA56	TCGA-BLCA	mrna_cluster: Basal_squamous	pmc5687509	0.28	unaltered	unaltered	11.8137	2	74387795	chr3:2170634-76558428	0.596186	0.910844	-251.473	Negative
TCGA-FD-A6TD	TCGA-BLCA	mrna_cluster: Basal_squamous	pmc5687509	0.37	unaltered	unaltered	11.8344	2	1281471	chr3:51706524-52987994	-0.769664	1.35278	-200.123	Negative
TCGA-XF-AAMX	TCGA-BLCA	mrna_cluster: Luminal	pmc5687509	0.86	unaltered	unaltered	11.5177	2	3727022	chr3:51247764-54974785	0.0349893	-0.988516	285.037	Negative
TCGA-DK-A6B1	TCGA-BLCA	mrna_cluster: Luminal_papillary	pmc5687509	0.83	unaltered	unaltered	11.417	3	59627529	chr3:2170634-61798162	-1.67717	-0.504477	-6.29139	Negative
TCGA-YC-A9TC	TCGA-BLCA	mrna_cluster: Neuronal	pmc5687509	0.8	unaltered	unaltered	12.1948	2	23479698	chr3:31263033-54742730	-0.290775	0.816017	291.699	Negative
TCGA-E5-A4TZ	TCGA-BLCA	mrna_cluster: Luminal_papillary	pmc5687509	0.67	unaltered	unaltered	13.4093	NA	4992034	chr3:49520424-54512457	1.97851	-1.14624	404.591	Negative
TCGA-FD-A6TK	TCGA-BLCA	mrna_cluster: Basal_squamous	pmc5687509	0.22	unaltered	unaltered	11.8033	2	50572015	chr3:2170634-52742648	-0.780599	1.68355	-259.314	Negative
TCGA-XF-A8HG	TCGA-BLCA	mrna_cluster: Luminal_papillary	pmc5687509	0.84	unaltered	unaltered	11.0227	5	70672591	chr3:2170634-72843224	0.660784	-1.78339	678.762	Negative
TCGA-FD-A3SR	TCGA-BLCA	mrna_cluster: Luminal_infiltrated	pmc5687509	0.57	unaltered	unaltered	12.3316	3	6619294	chr3:46164284-52783577	-1.05137	-0.652374	-126.422	Negative
TCGA-FD-A5BX	TCGA-BLCA	mrna_cluster: Basal_squamous	pmc5687509	0.57	unaltered	unaltered	12.5154	4	56803316	chr3:2170634-58973949	-1.28148	1.3978	-294.088	Negative
TCGA-XF-AAMY	TCGA-BLCA	mrna_cluster: Luminal	pmc5687509	0.61	unaltered	unaltered	12.1146	5	20063621	chr3:32628740-52692360	0.164144	-1.24112	0.735309	Negative
TCGA-KQ-A41N	TCGA-BLCA	mrna_cluster: Luminal_papillary	pmc5687509	0.76	unaltered	unaltered	11.9024	2	19877217	chr3:42181346-62058562	-0.0361457	-0.666919	347.853	Negative
TCGA-CF-A47T	TCGA-BLCA	mrna_cluster: Luminal_papillary	pmc5687509	0.94	unaltered	unaltered	11.8104	2	104768692	chr3:11194316-115963007	0.380255	-0.731841	374.974	Negative
TCGA-E7-A677	TCGA-BLCA	mrna_cluster: Luminal_papillary	pmc5687509	0.86	unaltered	unaltered	11.7743	2	136768152	chr3:42971851-179740002	-1.26327	0.344335	-14.6475	Negative
TCGA-XF-A8HB	TCGA-BLCA	mrna_cluster: Luminal_papillary	pmc5687509	0.96	unaltered	unaltered	11.9599	2	12083358	chr3:47135898-59219255	0.490402	-0.0595686	495.657	Negative
TCGA-C4-A0F1	TCGA-BLCA	NA	pmc5687509	NA	unaltered	unaltered	11.9159	NA	20178061	chr3:36294891-56472951	NA	NA	-2.23329	Negative
TCGA-BT-A3PH	TCGA-BLCA	mrna_cluster: Luminal	pmc5687509	0.83	unaltered	unaltered	11.9481	5	20575472	chr3:38469331-59044802	0.381968	-0.10628	252.94	Negative
TCGA-FD-A62S	TCGA-BLCA	mrna_cluster: Basal_squamous	pmc5687509	0.36	unaltered	unaltered	12.298	2	91888400	chr3:2170634-94059033	-0.0718212	1.20838	-220.869	Negative
TCGA-GU-A766	TCGA-BLCA	mrna_cluster: Basal_squamous	pmc5687509	0.39	unaltered	unaltered	12.0862	2	5449963	chr3:47793697-53243659	0.0314055	1.93905	-392.884	Negative
TCGA-YC-A8S6	TCGA-BLCA	mrna_cluster: Luminal_infiltrated	pmc5687509	0.23	unaltered	unaltered	11.735	2	165462117	chr3:23997375-189459491	-0.393975	0.934509	-403.705	Negative
TCGA-4Z-AA7W	TCGA-BLCA	mrna_cluster: Basal_squamous	pmc5687509	0.32	unaltered	unaltered	12.3284	2	39068595	chr3:20584167-59652761	0.420065	0.772967	-151.265	Negative
TCGA-DK-A1AC	TCGA-BLCA	mrna_cluster: Luminal_infiltrated	pmc5687509	0.69	unaltered	unaltered	11.0212	3	37329342	chr3:35440410-72769751	-1.155	0.509142	-10.1486	Negative
TCGA-ZF-AA52	TCGA-BLCA	mrna_cluster: Luminal_infiltrated	pmc5687509	0.33	unaltered	unaltered	12.6613	8	195641768	chr3:2170634-197812401	-1.75233	-0.107352	-266.686	Negative
TCGA-4Z-AA7N	TCGA-BLCA	NA	pmc5687509	NA	unaltered	unaltered	11.6405	2	164419264	chr3:33393138-197812401	NA	NA	-416.978	Negative
TCGA-ZF-A9RD	TCGA-BLCA	mrna_cluster: Basal_squamous	pmc5687509	0.38	unaltered	unaltered	11.5343	2	7708330	chr3:45593386-53301715	2.31145	0.864765	-309.103	Negative
TCGA-2F-A9KO	TCGA-BLCA	mrna_cluster: Luminal_infiltrated	pmc5687509	0.36	unaltered	unaltered	10.8153	2	42117345	chr3:47758265-89875609	0.239323	0.341251	-239.816	Negative
TCGA-XF-AAMJ	TCGA-BLCA	mrna_cluster: Luminal_infiltrated	pmc5687509	0.24	unaltered	unaltered	12.2812	2	195641768	chr3:2170634-197812401	-0.533448	0.232267	-140.687	Negative
TCGA-DK-AA77	TCGA-BLCA	mrna_cluster: Luminal_papillary	pmc5687509	0.88	altered_loss	copynumber	10.7633	1	43160195	chr3:47293518-90453712	0.584307	0.0597958	98.4364	Negative
TCGA-S5-A6DX	TCGA-BLCA	mrna_cluster: Luminal_infiltrated	pmc5687509	0.39	unaltered	unaltered	11.5201	2	4244533	chr3:49771548-54016080	-0.690165	0.432112	-109.559	Negative
TCGA-GV-A40G	TCGA-BLCA	mrna_cluster: Luminal_papillary	pmc5687509	0.73	unaltered	unaltered	12.3636	5	2831942	chr3:50369913-53201854	-0.767417	-0.738973	364.397	Negative
TCGA-XF-AAN7	TCGA-BLCA	mrna_cluster: Neuronal	pmc5687509	0.87	unaltered	unaltered	12.2307	3	2265448	chr3:51645439-53910886	0.0202291	0.178621	-95.2302	Negative
TCGA-E7-A97P	TCGA-BLCA	mrna_cluster: Basal_squamous	pmc5687509	0.45	unaltered	unaltered	12.1755	2	113929392	chr3:2170634-116100025	0.407799	1.30793	-374.543	Negative
TCGA-E7-A6MD	TCGA-BLCA	mrna_cluster: Luminal_infiltrated	pmc5687509	0.47	unaltered	unaltered	12.0385	4	10622712	chr3:50417583-61040294	-0.327846	-0.192539	-80.3976	Negative
TCGA-GU-AATO	TCGA-BLCA	mrna_cluster: Luminal_infiltrated	pmc5687509	0.52	unaltered	unaltered	12.1816	4	74425274	chr3:2170634-76595907	-1.30674	-0.532414	-145.67	Negative
TCGA-GV-A3JX	TCGA-BLCA	mrna_cluster: Luminal_papillary	pmc5687509	0.9	unaltered	unaltered	12.0645	2	21357895	chr3:37074167-58432061	-1.64861	0.720791	78.804	Negative
TCGA-XF-A9SV	TCGA-BLCA	mrna_cluster: Luminal	pmc5687509	0.63	unaltered	unaltered	11.2477	6	146928769	chr3:50883633-197812401	0.22849	-1.19621	6.10489	Negative
TCGA-ZF-A9R9	TCGA-BLCA	mrna_cluster: Luminal_infiltrated	pmc5687509	0.82	unaltered	unaltered	11.2496	3	7179042	chr3:46292980-53472021	-0.832576	-0.635833	-61.2191	Negative
TCGA-CF-A3MG	TCGA-BLCA	mrna_cluster: Luminal_papillary	pmc5687509	0.8	unaltered	unaltered	11.9822	4	71550612	chr3:2170634-73721245	0.467813	-1.2515	456.325	Negative
TCGA-ZF-AA4W	TCGA-BLCA	mrna_cluster: Basal_squamous	pmc5687509	0.35	altered_loss	copynumber	11.4117	1	54341775	chr3:37120525-91462299	2.37347	-0.314192	80.4842	Negative
TCGA-ZF-AA58	TCGA-BLCA	mrna_cluster: Basal_squamous	pmc5687509	0.31	unaltered	unaltered	12.5255	7	7974644	chr3:46157279-54131922	-1.01895	1.69849	-215.87	Negative
TCGA-UY-A9PF	TCGA-BLCA	mrna_cluster: Luminal_papillary	pmc5687509	0.37	unaltered	unaltered	11.3753	4	125529642	chr3:2170634-127700275	0.313136	-1.00079	-197.236	Negative
TCGA-FD-A5BY	TCGA-BLCA	mrna_cluster: Basal_squamous	pmc5687509	0.58	altered_loss	copynumber	11.2814	1	70534145	chr3:47470208-118004352	1.23766	0.15246	-61.9113	Negative
TCGA-FD-A6TE	TCGA-BLCA	mrna_cluster: Luminal_papillary	pmc5687509	0.82	unaltered	unaltered	11.5755	4	3863247	chr3:50231204-54094450	-1.15217	0.0189738	-12.6065	Negative
TCGA-FD-A3B6	TCGA-BLCA	mrna_cluster: Basal_squamous	pmc5687509	0.42	unaltered	unaltered	11.706	2	27990926	chr3:46240253-74231178	-1.04689	1.69556	50.8997	Negative
TCGA-2F-A9KT	TCGA-BLCA	mrna_cluster: Luminal_papillary	pmc5687509	0.41	unaltered	unaltered	12.2149	4	139779008	chr3:48469855-188248862	1.03944	-0.80117	407.579	Negative
TCGA-G2-AA3D	TCGA-BLCA	mrna_cluster: Luminal_papillary	pmc5687509	0.69	unaltered	unaltered	12.2393	3	13452251	chr3:39567490-53019740	0.274664	-1.5515	293.028	Negative
TCGA-FD-A3B5	TCGA-BLCA	mrna_cluster: Basal_squamous	pmc5687509	0.52	unaltered	unaltered	12.2305	3	7012546	chr3:45658140-52670685	1.89207	-0.686486	90.3138	Negative
TCGA-K4-A4AB	TCGA-BLCA	mrna_cluster: Luminal_infiltrated	pmc5687509	0.56	unaltered	unaltered	11.9875	2	87066211	chr3:2170634-89236844	-0.06463	0.0232872	-252.092	Negative
TCGA-CF-A5UA	TCGA-BLCA	mrna_cluster: Luminal_papillary	pmc5687509	0.92	unaltered	unaltered	12.4534	2	97725588	chr3:2170634-99896221	-0.198712	-0.525818	345.917	Negative
TCGA-XF-AAN4	TCGA-BLCA	mrna_cluster: Basal_squamous	pmc5687509	0.46	unaltered	unaltered	11.7604	2	69133457	chr3:20888423-90021879	-0.436957	0.792229	-514.534	Negative
TCGA-XF-AAN2	TCGA-BLCA	mrna_cluster: Basal_squamous	pmc5687509	0.6	unaltered	unaltered	11.6541	4	72131851	chr3:2170634-74302484	0.364475	0.231548	47.0271	Negative
TCGA-KQ-A41P	TCGA-BLCA	mrna_cluster: Luminal_papillary	pmc5687509	0.77	unaltered	unaltered	11.5889	2	42294902	chr3:15579636-57874537	-0.517503	0.304443	61.8669	Negative
TCGA-FJ-A3ZF	TCGA-BLCA	mrna_cluster: Luminal_papillary	pmc5687509	0.88	unaltered	unaltered	12.028	5	18863308	chr3:47706792-66570099	-0.507534	-0.982171	570.44	Negative
TCGA-FD-A6TF	TCGA-BLCA	mrna_cluster: Luminal_infiltrated	pmc5687509	0.31	unaltered	unaltered	12.3162	4	4784278	chr3:48201192-52985469	-1.54604	0.503586	-140.856	Negative
TCGA-K4-A4AC	TCGA-BLCA	mrna_cluster: Basal_squamous	pmc5687509	0.32	unaltered	unaltered	12.5633	2	48681878	chr3:31228867-79910744	1.84383	0.713552	219.723	Negative
TCGA-YF-AA3L	TCGA-BLCA	mrna_cluster: Luminal_papillary	pmc5687509	0.91	unaltered	unaltered	12.6146	4	6856139	chr3:46705547-53561685	-0.890382	-1.13023	223.119	Negative
TCGA-DK-AA6R	TCGA-BLCA	mrna_cluster: Basal_squamous	pmc5687509	0.58	unaltered	unaltered	11.7026	2	26962241	chr3:31130594-58092834	2.00607	0.32415	5.21308	Negative
TCGA-GD-A76B	TCGA-BLCA	mrna_cluster: Luminal_papillary	pmc5687509	0.48	unaltered	unaltered	12.5497	7	148843004	chr3:48969398-197812401	-1.17906	-0.193482	-126.502	Negative
TCGA-BT-A42C	TCGA-BLCA	mrna_cluster: Luminal_papillary	pmc5687509	0.66	unaltered	unaltered	11.4137	3	24788130	chr3:37699181-62487310	0.0270787	-0.433393	126.591	Negative
TCGA-DK-A2HX	TCGA-BLCA	mrna_cluster: Luminal_infiltrated	pmc5687509	0.49	unaltered	unaltered	12.1751	6	6372352	chr3:46860164-53232515	-1.78381	0.286201	-179.212	Negative
TCGA-FD-A3N5	TCGA-BLCA	mrna_cluster: Basal_squamous	pmc5687509	0.66	unaltered	unaltered	11.8095	2	1712374	chr3:51899162-53611535	1.85198	1.35429	195.854	Negative
TCGA-XF-A9ST	TCGA-BLCA	mrna_cluster: Neuronal	pmc5687509	0.87	unaltered	unaltered	12.2897	3	2202362	chr3:50501788-52704149	0.896103	-1.01	719.965	Negative
TCGA-DK-A6B6	TCGA-BLCA	mrna_cluster: Luminal_papillary	pmc5687509	0.52	unaltered	unaltered	11.7474	4	7058514	chr3:46378746-53437259	0.500169	-0.677749	178.666	Negative
TCGA-A2-A04Y	TCGA-BRCA	pam50_subtype: LumB	pmc3465532	0.6	unaltered	unaltered	11.6174	2	51522226	chr3:31018098-82540323	0.127378	0.990254	-106.795	Negative
TCGA-A2-A0CP	TCGA-BRCA	pam50_subtype: LumA	pmc3465532	0.47	unaltered	unaltered	12.2252	2	35063156	chr3:37477707-72540862	-1.09913	-1.76293	-106.57	Negative
TCGA-A2-A0CX	TCGA-BRCA	pam50_subtype: Her2	pmc3465532	0.45	unaltered	unaltered	11.5628	3	15330789	chr3:39315814-54646602	0.669228	1.05152	73.847	Negative
TCGA-A7-A0CJ	TCGA-BRCA	pam50_subtype: LumB	pmc3465532	0.81	unaltered	unaltered	11.4839	2	31317686	chr3:26498302-57815987	-0.165578	-0.50372	270.641	Negative
TCGA-A8-A08H	TCGA-BRCA	pam50_subtype: Normal	pmc3465532	0.78	unaltered	unaltered	12.308	2	70172636	chr3:45345619-115518254	0.804572	1.35189	-296.704	Negative
TCGA-A8-A0A1	TCGA-BRCA	pam50_subtype: LumA	pmc3465532	0.62	unaltered	unaltered	11.886	2	125125833	chr3:30863267-155989099	-0.518623	0.221773	2.29705	Negative
TCGA-A8-A0A7	TCGA-BRCA	pam50_subtype: Her2	pmc3465532	0.22	unaltered	unaltered	11.8774	2	53972031	chr3:40053059-94025089	1.52984	1.54677	-206.462	Negative
TCGA-AN-A0FW	TCGA-BRCA	pam50_subtype: LumA	pmc3465532	0.65	unaltered	unaltered	12.4026	4	11230373	chr3:42255523-53485895	0.221546	-0.297932	324.281	Negative
TCGA-AO-A0J9	TCGA-BRCA	pam50_subtype: LumA	pmc3465532	0.38	unaltered	unaltered	11.9779	3	195641768	chr3:2170634-197812401	0.254237	0.560112	-171.713	Negative
TCGA-AO-A0JD	TCGA-BRCA	pam50_subtype: LumB	pmc3465532	0.62	unaltered	unaltered	12.358	4	25508985	chr3:36695432-62204416	0.336383	0.321137	90.2456	Negative
TCGA-B6-A0I8	TCGA-BRCA	NA	pmc3465532	NA	unaltered	unaltered	11.8582	NA	11832158	chr3:42896190-54728347	NA	NA	339.112	Negative
TCGA-B6-A0IB	TCGA-BRCA	pam50_subtype: LumB	pmc3465532	0.74	unaltered	unaltered	11.8106	2	55076282	chr3:17224431-72300712	-1.07783	-0.442115	373.04	Negative
TCGA-BH-A0HF	TCGA-BRCA	NA	pmc3465532	NA	unaltered	unaltered	12.2167	NA	1941530	chr3:50896384-52837913	NA	NA	-158.341	Negative
TCGA-BH-A0HK	TCGA-BRCA	pam50_subtype: LumA	pmc3465532	0.78	unaltered	unaltered	12.2182	2	39078846	chr3:13908208-52987053	-0.108534	-0.623634	-451.947	Negative
TCGA-E2-A1LS	TCGA-BRCA	NA	pmc3465532	NA	unaltered	unaltered	11.754	NA	NA	NA	NA	NA	103.969	Negative
TCGA-E9-A1NF	TCGA-BRCA	pam50_subtype: LumB	pmc3465532	0.47	unaltered	unaltered	12.3796	2	72085305	chr3:2250105-74335409	-0.249851	0.335773	-317.324	Negative
TCGA-OL-A5RV	TCGA-BRCA	pam50_subtype: LumA	pmc3465532	0.46	unaltered	unaltered	12.2387	2	93545321	chr3:2170634-95715954	-1.49992	-1.39015	-34.956	Negative
TCGA-BH-A0HY	TCGA-BRCA	pam50_subtype: LumB	pmc3465532	0.75	unaltered	unaltered	11.9523	2	30403290	chr3:30864925-61268214	0.27588	-0.515639	210.916	Negative
TCGA-W8-A86G	TCGA-BRCA	pam50_subtype: LumA	pmc3465532	0.33	unaltered	unaltered	12.2917	2	176336176	chr3:21476226-197812401	-1.65112	-2.47533	28.7178	Negative
TCGA-AO-A12G	TCGA-BRCA	pam50_subtype: LumA	pmc3465532	0.68	altered_loss	copynumber	11.9355	1	44775832	chr3:43969485-88745316	-0.0420001	-0.130327	36.0858	Negative
TCGA-LL-A50Y	TCGA-BRCA	pam50_subtype: LumA	pmc3465532	0.78	unaltered	unaltered	12.6837	2	51619476	chr3:2170634-53790109	-1.47761	-1.01726	226.827	Negative
TCGA-GM-A2DD	TCGA-BRCA	pam50_subtype: Normal	pmc3465532	0.32	unaltered	unaltered	12.2565	4	668100	chr3:51947633-52615732	0.749201	0.68074	-226.042	Negative
TCGA-A8-A08G	TCGA-BRCA	pam50_subtype: LumB	pmc3465532	0.69	unaltered	unaltered	12.5293	3	42868038	chr3:31684337-74552374	-0.315524	1.00943	266.644	Negative
TCGA-A8-A084	TCGA-BRCA	pam50_subtype: LumB	pmc3465532	0.78	unaltered	unaltered	12.426	4	33557009	chr3:19510756-53067764	-0.603458	-0.541623	233.003	Negative
TCGA-E2-A1LG	TCGA-BRCA	pam50_subtype: Basal	pmc3465532	0.78	unaltered	unaltered	12.6547	4	7615744	chr3:45261857-52877600	1.10937	-0.9458	198.849	Negative
TCGA-EW-A3U0	TCGA-BRCA	pam50_subtype: Basal	pmc3465532	0.26	altered_loss	copynumber	11.8764	1	36263524	chr3:47261784-83525307	1.94598	0.447173	-178.204	Negative
TCGA-OL-A66N	TCGA-BRCA	pam50_subtype: LumA	pmc3465532	0.38	unaltered	unaltered	12.2542	3	71328751	chr3:2170634-73499384	-0.563371	-0.175106	-80.5152	Negative
TCGA-BH-A0C1	TCGA-BRCA	pam50_subtype: LumA	pmc3465532	0.46	unaltered	unaltered	11.9729	3	21857996	chr3:36256165-58114160	0.22992	0.645939	-98.4644	Negative
TCGA-C8-A1HO	TCGA-BRCA	pam50_subtype: LumA	pmc3465532	0.81	unaltered	unaltered	12.3742	2	195641768	chr3:2170634-197812401	0.0388389	-0.96765	185.465	Negative
TCGA-EW-A1J2	TCGA-BRCA	pam50_subtype: LumA	pmc3465532	0.52	unaltered	unaltered	12.1919	2	195641768	chr3:2170634-197812401	-0.670872	-0.452998	-204.957	Negative
TCGA-BH-A0EI	TCGA-BRCA	pam50_subtype: LumA	pmc3465532	0.67	unaltered	unaltered	12.3155	2	113642071	chr3:2170634-115812704	-1.1537	-1.13049	111.159	Negative
TCGA-GI-A2C8	TCGA-BRCA	pam50_subtype: LumA	pmc3465532	0.48	unaltered	unaltered	12.8724	2	44568563	chr3:36262581-80831143	-0.410643	0.579019	-13.1344	Negative
TCGA-A8-A09C	TCGA-BRCA	pam50_subtype: LumB	pmc3465532	0.84	unaltered	unaltered	12.2425	3	176212931	chr3:2170634-178383564	-0.931446	-1.43542	255.504	Negative
TCGA-BH-A0E2	TCGA-BRCA	pam50_subtype: LumA	pmc3465532	0.71	unaltered	unaltered	12.1669	2	6755368	chr3:47273617-54028984	0.31799	0.319083	25.4454	Negative
TCGA-A2-A0CW	TCGA-BRCA	pam50_subtype: LumB	pmc3465532	0.58	unaltered	unaltered	11.5471	2	29553403	chr3:51337739-80891141	1.15215	0.285388	303.958	Negative
TCGA-A1-A0SD	TCGA-BRCA	pam50_subtype: LumA	pmc3465532	0.51	unaltered	unaltered	12.1524	2	183354890	chr3:14457512-197812401	-0.10751	0.248634	-163.231	Negative
TCGA-A2-A0CS	TCGA-BRCA	pam50_subtype: LumA	pmc3465532	0.54	unaltered	unaltered	12.4216	4	8323396	chr3:45607434-53930829	-1.77659	-0.754325	95.4331	Negative
TCGA-AN-A0FY	TCGA-BRCA	pam50_subtype: LumB	pmc3465532	0.74	unaltered	unaltered	12.0945	3	7182651	chr3:46289371-53472021	-0.34033	0.0180829	192.921	Negative
TCGA-EW-A1OX	TCGA-BRCA	pam50_subtype: LumB	pmc3465532	0.94	unaltered	unaltered	12.6307	2	8271756	chr3:45093330-53365085	-0.576665	-1.6953	521.491	Negative
TCGA-E2-A15M	TCGA-BRCA	pam50_subtype: LumA	pmc3465532	0.28	unaltered	unaltered	12.1292	3	11372807	chr3:41842059-53214865	0.888472	1.63114	-652.669	Negative
TCGA-AN-A0XL	TCGA-BRCA	pam50_subtype: LumA	pmc3465532	0.52	unaltered	unaltered	12.1266	2	95926822	chr3:2170634-98097455	-0.275129	-0.0430011	-201.113	Negative
TCGA-AC-A2FG	TCGA-BRCA	pam50_subtype: LumA	pmc3465532	0.57	unaltered	unaltered	12.1662	2	115913163	chr3:2170634-118083796	-1.07897	-1.05249	-148.478	Negative
TCGA-A2-A3KC	TCGA-BRCA	pam50_subtype: LumA	pmc3465532	0.49	unaltered	unaltered	12.1784	2	146146933	chr3:51665469-197812401	0.131817	-0.194814	-127.381	Negative
TCGA-AN-A046	TCGA-BRCA	pam50_subtype: LumA	pmc3465532	0.39	unaltered	unaltered	12.1036	2	195641768	chr3:2170634-197812401	0.20023	1.00236	93.5678	Negative
TCGA-AC-A2FK	TCGA-BRCA	pam50_subtype: Normal	pmc3465532	1	unaltered	unaltered	12.0028	2	195641768	chr3:2170634-197812401	-0.584979	-2.42769	-339.679	Negative
TCGA-BH-A0AZ	TCGA-BRCA	pam50_subtype: LumA	pmc3465532	0.51	altered_loss	copynumber	11.9444	1	13947627	chr3:48215640-62163266	0.0699022	-0.328215	-369.476	Negative
TCGA-D8-A4Z1	TCGA-BRCA	pam50_subtype: LumA	pmc3465532	0.16	unaltered	unaltered	12.4364	2	195641768	chr3:2170634-197812401	-0.839924	-1.75479	-187.344	Negative
TCGA-C8-A1HI	TCGA-BRCA	pam50_subtype: LumA	pmc3465532	0.39	unaltered	unaltered	12.2205	2	56313991	chr3:2170634-58484624	-0.1176	-0.430613	-97.1847	Negative
TCGA-A2-A0D3	TCGA-BRCA	pam50_subtype: LumA	pmc3465532	0.7	unaltered	unaltered	12.1265	4	195641768	chr3:2170634-197812401	-1.55565	-0.930695	289.527	Negative
TCGA-BH-A0DT	TCGA-BRCA	pam50_subtype: LumA	pmc3465532	0.41	unaltered	unaltered	11.9897	2	195641768	chr3:2170634-197812401	-0.953909	-0.48692	-324.724	Negative
TCGA-Z7-A8R5	TCGA-BRCA	pam50_subtype: LumA	pmc3465532	0.18	unaltered	unaltered	12.3809	2	195641768	chr3:2170634-197812401	-0.597987	-1.11465	-218.363	Negative
TCGA-BH-A0BM	TCGA-BRCA	pam50_subtype: LumA	pmc3465532	0.6	unaltered	unaltered	11.641	2	195641768	chr3:2170634-197812401	-1.26959	-2.13518	-235.342	Negative
TCGA-B6-A0X7	TCGA-BRCA	pam50_subtype: LumA	pmc3465532	0.59	unaltered	unaltered	12.2762	2	195641768	chr3:2170634-197812401	-0.774669	-1.00345	40.7943	Negative
TCGA-GM-A2DN	TCGA-BRCA	pam50_subtype: LumA	pmc3465532	0.39	unaltered	unaltered	12.0886	2	195641768	chr3:2170634-197812401	-0.247963	0.837587	-272.687	Negative
TCGA-AR-A24U	TCGA-BRCA	pam50_subtype: Her2	pmc3465532	0.31	unaltered	unaltered	11.8686	2	68788585	chr3:17479094-86267678	0.863907	1.75047	-188.939	Negative
TCGA-A2-A04W	TCGA-BRCA	pam50_subtype: Her2	pmc3465532	0.3	unaltered	unaltered	12.3675	3	58227423	chr3:14868562-73095984	0.197592	-0.134088	15.8434	Negative
TCGA-AC-A3OD	TCGA-BRCA	pam50_subtype: LumA	pmc3465532	0.42	altered_loss	copynumber	10.664	1	32315722	chr3:30329069-62644790	0.764502	-2.70931	-133.382	Negative
TCGA-BH-A1EW	TCGA-BRCA	pam50_subtype: LumA	pmc3465532	0.38	unaltered	unaltered	11.3031	2	33812941	chr3:20983163-54796103	0.29908	0.819222	-315.804	Negative
TCGA-A8-A09Z	TCGA-BRCA	pam50_subtype: LumB	pmc3465532	0.85	altered_loss	copynumber	11.801	1	58286455	chr3:23005658-81292112	1.4707	0.251558	298.056	Negative
TCGA-A2-A3XZ	TCGA-BRCA	pam50_subtype: Her2	pmc3465532	0.27	unaltered	unaltered	12.7552	2	195641768	chr3:2170634-197812401	0.899711	0.727807	70.4962	Negative
TCGA-E9-A1RF	TCGA-BRCA	pam50_subtype: LumA	pmc3465532	0.49	unaltered	unaltered	12.0097	3	11133223	chr3:42301521-53434743	0.669657	-0.0320319	76.1207	Negative
TCGA-AC-A2FF	TCGA-BRCA	pam50_subtype: LumA	pmc3465532	1	unaltered	unaltered	12.1016	2	124044640	chr3:2170634-126215273	0.288531	-0.369037	-309.29	Negative
TCGA-E9-A3X8	TCGA-BRCA	pam50_subtype: LumA	pmc3465532	0.23	unaltered	unaltered	12.6728	4	195641768	chr3:2170634-197812401	-0.954274	0.321077	-94.0187	Negative
TCGA-AC-A2QH	TCGA-BRCA	pam50_subtype: Basal	pmc3465532	0.81	unaltered	unaltered	11.9759	3	41963442	chr3:14807212-56770653	-0.0559319	-3.4422	653.08	Negative
TCGA-BH-A0B6	TCGA-BRCA	pam50_subtype: LumA	pmc3465532	0.31	unaltered	unaltered	11.9941	2	5204237	chr3:48274287-53478523	1.36668	1.05075	-207.709	Negative
TCGA-BH-A0H9	TCGA-BRCA	pam50_subtype: LumA	pmc3465532	0.34	unaltered	unaltered	12.3905	2	195641768	chr3:2170634-197812401	-0.347783	-0.918869	222.536	Negative
TCGA-BH-A0HU	TCGA-BRCA	pam50_subtype: LumB	pmc3465532	0.83	altered_loss	copynumber	12.3658	1	55431821	chr3:20447594-75879414	0.220231	-0.375829	325.619	Negative
TCGA-AC-A3QQ	TCGA-BRCA	pam50_subtype: LumA	pmc3465532	0.71	unaltered	unaltered	10.4853	2	93210215	chr3:2170634-95380848	-0.629648	-2.37007	-107.247	Negative
TCGA-GM-A3NW	TCGA-BRCA	pam50_subtype: LumA	pmc3465532	0.53	unaltered	unaltered	12.2698	3	25881936	chr3:37128103-63010038	-0.486124	-0.224841	69.3385	Negative
TCGA-D8-A27L	TCGA-BRCA	pam50_subtype: LumA	pmc3465532	0.45	unaltered	unaltered	12.1204	2	195641768	chr3:2170634-197812401	-0.521615	0.254597	-191.588	Negative
TCGA-B6-A0IK	TCGA-BRCA	pam50_subtype: Her2	pmc3465532	0.52	altered_loss	copynumber	9.84826	0	225473	chr3:52381634-52607106	0.77019	-0.0416668	195.55	Negative
TCGA-A1-A0SI	TCGA-BRCA	pam50_subtype: LumB	pmc3465532	0.54	unaltered	unaltered	12.2463	2	89291666	chr3:2170634-91462299	0.289923	0.39562	-157.587	Negative
TCGA-D8-A1XZ	TCGA-BRCA	pam50_subtype: LumB	pmc3465532	0.66	unaltered	unaltered	12.1321	3	8266660	chr3:45304269-53570928	0.463859	1.26488	65.2851	Negative
TCGA-C8-A1HF	TCGA-BRCA	pam50_subtype: Her2	pmc3465532	0.55	unaltered	unaltered	11.3858	2	6125307	chr3:46679721-52805027	1.37907	1.69701	-60.8897	Negative
TCGA-BH-A18Q	TCGA-BRCA	pam50_subtype: Basal	pmc3465532	0.72	unaltered	unaltered	11.9915	2	16126261	chr3:37917047-54043307	0.708704	-1.678	-411.814	Negative
TCGA-A7-A0CD	TCGA-BRCA	pam50_subtype: LumA	pmc3465532	0.86	unaltered	unaltered	12.3814	4	8488386	chr3:45001639-53490024	-0.598097	-1.26519	282.495	Negative
TCGA-AO-A1KS	TCGA-BRCA	pam50_subtype: LumB	pmc3465532	0.64	unaltered	unaltered	10.5895	2	55991739	chr3:31446153-87437891	0.32824	0.158571	82.9137	Negative
TCGA-AR-A2LL	TCGA-BRCA	pam50_subtype: LumB	pmc3465532	0.71	unaltered	unaltered	12.3489	5	36944518	chr3:43842929-80787446	-0.708163	-0.327672	257.999	Negative
TCGA-A2-A0T3	TCGA-BRCA	pam50_subtype: LumB	pmc3465532	0.51	unaltered	unaltered	12.1818	3	6337208	chr3:46472390-52809597	0.0828375	0.199678	104.484	Negative
TCGA-AC-A6IW	TCGA-BRCA	pam50_subtype: Basal	pmc3465532	0.54	unaltered	unaltered	12.599	2	17912422	chr3:41308290-59220711	1.3918	1.20699	53.5443	Negative
TCGA-D8-A27G	TCGA-BRCA	pam50_subtype: LumA	pmc3465532	0.53	unaltered	unaltered	12.4732	4	39328372	chr3:32558499-71886870	0.541926	0.986337	69.617	Negative
TCGA-LL-A5YP	TCGA-BRCA	pam50_subtype: Basal	pmc3465532	0.43	unaltered	unaltered	12.1662	2	22558662	chr3:46141879-68700540	0.973534	0.190032	-24.3492	Negative
TCGA-E2-A14R	TCGA-BRCA	pam50_subtype: Basal	pmc3465532	0.79	unaltered	unaltered	11.7034	2	7018497	chr3:46985466-54003962	1.46062	-0.0758908	135.393	Negative
TCGA-D8-A1XS	TCGA-BRCA	pam50_subtype: LumB	pmc3465532	0.76	unaltered	unaltered	12.1878	2	44654017	chr3:9067379-53721395	-0.704902	1.17043	131.787	Negative
TCGA-LL-A6FR	TCGA-BRCA	pam50_subtype: Basal	pmc3465532	0.53	unaltered	unaltered	12.6559	3	44185907	chr3:29240798-73426704	-0.411177	-1.73264	244.492	Negative
TCGA-A7-A5ZX	TCGA-BRCA	pam50_subtype: LumA	pmc3465532	0.39	unaltered	unaltered	12.2709	2	114704938	chr3:2170634-116875571	-1.39435	-2.28374	-95.902	Negative
TCGA-A7-A0DC	TCGA-BRCA	NA	pmc3465532	NA	unaltered	unaltered	11.179	4	8423705	chr3:46462826-54886530	NA	NA	210.914	Negative
TCGA-D8-A1JB	TCGA-BRCA	pam50_subtype: LumA	pmc3465532	0.28	altered_loss	copynumber	11.6703	1	18534624	chr3:42747824-61282447	0.877502	-0.688156	-280.59	Negative
TCGA-C8-A12O	TCGA-BRCA	pam50_subtype: LumA	pmc3465532	0.37	unaltered	unaltered	12.3283	4	6705612	chr3:46593065-53298676	-0.0480007	2.27587	-60.6195	Negative
TCGA-C8-A134	TCGA-BRCA	pam50_subtype: Basal	pmc3465532	0.65	altered_loss	copynumber	12.204	1	39417645	chr3:31646029-71063673	1.69824	1.12131	128.993	Negative
TCGA-AR-A5QP	TCGA-BRCA	pam50_subtype: LumA	pmc3465532	0.37	unaltered	unaltered	11.7626	2	6333086	chr3:46655307-52988392	-0.399337	-1.18801	-107.506	Negative
TCGA-AR-A251	TCGA-BRCA	pam50_subtype: Basal	pmc3465532	0.68	unaltered	unaltered	11.4257	2	3620498	chr3:50301135-53921632	1.0357	0.69221	31.47	Negative
TCGA-GM-A2DI	TCGA-BRCA	pam50_subtype: LumA	pmc3465532	0.22	unaltered	unaltered	12.1597	2	195641768	chr3:2170634-197812401	0.432949	-0.919153	-328.566	Negative
TCGA-A2-A0YH	TCGA-BRCA	pam50_subtype: LumB	pmc3465532	0.43	unaltered	unaltered	12.3275	3	44315927	chr3:30357566-74673492	0.0906881	1.9603	-50.3562	Negative
TCGA-AN-A0AJ	TCGA-BRCA	pam50_subtype: LumB	pmc3465532	0.64	unaltered	unaltered	12.1929	3	22298955	chr3:30906108-53205062	0.831046	1.49238	188.963	Negative
TCGA-BH-A18I	TCGA-BRCA	pam50_subtype: LumA	pmc3465532	0.72	unaltered	unaltered	12.2261	4	36089680	chr3:31033203-67122882	-0.360838	0.908293	-186.227	Negative
TCGA-A2-A1G6	TCGA-BRCA	NA	pmc3465532	NA	unaltered	unaltered	11.779	2	151143794	chr3:46668608-197812401	NA	NA	-336.174	Negative
TCGA-E9-A1QZ	TCGA-BRCA	pam50_subtype: LumA	pmc3465532	0.3	altered_loss	copynumber	11.8423	1	86425549	chr3:2170634-88596182	0.456036	0.387773	-283.971	Negative
TCGA-E9-A22G	TCGA-BRCA	pam50_subtype: Basal	pmc3465532	0.9	altered_loss	copynumber	12.0712	1	7908849	chr3:46157734-54066582	1.79971	0.338129	297.412	Negative
TCGA-A2-A0EY	TCGA-BRCA	pam50_subtype: LumB	pmc3465532	0.51	unaltered	unaltered	12.0248	3	66303372	chr3:2170634-68474005	0.227181	-0.878363	181.985	Negative
TCGA-E9-A1RE	TCGA-BRCA	pam50_subtype: LumB	pmc3465532	0.77	unaltered	unaltered	12.3149	3	23034772	chr3:36646112-59680883	-0.215837	0.901285	194.286	Negative
TCGA-AR-A0TW	TCGA-BRCA	pam50_subtype: LumA	pmc3465532	0.48	unaltered	unaltered	12.6272	3	858953	chr3:52381634-53240586	1.06571	0.863182	132.75	Negative
TCGA-E9-A2JT	TCGA-BRCA	pam50_subtype: LumA	pmc3465532	0.24	unaltered	unaltered	12.3553	2	147017836	chr3:50794566-197812401	1.15222	0.0384676	-199.925	Negative
TCGA-C8-A137	TCGA-BRCA	pam50_subtype: Her2	pmc3465532	0.75	altered_loss	copynumber	11.7425	1	69285628	chr3:22176672-91462299	0.676177	-0.745958	285.803	Negative
TCGA-C8-A1HK	TCGA-BRCA	pam50_subtype: Her2	pmc3465532	0.76	unaltered	unaltered	11.2886	2	35943930	chr3:37985338-73929267	1.0132	-0.0466704	149.306	Negative
TCGA-E2-A1LK	TCGA-BRCA	pam50_subtype: Basal	pmc3465532	0.67	unaltered	unaltered	12.6007	3	46933658	chr3:14151668-61085325	0.165739	-0.724141	546.423	Negative
TCGA-AC-A23H	TCGA-BRCA	pam50_subtype: Her2	pmc3465532	0.67	unaltered	unaltered	12.42	5	7291660	chr3:45284825-52576484	0.74232	0.684945	347.204	Negative
TCGA-GM-A3XG	TCGA-BRCA	NA	pmc3465532	NA	unaltered	unaltered	12.4665	2	195641768	chr3:2170634-197812401	NA	NA	-81.809	Negative
TCGA-EW-A1P3	TCGA-BRCA	pam50_subtype: LumA	pmc3465532	0.68	unaltered	unaltered	12.1586	2	42464518	chr3:36082372-78546889	-1.21196	-0.666301	-87.5934	Negative
TCGA-OL-A5DA	TCGA-BRCA	pam50_subtype: LumA	pmc3465532	0.68	unaltered	unaltered	12.6099	4	76615769	chr3:2170634-78786402	-0.719722	-1.93748	142.734	Negative
TCGA-BH-A18F	TCGA-BRCA	pam50_subtype: LumA	pmc3465532	0.32	altered_loss	copynumber	12.1084	1	6794860	chr3:46579601-53374460	0.481655	0.198384	-146.523	Negative
TCGA-BH-A1ES	TCGA-BRCA	pam50_subtype: LumA	pmc3465532	0.675	unaltered	unaltered	11.7173	2	56413593	chr3:2170634-58584226	-1.11344	-0.193681	239.751	Negative
TCGA-C8-A12X	TCGA-BRCA	pam50_subtype: LumA	pmc3465532	0.73	unaltered	unaltered	12.5708	4	195641768	chr3:2170634-197812401	-0.338628	-1.30707	356.848	Negative
TCGA-AR-A24H	TCGA-BRCA	pam50_subtype: LumB	pmc3465532	0.75	unaltered	unaltered	12.3411	4	4494526	chr3:50278688-54773213	0.828309	0.944282	243.475	Negative
TCGA-D8-A1XV	TCGA-BRCA	pam50_subtype: LumA	pmc3465532	0.69	unaltered	unaltered	12.0897	2	195641768	chr3:2170634-197812401	-2.177	-1.64666	347.455	Negative
TCGA-D8-A1XY	TCGA-BRCA	pam50_subtype: LumA	pmc3465532	0.45	unaltered	unaltered	11.7158	3	55512693	chr3:2170634-57683326	-0.646915	0.393702	-31.1036	Negative
TCGA-E2-A1LB	TCGA-BRCA	pam50_subtype: Her2	pmc3465532	0.67	unaltered	unaltered	12.3452	2	145445374	chr3:29915356-175360729	0.025787	-0.956143	-102.297	Negative
TCGA-E2-A154	TCGA-BRCA	pam50_subtype: LumA	pmc3465532	0.62	unaltered	unaltered	12.3552	4	195641768	chr3:2170634-197812401	-2.01661	-0.835131	264.286	Negative
TCGA-EW-A1PA	TCGA-BRCA	pam50_subtype: LumA	pmc3465532	0.64	unaltered	unaltered	12.499	2	50610211	chr3:2170634-52780844	0.322261	-0.722611	48.4385	Negative
TCGA-BH-A0B8	TCGA-BRCA	NA	pmc3465532	NA	unaltered	unaltered	11.5474	NA	2063739	chr3:50896384-52960122	NA	NA	185.334	Negative
TCGA-AR-A0U2	TCGA-BRCA	pam50_subtype: LumB	pmc3465532	0.67	altered_loss	copynumber	10.9349	1	36375039	chr3:52223619-88598657	1.46365	1.47702	285.132	Negative
TCGA-AR-A2LK	TCGA-BRCA	pam50_subtype: LumB	pmc3465532	0.76	unaltered	unaltered	12.4366	3	19325041	chr3:49771441-69096481	-0.546127	0.814353	203.266	Negative
TCGA-E2-A1IL	TCGA-BRCA	pam50_subtype: LumA	pmc3465532	0.77	unaltered	unaltered	12.378	2	60404727	chr3:2170634-62575360	-0.936993	-2.45978	106.695	Negative
TCGA-A7-A0DB	TCGA-BRCA	pam50_subtype: LumA	pmc3465532	0.61	unaltered	unaltered	12.1672	6	195641768	chr3:2170634-197812401	-0.760498	-1.80287	-285.116	Negative
TCGA-AO-A0JJ	TCGA-BRCA	pam50_subtype: LumA	pmc3465532	0.51	unaltered	unaltered	11.8015	2	7683409	chr3:45777388-53460796	-0.0272763	0.767816	-358.371	Negative
TCGA-EW-A2FV	TCGA-BRCA	pam50_subtype: LumA	pmc3465532	0.4	unaltered	unaltered	11.7219	2	8319208	chr3:46378143-54697350	0.929092	1.34951	-221.59	Negative
TCGA-A8-A09D	TCGA-BRCA	pam50_subtype: LumA	pmc3465532	0.57	altered_loss	copynumber	11.5351	1	24934203	chr3:49404850-74339052	0.976498	0.481588	92.0226	Negative
TCGA-BH-A0BA	TCGA-BRCA	pam50_subtype: LumA	pmc3465532	0.48	unaltered	unaltered	11.9988	3	52814	chr3:52349595-52402408	-0.186476	-0.676996	-469.719	Negative
TCGA-E9-A1N9	TCGA-BRCA	pam50_subtype: Basal	pmc3465532	0.48	unaltered	unaltered	11.8381	3	7462416	chr3:48082215-55544630	0.800999	-0.353887	45.4433	Negative
TCGA-AN-A03X	TCGA-BRCA	pam50_subtype: LumA	pmc3465532	0.56	unaltered	unaltered	11.8237	2	108900563	chr3:2170634-111071196	-0.748807	0.146487	-1.2467	Negative
TCGA-D8-A73X	TCGA-BRCA	pam50_subtype: LumA	pmc3465532	0.78	unaltered	unaltered	12.4043	3	76564231	chr3:2170634-78734864	-1.50773	-1.25821	68.3241	Negative
TCGA-EW-A2FR	TCGA-BRCA	pam50_subtype: Her2	pmc3465532	0.23	unaltered	unaltered	12.2558	2	47858407	chr3:37815158-85673564	0.68209	1.22088	-98.3152	Negative
TCGA-B6-A0RS	TCGA-BRCA	pam50_subtype: Her2	pmc3465532	0.51	unaltered	unaltered	11.7927	2	6685592	chr3:45894745-52580336	1.06358	0.842152	-65.622	Negative
TCGA-AR-A2LR	TCGA-BRCA	pam50_subtype: Basal	pmc3465532	0.77	unaltered	unaltered	12.2854	2	7774848	chr3:45625895-53400742	0.723726	-1.46988	165.857	Negative
TCGA-AC-A6IX	TCGA-BRCA	pam50_subtype: LumA	pmc3465532	0.395	altered_loss	copynumber	11.7022	1	43000404	chr3:42439187-85439590	1.46269	0.347708	-117.831	Negative
TCGA-BH-A1EU	TCGA-BRCA	pam50_subtype: LumA	pmc3465532	0.32	unaltered	unaltered	11.6785	3	179482374	chr3:2170634-181653007	0.0418506	0.491445	-395.525	Negative
TCGA-E9-A1N5	TCGA-BRCA	pam50_subtype: LumA	pmc3465532	0.66	unaltered	unaltered	12.5288	4	176896112	chr3:2170634-179066745	-0.364916	-0.174826	-57.6967	Negative
TCGA-A7-A6VX	TCGA-BRCA	pam50_subtype: LumB	pmc3465532	0.8	unaltered	unaltered	12.0791	2	6919270	chr3:46680029-53599298	-0.18196	-0.216683	148.862	Negative
TCGA-BH-A42V	TCGA-BRCA	pam50_subtype: LumA	pmc3465532	0.37	unaltered	unaltered	12.5261	2	181191421	chr3:16620981-197812401	-0.448454	-0.44362	-158.89	Negative
TCGA-A8-A08O	TCGA-BRCA	pam50_subtype: LumA	pmc3465532	0.75	unaltered	unaltered	12.4219	3	48498031	chr3:9200731-57698761	-0.71136	-1.55545	139.425	Negative
TCGA-BH-A0BC	TCGA-BRCA	pam50_subtype: LumA	pmc3465532	0.59	altered_loss	copynumber	11.3482	1	29840960	chr3:44146869-73987828	0.91615	0.924665	-179.962	Negative
TCGA-E2-A1LE	TCGA-BRCA	pam50_subtype: Her2	pmc3465532	0.52	altered_loss	copynumber	11.8473	1	8006566	chr3:44892427-52898992	1.31579	0.480436	-36.9927	Negative
TCGA-EW-A1OY	TCGA-BRCA	pam50_subtype: LumB	pmc3465532	0.81	unaltered	unaltered	12.8258	3	5727557	chr3:48751947-54479503	-0.618737	-0.331033	92.8523	Negative
TCGA-B6-A0RP	TCGA-BRCA	pam50_subtype: LumA	pmc3465532	0.55	unaltered	unaltered	12.5344	5	15207623	chr3:38499050-53706672	-1.28076	0.0588691	18.9485	Negative
TCGA-BH-A1F6	TCGA-BRCA	pam50_subtype: Basal	pmc3465532	0.44	unaltered	unaltered	12.2373	3	8012393	chr3:46847885-54860277	0.847702	0.0181675	0.236271	Negative
TCGA-AR-A2LM	TCGA-BRCA	pam50_subtype: LumA	pmc3465532	0.57	unaltered	unaltered	12.2797	2	143590515	chr3:2170634-145761148	-0.905321	-0.769648	-152.95	Negative
TCGA-AO-A03T	TCGA-BRCA	pam50_subtype: Normal	pmc3465532	0.53	altered_loss	copynumber	11.6986	1	77547741	chr3:2170634-79718374	0.00777352	0.129217	-113.075	Negative
TCGA-BH-A0BJ	TCGA-BRCA	pam50_subtype: LumA	pmc3465532	0.38	unaltered	unaltered	12.0204	2	112931819	chr3:2170634-115102452	-0.186652	-0.390833	-330.459	Negative
TCGA-A8-A06X	TCGA-BRCA	pam50_subtype: LumB	pmc3465532	0.58	unaltered	unaltered	11.8102	2	41639565	chr3:20302920-61942484	1.20755	0.328726	272.829	Negative
TCGA-BH-A0HW	TCGA-BRCA	pam50_subtype: LumB	pmc3465532	0.89	unaltered	unaltered	12.9526	4	8076510	chr3:45372115-53448624	-1.35042	-1.53309	518.478	Negative
TCGA-OL-A5RX	TCGA-BRCA	pam50_subtype: LumA	pmc3465532	0.43	unaltered	unaltered	12.467	4	173580039	chr3:24232363-197812401	-1.24728	-1.54179	-93.4894	Negative
TCGA-3C-AALI	TCGA-BRCA	pam50_subtype: Her2	pmc3465532	0.64	unaltered	unaltered	12.1636	2	11386754	chr3:42334642-53721395	0.757037	0.351531	139.751	Negative
TCGA-EW-A6S9	TCGA-BRCA	pam50_subtype: LumA	pmc3465532	0.75	unaltered	unaltered	12.5465	3	19593378	chr3:47938685-67532062	0.016556	-0.184614	104.155	Negative
TCGA-AC-A3BB	TCGA-BRCA	pam50_subtype: LumA	pmc3465532	0.27	unaltered	unaltered	12.4462	4	54396835	chr3:2170634-56567468	-0.345034	0.0188634	-252.076	Negative
TCGA-D8-A1XG	TCGA-BRCA	pam50_subtype: LumA	pmc3465532	0.83	unaltered	unaltered	12.1388	2	24487216	chr3:36580184-61067399	-1.78722	-0.803944	131.406	Negative
TCGA-E9-A1N4	TCGA-BRCA	pam50_subtype: LumA	pmc3465532	0.64	unaltered	unaltered	11.9226	2	7255936	chr3:46229021-53484956	-0.419728	1.43987	-271.44	Negative
TCGA-AR-A1AV	TCGA-BRCA	pam50_subtype: LumA	pmc3465532	0.65	unaltered	unaltered	12.0651	3	4072257	chr3:49556687-53628943	-0.638399	-0.0568983	185.66	Negative
TCGA-C8-A12U	TCGA-BRCA	pam50_subtype: LumB	pmc3465532	0.62	unaltered	unaltered	12.379	3	64166137	chr3:23105736-87271872	1.3015	0.527849	360.75	Negative
TCGA-A7-A13E	TCGA-BRCA	pam50_subtype: Basal	pmc3465532	0.83	unaltered	unaltered	12.0177	3	36413539	chr3:40333060-76746598	0.577924	-1.16852	-458.565	Negative
TCGA-A8-A06R	TCGA-BRCA	pam50_subtype: LumB	pmc3465532	0.57	unaltered	unaltered	12.2173	5	10158853	chr3:49171432-59330284	0.709175	1.50197	-62.2129	Negative
TCGA-BH-A0EA	TCGA-BRCA	pam50_subtype: LumA	pmc3465532	0.54	unaltered	unaltered	12.3179	2	151251373	chr3:2170634-153422006	-1.35925	-1.58688	-149.73	Negative
TCGA-AR-A1AK	TCGA-BRCA	pam50_subtype: LumA	pmc3465532	0.47	unaltered	unaltered	12.1382	2	6761270	chr3:46668608-53429877	0.0214034	0.510868	-297.809	Negative
TCGA-A2-A4S1	TCGA-BRCA	pam50_subtype: Basal	pmc3465532	0.45	altered_loss	copynumber	12.545	1	16545848	chr3:41211672-57757519	1.02025	1.04708	-10.1192	Negative
TCGA-A8-A097	TCGA-BRCA	pam50_subtype: LumA	pmc3465532	0.53	unaltered	unaltered	12.5432	4	42524873	chr3:10998016-53522888	0.038207	1.00763	-57.6195	Negative
TCGA-BH-A203	TCGA-BRCA	pam50_subtype: Her2	pmc3465532	0.37	unaltered	unaltered	11.5413	4	43546705	chr3:30969131-74515835	0.93039	0.543504	-399.897	Negative
TCGA-A7-A3RF	TCGA-BRCA	pam50_subtype: LumA	pmc3465532	0.74	unaltered	unaltered	12.971	2	54330821	chr3:2170634-56501454	-1.84859	-0.945437	294.523	Negative
TCGA-A7-A13D	TCGA-BRCA	pam50_subtype: Basal	pmc3465532	0.55	altered_loss	copynumber	11.5647	1	634817	chr3:52353576-52988392	1.1121	-0.691973	143.805	Negative
TCGA-D8-A1JM	TCGA-BRCA	pam50_subtype: Basal	pmc3465532	0.85	altered_loss	copynumber	11.4245	1	48035539	chr3:10041245-58076783	1.84585	1.57904	306.997	Negative
TCGA-BH-A0RX	TCGA-BRCA	NA	pmc3465532	NA	unaltered	unaltered	11.6804	2	72786328	chr3:11573416-84359743	NA	NA	-270.947	Negative
TCGA-D8-A1XR	TCGA-BRCA	pam50_subtype: LumB	pmc3465532	0.87	unaltered	unaltered	12.1207	4	3151667	chr3:50391851-53543517	-1.77612	0.645423	279.817	Negative
TCGA-E2-A1L7	TCGA-BRCA	pam50_subtype: LumB	pmc3465532	0.78	unaltered	unaltered	11.8091	3	4052129	chr3:48542672-52594800	0.732808	0.948885	32.8948	Negative
TCGA-AR-A1AI	TCGA-BRCA	pam50_subtype: Basal	pmc3465532	0.38	unaltered	unaltered	11.4361	2	349046	chr3:52189386-52538431	2.27205	0.445087	177.061	Negative
TCGA-E2-A155	TCGA-BRCA	pam50_subtype: LumB	pmc3465532	0.82	altered_loss	copynumber	11.4914	1	15059227	chr3:43164470-58223696	0.817439	-0.226947	358.024	Negative
TCGA-E2-A109	TCGA-BRCA	pam50_subtype: LumB	pmc3465532	0.68	unaltered	unaltered	12.1188	4	13856156	chr3:38999668-52855823	0.434078	1.38938	169.84	Negative
TCGA-A2-A0T0	TCGA-BRCA	pam50_subtype: Basal	pmc3465532	0.56	unaltered	unaltered	12.0948	2	20874187	chr3:52155842-73030028	0.995444	-0.0484646	131.264	Negative
TCGA-A2-A0SX	TCGA-BRCA	pam50_subtype: Basal	pmc3465532	0.57	altered_loss	copynumber	11.6784	1	33992868	chr3:41227470-75220337	1.32517	0.280022	-158.869	Negative
TCGA-BH-A0BS	TCGA-BRCA	pam50_subtype: LumA	pmc3465532	0.81	unaltered	unaltered	12.141	2	58026360	chr3:5295833-63322192	-1.30909	-0.775036	-266.104	Negative
TCGA-E2-A1AZ	TCGA-BRCA	pam50_subtype: Basal	pmc3465532	0.48	altered_loss	copynumber	11.1871	1	4594887	chr3:48915633-53510519	1.54321	-0.348865	-79.4818	Negative
TCGA-C8-A275	TCGA-BRCA	pam50_subtype: Her2	pmc3465532	0.55	unaltered	unaltered	11.6781	2	7735960	chr3:45687323-53423282	1.36056	2.15325	-29.3062	Negative
TCGA-D8-A27P	TCGA-BRCA	pam50_subtype: LumA	pmc3465532	0.65	unaltered	unaltered	12.2504	2	195641768	chr3:2170634-197812401	-1.48938	-1.46504	72.8638	Negative
TCGA-EW-A1PF	TCGA-BRCA	pam50_subtype: LumA	pmc3465532	0.45	unaltered	unaltered	12.5464	2	64096423	chr3:2170634-66267056	0.616814	-0.221948	-89.7328	Negative
TCGA-E2-A1IU	TCGA-BRCA	pam50_subtype: LumA	pmc3465532	0.66	unaltered	unaltered	12.367	2	133248513	chr3:2170634-135419146	-1.30467	-0.990349	9.45607	Negative
TCGA-A7-A6VW	TCGA-BRCA	pam50_subtype: Basal	pmc3465532	0.76	altered_loss	copynumber	12.4797	1	6344562	chr3:46507698-52852259	1.38252	-0.0827085	174.312	Negative
TCGA-AN-A0XU	TCGA-BRCA	pam50_subtype: Basal	pmc3465532	0.61	unaltered	unaltered	11.7556	2	28197038	chr3:39619764-67816801	1.32302	-0.00225519	-15.9035	Negative
TCGA-D8-A1XA	TCGA-BRCA	pam50_subtype: LumA	pmc3465532	0.84	unaltered	unaltered	12.6186	4	6508408	chr3:47146978-53655385	-0.994796	-0.564713	164.684	Negative
TCGA-AR-A1AN	TCGA-BRCA	pam50_subtype: LumA	pmc3465532	0.55	unaltered	unaltered	12.4718	2	36386077	chr3:31974396-68360472	-0.531739	-0.26984	-20.3671	Negative
TCGA-E2-A1L9	TCGA-BRCA	pam50_subtype: LumA	pmc3465532	0.59	unaltered	unaltered	11.8602	2	158439916	chr3:2170634-160610549	-0.699365	0.837359	-77.728	Negative
TCGA-A8-A0A4	TCGA-BRCA	pam50_subtype: LumA	pmc3465532	0.63	unaltered	unaltered	12.521	2	147644968	chr3:50167434-197812401	-0.380212	-1.52207	124.97	Negative
TCGA-AR-A1AU	TCGA-BRCA	pam50_subtype: LumA	pmc3465532	0.51	unaltered	unaltered	12.2093	2	80045489	chr3:2170634-82216122	-0.309098	-0.555561	-143.574	Negative
TCGA-B6-A0IN	TCGA-BRCA	pam50_subtype: LumB	pmc3465532	0.59	unaltered	unaltered	12.4266	2	195641768	chr3:2170634-197812401	0.983434	0.41718	-175.479	Negative
TCGA-E2-A15K	TCGA-BRCA	pam50_subtype: LumB	pmc3465532	0.83	unaltered	unaltered	12.2615	2	7995389	chr3:45408488-53403876	-2.22953	-0.624653	532.74	Negative
TCGA-AO-A1KT	TCGA-BRCA	pam50_subtype: LumB	pmc3465532	0.74	unaltered	unaltered	12.632	4	37012116	chr3:15738043-52750158	-0.56515	1.38652	-26.3023	Negative
TCGA-AO-A12H	TCGA-BRCA	pam50_subtype: LumA	pmc3465532	0.74	unaltered	unaltered	12.395	2	51833329	chr3:2170634-54003962	-0.98328	-0.363017	265.675	Negative
TCGA-BH-A0WA	TCGA-BRCA	pam50_subtype: Basal	pmc3465532	0.6	unaltered	unaltered	12.2308	3	19447976	chr3:49324644-68772619	1.03053	-0.15008	102.267	Negative
TCGA-EW-A1PG	TCGA-BRCA	pam50_subtype: Normal	pmc3465532	0.36	unaltered	unaltered	12.1397	2	195641768	chr3:2170634-197812401	-1.04287	-1.67548	-329.138	Negative
TCGA-3C-AAAU	TCGA-BRCA	pam50_subtype: LumA	pmc3465532	0.81	unaltered	unaltered	12.3663	2	1989036	chr3:51343072-53332107	-1.12719	-0.991858	440.923	Negative
TCGA-BH-A6R9	TCGA-BRCA	pam50_subtype: Normal	pmc3465532	1	unaltered	unaltered	12.4994	2	137259827	chr3:7961015-145220841	0.840803	1.6675	-263.82	Negative
TCGA-AC-A62Y	TCGA-BRCA	pam50_subtype: LumA	pmc3465532	0.55	unaltered	unaltered	11.967	4	72200531	chr3:2170634-74371164	-1.19186	0.558731	-114.913	Negative
TCGA-EW-A6SD	TCGA-BRCA	pam50_subtype: Her2	pmc3465532	0.54	unaltered	unaltered	12.5019	4	57220736	chr3:16645161-73865896	0.799722	0.201454	70.8066	Negative
TCGA-E9-A247	TCGA-BRCA	pam50_subtype: LumA	pmc3465532	0.72	unaltered	unaltered	12.6445	4	70297886	chr3:32016931-102314816	-0.104411	-0.269408	221.606	Negative
TCGA-E9-A1RH	TCGA-BRCA	pam50_subtype: Her2	pmc3465532	0.43	unaltered	unaltered	12.17	3	11040444	chr3:50377299-61417742	0.245362	-0.00617074	-329.361	Negative
TCGA-D8-A141	TCGA-BRCA	pam50_subtype: LumA	pmc3465532	0.28	unaltered	unaltered	12.2558	2	195641768	chr3:2170634-197812401	-0.110278	1.179	-231.97	Negative
TCGA-EW-A1P8	TCGA-BRCA	pam50_subtype: Basal	pmc3465532	0.69	altered_loss	copynumber	12.3084	1	36653788	chr3:50968901-87622688	1.68085	-0.238423	105.159	Negative
TCGA-EW-A6SA	TCGA-BRCA	pam50_subtype: LumB	pmc3465532	0.88	unaltered	unaltered	12.7054	4	9033413	chr3:44403424-53436836	-0.345404	-0.920259	598.715	Negative
TCGA-C8-A1HG	TCGA-BRCA	pam50_subtype: LumB	pmc3465532	0.49	unaltered	unaltered	11.7114	2	19647842	chr3:39787367-59435208	0.406833	0.867755	86.1115	Negative
TCGA-B6-A0IG	TCGA-BRCA	pam50_subtype: LumA	pmc3465532	0.72	altered_loss	copynumber	11.6474	1	51181501	chr3:39086426-90267926	0.304126	1.01477	95.1433	Negative
TCGA-AR-A1AQ	TCGA-BRCA	pam50_subtype: Basal	pmc3465532	0.46	altered_loss	copynumber	12.2617	1	3134142	chr3:49333573-52467714	1.68727	0.56665	-71.1397	Negative
TCGA-E2-A1LH	TCGA-BRCA	pam50_subtype: Basal	pmc3465532	0.32	unaltered	unaltered	11.7254	2	34502811	chr3:38419788-72922598	1.16071	1.2235	-64.2011	Negative
TCGA-D8-A1JP	TCGA-BRCA	pam50_subtype: LumA	pmc3465532	0.68	altered_loss	copynumber	11.7829	1	11669443	chr3:43485760-55155202	0.116784	0.302961	73.7671	Negative
TCGA-BH-A0E7	TCGA-BRCA	pam50_subtype: LumA	pmc3465532	0.81	unaltered	unaltered	12.1803	2	22800288	chr3:44145270-66945557	-1.63699	-0.520373	259.012	Negative
TCGA-A2-A04T	TCGA-BRCA	pam50_subtype: Basal	pmc3465532	0.61	unaltered	unaltered	12.359	2	7064531	chr3:46439467-53503997	1.33544	0.659488	189.385	Negative
TCGA-D8-A1J8	TCGA-BRCA	pam50_subtype: LumB	pmc3465532	0.69	altered_loss	copynumber	10.765	1	187162242	chr3:2170634-189332875	1.27013	1.8875	-176.301	Negative
TCGA-BH-A0HP	TCGA-BRCA	pam50_subtype: LumA	pmc3465532	0.5	unaltered	unaltered	12.0363	2	14846216	chr3:40238252-55084467	-0.0895731	-0.648081	-131.051	Negative
TCGA-E9-A22D	TCGA-BRCA	pam50_subtype: LumB	pmc3465532	0.38	unaltered	unaltered	12.2494	3	15096081	chr3:43765390-58861470	0.697438	3.06424	-56.6549	Negative
TCGA-BH-A0DD	TCGA-BRCA	pam50_subtype: LumB	pmc3465532	0.79	unaltered	unaltered	12.536	3	5881815	chr3:46520594-52402408	0.0358816	0.820552	-343.117	Negative
TCGA-B6-A0WY	TCGA-BRCA	pam50_subtype: LumA	pmc3465532	0.25	unaltered	unaltered	12.1341	2	91844712	chr3:2170634-94015345	0.147818	-0.478758	-149.119	Negative
TCGA-HN-A2OB	TCGA-BRCA	pam50_subtype: LumA	pmc3465532	0.42	unaltered	unaltered	12.5503	2	152180641	chr3:45631761-197812401	-0.937997	-1.85477	-135.43	Negative
TCGA-BH-A0E0	TCGA-BRCA	pam50_subtype: Basal	pmc3465532	0.57	unaltered	unaltered	11.9325	2	48712812	chr3:41693201-90406012	0.588154	-1.95829	290.526	Negative
TCGA-E9-A1R2	TCGA-BRCA	pam50_subtype: LumA	pmc3465532	0.67	altered_loss	copynumber	11.6335	1	36443561	chr3:38572756-75016316	0.470144	-0.688028	163.906	Negative
TCGA-E2-A108	TCGA-BRCA	pam50_subtype: Normal	pmc3465532	0.2	unaltered	unaltered	12.0395	2	9674638	chr3:50045481-59720118	0.748828	1.32041	-459.315	Negative
TCGA-BH-A202	TCGA-BRCA	pam50_subtype: LumB	pmc3465532	0.46	unaltered	unaltered	12.1833	4	30914562	chr3:43969866-74884427	0.421488	1.68864	-26.2987	Negative
TCGA-D8-A1XL	TCGA-BRCA	pam50_subtype: LumB	pmc3465532	0.56	unaltered	unaltered	11.8874	2	70220075	chr3:2170634-72390708	0.561033	1.04006	153.599	Negative
TCGA-E9-A1NG	TCGA-BRCA	pam50_subtype: LumA	pmc3465532	0.34	unaltered	unaltered	11.9841	2	195641768	chr3:2170634-197812401	-0.402867	0.479589	-528.795	Negative
TCGA-C8-A12Z	TCGA-BRCA	pam50_subtype: Her2	pmc3465532	0.71	unaltered	unaltered	12.2994	2	7937296	chr3:44892427-52829722	-0.54333	-0.224407	304.231	Negative
TCGA-A7-A13F	TCGA-BRCA	pam50_subtype: LumB	pmc3465532	0.65	unaltered	unaltered	12.038	4	2008588	chr3:52034720-54043307	-0.42783	-0.133272	-471.191	Negative
TCGA-LL-A73Z	TCGA-BRCA	pam50_subtype: Normal	pmc3465532	0.23	unaltered	unaltered	12.3383	2	51963347	chr3:2170634-54133980	0.31396	0.227238	-151.111	Negative
TCGA-BH-A204	TCGA-BRCA	pam50_subtype: LumB	pmc3465532	0.89	unaltered	unaltered	12.017	4	9665150	chr3:44478775-54143924	-0.517334	0.670197	253.856	Negative
TCGA-A8-A08P	TCGA-BRCA	NA	pmc3465532	NA	altered_loss	copynumber	11.6265	1	1684614	chr3:51293578-52978191	NA	NA	18.8656	Negative
TCGA-AR-A24Q	TCGA-BRCA	pam50_subtype: Basal	pmc3465532	0.54	unaltered	unaltered	11.5217	2	21027782	chr3:51540358-72568139	1.20639	0.562624	-47.3875	Negative
TCGA-A8-A0A6	TCGA-BRCA	pam50_subtype: LumA	pmc3465532	0.31	unaltered	unaltered	12.0369	2	74322999	chr3:2170634-76493632	0.173139	-0.462203	-231.415	Negative
TCGA-BH-A1FE	TCGA-BRCA	pam50_subtype: LumA	pmc3465532	0.46	altered_loss	copynumber	12.8403	1	19874197	chr3:51357072-71231268	1.2136	0.080854	-203.315	Negative
TCGA-AO-A129	TCGA-BRCA	pam50_subtype: Basal	pmc3465532	0.53	unaltered	unaltered	11.9244	2	34909375	chr3:26888788-61798162	1.59374	0.904494	-27.1263	Negative
TCGA-D8-A1Y3	TCGA-BRCA	pam50_subtype: LumB	pmc3465532	0.71	unaltered	unaltered	12.3274	2	41911418	chr3:47473672-89385089	1.0252	1.22955	435.51	Negative
TCGA-GM-A2DL	TCGA-BRCA	pam50_subtype: LumA	pmc3465532	0.54	unaltered	unaltered	12.3393	2	195641768	chr3:2170634-197812401	-0.0444937	-0.269794	-90.2436	Negative
TCGA-AO-A12A	TCGA-BRCA	pam50_subtype: LumA	pmc3465532	0.41	unaltered	unaltered	11.9187	3	195641768	chr3:2170634-197812401	-0.904295	-0.548334	-159.646	Negative
TCGA-B6-A2IU	TCGA-BRCA	pam50_subtype: LumA	pmc3465532	0.69	unaltered	unaltered	11.8974	2	6454010	chr3:47136984-53590993	-1.5791	-1.62898	181.573	Negative
TCGA-A8-A09V	TCGA-BRCA	pam50_subtype: LumA	pmc3465532	0.83	unaltered	unaltered	12.187	2	147756512	chr3:50055890-197812401	-1.61508	-1.04659	256.605	Negative
TCGA-LL-A442	TCGA-BRCA	NA	pmc3465532	0.99	NA	NA	12.3475	NA	195641768	chr3:2170634-197812401	NA	NA	261.445	Negative
TCGA-AC-A62X	TCGA-BRCA	pam50_subtype: Basal	pmc3465532	0.79	altered_loss	mutation	10.6916	3	24666050	chr3:37375911-62041960	1.2406	-1.13923	485.317	Negative
TCGA-E9-A226	TCGA-BRCA	pam50_subtype: LumB	pmc3465532	0.63	altered_loss	copynumber	11.0256	1	6164025	chr3:46847885-53011909	0.0878408	-0.183257	98.563	Negative
TCGA-A7-A0CE	TCGA-BRCA	pam50_subtype: Basal	pmc3465532	0.73	unaltered	unaltered	12.0908	2	36937124	chr3:37090666-74027789	0.467195	-0.272241	-332.04	Negative
TCGA-A8-A09Q	TCGA-BRCA	pam50_subtype: LumB	pmc3465532	0.49	unaltered	unaltered	12.7893	6	7445098	chr3:45351896-52796993	0.0330094	0.854315	103.184	Negative
TCGA-GM-A3XN	TCGA-BRCA	pam50_subtype: LumA	pmc3465532	0.38	unaltered	unaltered	12.3936	2	195641768	chr3:2170634-197812401	-0.711441	-0.195606	-221.247	Negative
TCGA-BH-A0DG	TCGA-BRCA	pam50_subtype: LumA	pmc3465532	0.42	altered_loss	copynumber	11.6065	1	30446280	chr3:44175441-74621720	1.00908	0.0299183	-153.412	Negative
TCGA-A2-A0CQ	TCGA-BRCA	pam50_subtype: LumA	pmc3465532	0.8	unaltered	unaltered	12.1669	2	195641768	chr3:2170634-197812401	-2.00962	0.758371	167.534	Negative
TCGA-BH-A1FU	TCGA-BRCA	pam50_subtype: Normal	pmc3465532	0.22	unaltered	unaltered	12.1018	2	25875112	chr3:49075245-74950356	0.756993	0.661608	-324.06	Negative
TCGA-AC-A2BM	TCGA-BRCA	pam50_subtype: LumB	pmc3465532	0.58	unaltered	unaltered	12.388	4	5857938	chr3:47052132-52910069	-0.604416	0.441746	210.939	Negative
TCGA-BH-A1FC	TCGA-BRCA	pam50_subtype: Basal	pmc3465532	0.5	unaltered	unaltered	12.6258	4	24613140	chr3:51720100-76333239	1.59968	1.29876	192.029	Negative
TCGA-B6-A40C	TCGA-BRCA	pam50_subtype: LumA	pmc3465532	0.72	unaltered	unaltered	12.5055	2	47014588	chr3:31675084-78689671	-0.904569	0.400988	142.655	Negative
TCGA-BH-A0AV	TCGA-BRCA	pam50_subtype: Basal	pmc3465532	0.56	unaltered	unaltered	12.5406	4	3266837	chr3:50115923-53382759	0.730028	0.289525	-66.8	Negative
TCGA-A2-A0CM	TCGA-BRCA	pam50_subtype: Basal	pmc3465532	0.38	unaltered	unaltered	12.1551	4	5761550	chr3:51043990-56805539	1.60113	0.872609	73.5279	Negative
TCGA-OL-A5RZ	TCGA-BRCA	pam50_subtype: Her2	pmc3465532	0.88	unaltered	unaltered	12.0326	2	22522710	chr3:51343072-73865781	0.231536	-1.68003	607.186	Negative
TCGA-AO-A0JM	TCGA-BRCA	pam50_subtype: LumB	pmc3465532	0.55	unaltered	unaltered	11.9397	2	11382133	chr3:42361817-53743949	0.433283	0.335268	-0.885597	Negative
TCGA-AO-A03U	TCGA-BRCA	pam50_subtype: Normal	pmc3465532	0.29	unaltered	unaltered	12.0277	2	195641768	chr3:2170634-197812401	0.930549	0.331353	-384.731	Negative
TCGA-E2-A15E	TCGA-BRCA	pam50_subtype: LumA	pmc3465532	0.485	unaltered	unaltered	12.5756	4	19377200	chr3:33975392-53352591	-1.20695	-1.75161	302.769	Negative
TCGA-D8-A140	TCGA-BRCA	pam50_subtype: LumA	pmc3465532	0.7	unaltered	unaltered	12.3629	2	8987804	chr3:52057238-61045041	0.658112	0.291943	8.5368	Negative
TCGA-AC-A2FM	TCGA-BRCA	pam50_subtype: LumA	pmc3465532	0.89	unaltered	unaltered	12.483	4	36907588	chr3:37218569-74126156	-0.428891	-0.780139	-272.395	Negative
TCGA-A2-A0T6	TCGA-BRCA	pam50_subtype: LumA	pmc3465532	0.55	unaltered	unaltered	12.2839	2	195641768	chr3:2170634-197812401	-0.248876	-0.43539	-301.109	Negative
TCGA-AR-A255	TCGA-BRCA	pam50_subtype: LumA	pmc3465532	0.44	unaltered	unaltered	11.5994	2	10881426	chr3:42416908-53298333	0.389715	0.270067	-136.775	Negative
TCGA-A7-A6VY	TCGA-BRCA	pam50_subtype: Basal	pmc3465532	0.59	altered_loss	copynumber	12.2907	1	35785301	chr3:51699919-87485219	1.66921	1.7707	12.8317	Negative
TCGA-PL-A8LV	TCGA-BRCA	pam50_subtype: Basal	pmc3465532	0.48	unaltered	unaltered	12.3938	3	7247907	chr3:46082206-53330112	0.679412	0.141869	60.9179	Negative
TCGA-LL-A6FP	TCGA-BRCA	pam50_subtype: LumA	pmc3465532	0.91	unaltered	unaltered	13.1465	3	40424108	chr3:37513794-77937901	-1.79106	-2.14878	582.12	Negative
TCGA-BH-A1F2	TCGA-BRCA	pam50_subtype: LumB	pmc3465532	0.52	unaltered	unaltered	11.3883	4	52934817	chr3:2170634-55105450	0.177426	0.470298	-206.076	Negative
TCGA-B6-A0RL	TCGA-BRCA	pam50_subtype: LumB	pmc3465532	0.91	unaltered	unaltered	12.7977	2	42529857	chr3:11208031-53737887	-1.31275	-2.23243	1061.9	Negative
TCGA-PE-A5DD	TCGA-BRCA	pam50_subtype: LumA	pmc3465532	0.74	unaltered	unaltered	12.6556	2	102203937	chr3:2170634-104374570	-0.116572	-0.538438	31.298	Negative
TCGA-A1-A0SB	TCGA-BRCA	pam50_subtype: Normal	pmc3465532	0.77	unaltered	unaltered	12.4166	2	195641768	chr3:2170634-197812401	-0.0113891	-4.20214	227.391	Negative
TCGA-AR-A24Z	TCGA-BRCA	pam50_subtype: LumB	pmc3465532	0.81	unaltered	unaltered	11.7449	2	6480554	chr3:50694616-57175169	0.257306	0.184893	160.058	Negative
TCGA-C8-A12K	TCGA-BRCA	pam50_subtype: Basal	pmc3465532	0.53	altered_loss	copynumber	11.69	1	26675468	chr3:46936235-73611702	1.94432	1.88194	-66.865	Negative
TCGA-A8-A06Z	TCGA-BRCA	pam50_subtype: LumB	pmc3465532	0.83	unaltered	unaltered	11.9947	2	881508	chr3:52223619-53105126	-1.08618	0.447087	455.786	Negative
TCGA-A2-A1G0	TCGA-BRCA	pam50_subtype: LumA	pmc3465532	0.51	unaltered	unaltered	12.0752	4	195641768	chr3:2170634-197812401	-0.656725	-0.989716	-238.336	Negative
TCGA-E9-A1NH	TCGA-BRCA	pam50_subtype: LumA	pmc3465532	0.57	unaltered	unaltered	12.3045	2	113129702	chr3:16791750-129921451	-1.20322	-0.933202	-100.109	Negative
TCGA-A1-A0SG	TCGA-BRCA	pam50_subtype: LumA	pmc3465532	0.64	unaltered	unaltered	12.345	2	195641768	chr3:2170634-197812401	-1.26184	-0.218091	117.146	Negative
TCGA-A7-A426	TCGA-BRCA	pam50_subtype: LumA	pmc3465532	0.44	unaltered	unaltered	12.3999	4	195641768	chr3:2170634-197812401	-0.725381	-0.565006	-146.289	Negative
TCGA-E2-A15I	TCGA-BRCA	pam50_subtype: LumA	pmc3465532	0.63	unaltered	unaltered	12.1307	2	18130314	chr3:35994878-54125191	-1.00634	-1.37177	-77.5804	Negative
TCGA-AR-A24X	TCGA-BRCA	pam50_subtype: LumA	pmc3465532	0.72	unaltered	unaltered	12.1977	4	195641768	chr3:2170634-197812401	-0.92937	-1.18495	-27.4126	Negative
TCGA-E2-A14Q	TCGA-BRCA	pam50_subtype: LumA	pmc3465532	0.6	unaltered	unaltered	12.094	2	50271925	chr3:20557486-70829410	-0.605012	-0.895758	-102.271	Negative
TCGA-GM-A2DA	TCGA-BRCA	pam50_subtype: LumA	pmc3465532	0.52	unaltered	unaltered	12.0454	2	68850363	chr3:2170634-71020996	-0.04365	-0.739704	-296.203	Negative
TCGA-BH-A0E9	TCGA-BRCA	pam50_subtype: LumA	pmc3465532	0.24	unaltered	unaltered	11.4977	2	17079284	chr3:41030490-58109773	-0.522901	-1.1271	-172.959	Negative
TCGA-A8-A085	TCGA-BRCA	pam50_subtype: LumB	pmc3465532	0.84	unaltered	unaltered	12.7689	2	62543304	chr3:50180061-112723364	-0.194797	-0.285197	578.803	Negative
TCGA-BH-A1FB	TCGA-BRCA	NA	pmc3465532	NA	unaltered	unaltered	11.9241	2	140774556	chr3:2170634-142945189	NA	NA	-359.32	Negative
TCGA-E9-A2JS	TCGA-BRCA	pam50_subtype: LumB	pmc3465532	0.64	unaltered	unaltered	12.042	2	22966751	chr3:42174077-65140827	0.254969	1.45558	330.421	Negative
TCGA-A8-A075	TCGA-BRCA	pam50_subtype: LumB	pmc3465532	0.52	unaltered	unaltered	12.1875	3	7580386	chr3:45923467-53503852	0.171199	1.20236	67.6525	Negative
TCGA-AC-A3QP	TCGA-BRCA	pam50_subtype: LumA	pmc3465532	0.43	unaltered	unaltered	12.6066	2	195641768	chr3:2170634-197812401	-1.01869	-0.827831	-104.88	Negative
TCGA-A1-A0SO	TCGA-BRCA	NA	pmc3465532	NA	unaltered	unaltered	12.2858	2	1434519	chr3:52274829-53709347	NA	NA	482.148	Negative
TCGA-A8-A06Q	TCGA-BRCA	pam50_subtype: LumB	pmc3465532	0.78	unaltered	unaltered	11.5986	2	10900018	chr3:42985251-53885268	-0.650956	-0.849479	670.385	Negative
TCGA-GM-A3NY	TCGA-BRCA	pam50_subtype: LumA	pmc3465532	0.75	unaltered	unaltered	11.9669	2	4265949	chr3:52333916-56599864	-0.96821	-0.865761	-69.8764	Negative
TCGA-AC-A6IV	TCGA-BRCA	pam50_subtype: LumA	pmc3465532	0.3	unaltered	unaltered	12.4944	2	36199600	chr3:39732056-75931655	0.349408	0.492641	-164.28	Negative
TCGA-EW-A1PH	TCGA-BRCA	pam50_subtype: Basal	pmc3465532	0.75	unaltered	unaltered	12.5074	4	7952984	chr3:51591066-59544049	0.991938	-0.93309	29.5653	Negative
TCGA-D8-A1JT	TCGA-BRCA	pam50_subtype: LumB	pmc3465532	0.88	unaltered	unaltered	11.3314	2	12808853	chr3:41207228-54016080	-1.26326	0.982867	240.955	Negative
TCGA-BH-A201	TCGA-BRCA	pam50_subtype: LumA	pmc3465532	0.56	unaltered	unaltered	12.1191	2	153040725	chr3:2170634-155211358	-0.46171	-0.368764	-129.518	Negative
TCGA-WT-AB44	TCGA-BRCA	pam50_subtype: LumA	pmc3465532	0.61	unaltered	unaltered	12.3036	2	15301422	chr3:41477953-56779374	-1.78162	-1.43405	4.00139	Negative
TCGA-A8-A08X	TCGA-BRCA	pam50_subtype: Her2	pmc3465532	0.35	unaltered	unaltered	12.4621	5	7763150	chr3:44915368-52678517	0.624498	0.449984	75.6403	Negative
TCGA-AN-A0G0	TCGA-BRCA	NA	pmc3465532	NA	unaltered	unaltered	12.2183	NA	2126758	chr3:50828225-52954982	NA	NA	206.673	Negative
TCGA-A2-A04Q	TCGA-BRCA	pam50_subtype: Basal	pmc3465532	0.2	unaltered	unaltered	12.0982	2	12164079	chr3:50467115-62631193	1.7325	2.09305	-179.132	Negative
TCGA-AO-A124	TCGA-BRCA	pam50_subtype: Basal	pmc3465532	0.8	unaltered	unaltered	11.8847	2	24120273	chr3:33808657-57928929	1.08462	-1.15223	204.449	Negative
TCGA-EW-A1OZ	TCGA-BRCA	pam50_subtype: LumB	pmc3465532	0.63	unaltered	unaltered	12.4009	5	2776755	chr3:50016076-52792830	0.422762	0.543802	187.493	Negative
TCGA-E9-A1RA	TCGA-BRCA	pam50_subtype: LumA	pmc3465532	0.38	unaltered	unaltered	12.2057	3	26671481	chr3:39452585-66124065	-1.2522	-0.571561	153.999	Negative
TCGA-A8-A08T	TCGA-BRCA	pam50_subtype: LumA	pmc3465532	0.78	unaltered	unaltered	12.1965	2	16325024	chr3:42361933-58686956	-0.938684	-0.00820266	202.418	Negative
TCGA-A7-A425	TCGA-BRCA	pam50_subtype: LumA	pmc3465532	0.48	unaltered	unaltered	12.7079	6	112980500	chr3:2170634-115151133	-0.825151	-0.239287	-18.4754	Negative
TCGA-E9-A1RC	TCGA-BRCA	pam50_subtype: LumA	pmc3465532	0.8	unaltered	unaltered	12.2656	4	3407082	chr3:50649521-54056602	-1.92138	0.0091628	-286.395	Negative
TCGA-BH-A1FN	TCGA-BRCA	pam50_subtype: LumB	pmc3465532	0.7	unaltered	unaltered	11.4118	2	6982613	chr3:46502344-53484956	0.201453	-0.405177	10.3094	Negative
TCGA-AO-A0JA	TCGA-BRCA	pam50_subtype: LumA	pmc3465532	0.66	altered_loss	copynumber	11.5572	1	25605045	chr3:33765437-59370481	1.01092	0.534055	-100.046	Negative
TCGA-B6-A0IM	TCGA-BRCA	pam50_subtype: LumA	pmc3465532	0.78	unaltered	unaltered	12.6323	2	12866806	chr3:41835922-54702727	0.0431969	0.171864	206.231	Negative
TCGA-A8-A07F	TCGA-BRCA	pam50_subtype: LumA	pmc3465532	0.68	unaltered	unaltered	11.7561	2	176119660	chr3:21692742-197812401	0.0607601	0.350279	87.2399	Negative
TCGA-GM-A2DK	TCGA-BRCA	pam50_subtype: LumA	pmc3465532	0.49	unaltered	unaltered	12.0234	2	5337788	chr3:47867275-53205062	-0.205668	-0.336354	-129.407	Negative
TCGA-A8-A06Y	TCGA-BRCA	pam50_subtype: LumA	pmc3465532	0.92	unaltered	unaltered	12.4476	2	195641768	chr3:2170634-197812401	-0.853992	-1.40319	301.71	Negative
TCGA-A2-A25F	TCGA-BRCA	NA	pmc3465532	NA	unaltered	unaltered	11.9766	2	48758631	chr3:12317394-61076024	NA	NA	-329.562	Negative
TCGA-BH-A209	TCGA-BRCA	pam50_subtype: LumB	pmc3465532	0.25	unaltered	unaltered	12.2675	4	77079009	chr3:24763357-101842365	1.11135	1.81159	-126.347	Negative
TCGA-E2-A14V	TCGA-BRCA	pam50_subtype: Her2	pmc3465532	0.5	unaltered	unaltered	11.7528	2	73843441	chr3:4829788-78673228	0.0241458	-0.120883	183.497	Negative
TCGA-AC-A2FO	TCGA-BRCA	pam50_subtype: LumA	pmc3465532	0.38	unaltered	unaltered	11.8349	2	88198165	chr3:2170634-90368798	0.125992	-0.064449	-309.798	Negative
TCGA-BH-A0BV	TCGA-BRCA	pam50_subtype: LumA	pmc3465532	0.54	unaltered	unaltered	12.1907	4	7830358	chr3:45310644-53141001	-0.157353	0.338952	28.3383	Negative
TCGA-A1-A0SQ	TCGA-BRCA	pam50_subtype: LumA	pmc3465532	0.81	unaltered	unaltered	12.2686	NA	9693736	chr3:43787056-53480791	-0.495064	-0.868511	137.433	Negative
TCGA-BH-A18N	TCGA-BRCA	pam50_subtype: LumA	pmc3465532	0.76	unaltered	unaltered	12.5504	4	40198135	chr3:38234782-78432916	-1.6945	-0.475886	249.725	Negative
TCGA-AR-A2LQ	TCGA-BRCA	pam50_subtype: Normal	pmc3465532	0.19	unaltered	unaltered	12.2557	2	84960142	chr3:2170634-87130775	-0.164729	-0.589996	-373.762	Negative
TCGA-B6-A0RU	TCGA-BRCA	pam50_subtype: Basal	pmc3465532	0.51	unaltered	unaltered	12.9168	2	8522112	chr3:49391528-57913639	0.450893	-0.509432	-73.2154	Negative
TCGA-BH-A0B3	TCGA-BRCA	pam50_subtype: Basal	pmc3465532	0.61	unaltered	unaltered	12.2934	2	62458659	chr3:17549761-80008419	1.27742	1.16286	-86.3917	Negative
TCGA-B6-A0RI	TCGA-BRCA	pam50_subtype: LumA	pmc3465532	0.75	unaltered	unaltered	12.3323	2	46975832	chr3:31403046-78378877	-1.16115	-0.00500942	80.2229	Negative
TCGA-D8-A1JJ	TCGA-BRCA	pam50_subtype: LumB	pmc3465532	0.43	unaltered	unaltered	11.4703	2	21210793	chr3:31763350-52974142	0.312924	0.59238	82.0438	Negative
TCGA-BH-A42U	TCGA-BRCA	NA	pmc3465532	NA	unaltered	unaltered	12.3376	2	109345441	chr3:2170634-111516074	NA	NA	-347.491	Negative
TCGA-A8-A08J	TCGA-BRCA	pam50_subtype: Her2	pmc3465532	0.63	unaltered	unaltered	12.5338	4	39615998	chr3:50837715-90453712	-0.00694475	1.09971	113.756	Negative
TCGA-D8-A1J9	TCGA-BRCA	pam50_subtype: LumB	pmc3465532	0.69	unaltered	unaltered	11.4189	2	63270893	chr3:25794481-89065373	0.504832	1.11537	39.1032	Negative
TCGA-AR-A0TQ	TCGA-BRCA	pam50_subtype: LumB	pmc3465532	0.33	unaltered	unaltered	12.3342	2	92909905	chr3:2170634-95080538	1.16756	1.65596	13.4919	Negative
TCGA-A7-A4SE	TCGA-BRCA	pam50_subtype: Basal	pmc3465532	0.49	unaltered	unaltered	12.3004	2	43582334	chr3:21555475-65137808	0.716599	-0.68328	27.7454	Negative
TCGA-A2-A0SU	TCGA-BRCA	pam50_subtype: LumA	pmc3465532	0.56	unaltered	unaltered	12.1888	4	195641768	chr3:2170634-197812401	-0.499299	-1.23253	-116.458	Negative
TCGA-C8-A26X	TCGA-BRCA	pam50_subtype: Her2	pmc3465532	0.27	unaltered	unaltered	12.2239	4	57214336	chr3:2170634-59384969	0.911185	1.89215	-187.334	Negative
TCGA-BH-A1FJ	TCGA-BRCA	pam50_subtype: LumB	pmc3465532	0.93	unaltered	unaltered	10.8846	2	8622458	chr3:44675876-53298333	-1.29186	0.158856	-546.852	Negative
TCGA-A8-A06T	TCGA-BRCA	pam50_subtype: LumA	pmc3465532	0.68	unaltered	unaltered	12.4073	4	195641768	chr3:2170634-197812401	-0.571295	0.494257	379.596	Negative
TCGA-D8-A27V	TCGA-BRCA	pam50_subtype: LumA	pmc3465532	0.64	unaltered	unaltered	11.8644	4	33369560	chr3:40022805-73392364	-0.50923	-0.360907	-89.4105	Negative
TCGA-A2-A4RY	TCGA-BRCA	pam50_subtype: Normal	pmc3465532	0.24	unaltered	unaltered	12.4466	2	146666805	chr3:2170634-148837438	-0.541244	-2.13536	-242.686	Negative
TCGA-S3-AA11	TCGA-BRCA	pam50_subtype: LumA	pmc3465532	0.6	altered_loss	copynumber	11.9459	1	25817766	chr3:41676616-67494381	-0.585219	-1.48129	352.723	Negative
TCGA-E2-A1IJ	TCGA-BRCA	pam50_subtype: LumA	pmc3465532	0.39	unaltered	unaltered	12.3225	2	195641768	chr3:2170634-197812401	-0.634619	-0.731152	-250.572	Negative
TCGA-AN-A0AL	TCGA-BRCA	pam50_subtype: Basal	pmc3465532	0.78	altered_loss	copynumber	12.2672	1	56851410	chr3:2170634-59022043	2.24825	1.83004	-209.94	Negative
TCGA-AC-A3YJ	TCGA-BRCA	pam50_subtype: LumA	pmc3465532	0.97	unaltered	unaltered	12.6435	2	63719810	chr3:2170634-65890443	-1.79472	-0.671672	260.676	Negative
TCGA-BH-A18S	TCGA-BRCA	pam50_subtype: LumA	pmc3465532	0.89	unaltered	unaltered	11.7433	4	5588182	chr3:47026843-52615024	-1.90153	-1.65534	144.733	Negative
TCGA-D8-A27F	TCGA-BRCA	pam50_subtype: Basal	pmc3465532	0.77	altered_loss	mutation+copynumber	11.9455	1	46987587	chr3:10976909-57964495	1.20796	1.46946	223.212	Negative
TCGA-B6-A0WX	TCGA-BRCA	pam50_subtype: Basal	pmc3465532	0.34	unaltered	unaltered	12.0625	4	25204114	chr3:51617307-76821420	0.660995	0.0348286	-32.4206	Negative
TCGA-BH-A1EV	TCGA-BRCA	pam50_subtype: Her2	pmc3465532	0.6	unaltered	unaltered	11.5228	3	11079128	chr3:42509071-53588198	-0.968705	-1.16091	-504.77	Negative
TCGA-BH-A0C0	TCGA-BRCA	pam50_subtype: LumB	pmc3465532	0.27	unaltered	unaltered	12.0786	2	58142423	chr3:21050376-79192798	0.924659	1.55681	-248.498	Negative
TCGA-BH-A1F0	TCGA-BRCA	pam50_subtype: Basal	pmc3465532	0.19	altered_loss	copynumber	11.8828	1	62260946	chr3:13539536-75800481	1.86626	2.26114	-382.661	Negative
TCGA-D8-A27K	TCGA-BRCA	pam50_subtype: LumA	pmc3465532	0.54	unaltered	unaltered	12.1184	2	86894740	chr3:2170634-89065373	-0.90922	-0.744866	-20.4939	Negative
TCGA-BH-A8FY	TCGA-BRCA	pam50_subtype: LumA	pmc3465532	0.87	unaltered	unaltered	12.218	2	50276678	chr3:2170634-52447311	-1.69332	-1.07671	339.161	Negative
TCGA-E2-A15F	TCGA-BRCA	pam50_subtype: LumA	pmc3465532	0.63	unaltered	unaltered	12.5222	2	36676218	chr3:37529605-74205822	-0.439224	-0.0455915	108.6	Negative
TCGA-A8-A0AD	TCGA-BRCA	pam50_subtype: LumA	pmc3465532	0.76	unaltered	unaltered	12.2894	4	23712537	chr3:28744895-52457431	-1.01005	-0.181456	31.1581	Negative
TCGA-D8-A13Z	TCGA-BRCA	pam50_subtype: Her2	pmc3465532	0.38	unaltered	unaltered	11.786	3	89220293	chr3:2170634-91390926	1.40652	0.65492	-22.9907	Negative
TCGA-D8-A1XB	TCGA-BRCA	pam50_subtype: LumA	pmc3465532	0.63	unaltered	unaltered	12.2219	2	119569471	chr3:50450987-170020457	-0.882806	-0.757275	43.6899	Negative
TCGA-E2-A158	TCGA-BRCA	pam50_subtype: Basal	pmc3465532	1	altered_loss	copynumber	12.4469	1	10162157	chr3:43346442-53508598	0.885942	-3.19587	-418.026	Negative
TCGA-BH-A0C7	TCGA-BRCA	pam50_subtype: LumB	pmc3465532	0.45	unaltered	unaltered	11.5924	2	36222385	chr3:37227548-73449932	0.587769	0.728054	-0.466095	Negative
TCGA-BH-A28O	TCGA-BRCA	pam50_subtype: Normal	pmc3465532	0.22	unaltered	unaltered	12.4667	2	195641768	chr3:2170634-197812401	-0.536706	-1.76567	-302.53	Negative
TCGA-BH-A0B5	TCGA-BRCA	pam50_subtype: LumA	pmc3465532	0.48	unaltered	unaltered	12.409	4	43914088	chr3:31055387-74969474	-0.468228	0.145833	-32.4578	Negative
TCGA-AN-A0FZ	TCGA-BRCA	pam50_subtype: LumA	pmc3465532	0.83	unaltered	unaltered	11.7454	NA	7104037	chr3:46380286-53484322	0.0160334	0.405737	384.579	Negative
TCGA-AN-A04D	TCGA-BRCA	pam50_subtype: Basal	pmc3465532	0.91	altered_loss	copynumber	11.7775	1	5601644	chr3:46952649-52554292	1.45487	-1.36293	451.374	Negative
TCGA-EW-A1P4	TCGA-BRCA	pam50_subtype: Basal	pmc3465532	0.42	unaltered	unaltered	12.3469	2	9679094	chr3:43824759-53503852	1.83569	1.18152	-59.5298	Negative
TCGA-LD-A9QF	TCGA-BRCA	NA	pmc3465532	NA	unaltered	unaltered	12.4632	2	84041742	chr3:2170634-86212375	NA	NA	-295.866	Negative
TCGA-AR-A2LE	TCGA-BRCA	pam50_subtype: LumA	pmc3465532	0.74	unaltered	unaltered	11.9673	2	70587308	chr3:8561253-79148560	-0.561722	-1.14011	90.7264	Negative
TCGA-A7-A0CH	TCGA-BRCA	pam50_subtype: LumA	pmc3465532	0.78	unaltered	unaltered	12.232	2	75255347	chr3:2170634-77425980	-1.80815	-1.18328	-396.031	Negative
TCGA-AN-A0AT	TCGA-BRCA	pam50_subtype: Basal	pmc3465532	0.64	unaltered	unaltered	11.9857	2	15860090	chr3:48274287-64134376	1.37183	0.320351	225.486	Negative
TCGA-E2-A1IE	TCGA-BRCA	pam50_subtype: LumA	pmc3465532	0.71	altered_loss	copynumber	11.8219	1	50014461	chr3:37529605-87544065	-0.029747	-1.28306	274.691	Negative
TCGA-A8-A09K	TCGA-BRCA	NA	pmc3465532	NA	unaltered	unaltered	12.7239	4	6675994	chr3:46146447-52822440	NA	NA	484.465	Negative
TCGA-BH-A0DQ	TCGA-BRCA	pam50_subtype: LumA	pmc3465532	0.63	unaltered	unaltered	12.0017	2	43096128	chr3:30151286-73247413	-0.133108	-0.296459	-260.882	Negative
TCGA-EW-A424	TCGA-BRCA	NA	pmc3465532	0.98	NA	NA	12.4895	NA	39526309	chr3:36550379-76076687	NA	NA	123.536	Negative
TCGA-B6-A0IC	TCGA-BRCA	pam50_subtype: LumA	pmc3465532	0.94	unaltered	unaltered	12.4	2	115010306	chr3:2170634-117180939	-2.40398	-1.42011	707.896	Negative
TCGA-C8-A3M8	TCGA-BRCA	pam50_subtype: LumB	pmc3465532	0.67	altered_loss	copynumber	11.8757	1	23431536	chr3:41071585-64503120	0.402181	0.168868	224.352	Negative
TCGA-BH-A0HB	TCGA-BRCA	pam50_subtype: LumA	pmc3465532	0.65	altered_loss	copynumber	11.607	1	21328744	chr3:50961385-72290128	0.725523	0.530054	21.5702	Negative
TCGA-E2-A159	TCGA-BRCA	pam50_subtype: Basal	pmc3465532	0.5	unaltered	unaltered	11.89	2	32326842	chr3:41030490-73357331	1.42252	0.45332	-48.8882	Negative
TCGA-A8-A07I	TCGA-BRCA	pam50_subtype: Her2	pmc3465532	0.71	unaltered	unaltered	12.3648	2	51634617	chr3:2170634-53805250	0.919647	0.375008	42.264	Negative
TCGA-BH-A0EB	TCGA-BRCA	pam50_subtype: LumA	pmc3465532	0.41	unaltered	unaltered	12.2479	4	171913019	chr3:25899383-197812401	-0.350967	0.0665375	-153.132	Negative
TCGA-EW-A6SC	TCGA-BRCA	pam50_subtype: LumA	pmc3465532	0.63	unaltered	unaltered	12.144	2	195641768	chr3:2170634-197812401	-0.366464	0.0609811	-163.65	Negative
TCGA-AR-A1AY	TCGA-BRCA	pam50_subtype: Basal	pmc3465532	0.79	unaltered	unaltered	12.9414	2	26679495	chr3:52013405-78692899	0.847586	-0.579993	240.536	Negative
TCGA-B6-A0X0	TCGA-BRCA	pam50_subtype: LumA	pmc3465532	0.67	unaltered	unaltered	12.4195	2	83920998	chr3:10096385-94017382	-1.7169	-2.43427	357.929	Negative
TCGA-A8-A08L	TCGA-BRCA	pam50_subtype: Her2	pmc3465532	0.75	unaltered	unaltered	11.7957	2	47155830	chr3:20979534-68135363	1.13436	-0.0784705	179.937	Negative
TCGA-AO-A12F	TCGA-BRCA	pam50_subtype: Basal	pmc3465532	0.77	unaltered	unaltered	12.3114	5	28154594	chr3:35076284-63230877	0.676016	0.368602	129.975	Negative
TCGA-D8-A1JI	TCGA-BRCA	pam50_subtype: LumB	pmc3465532	0.89	unaltered	unaltered	12.3605	4	2935791	chr3:50486790-53422580	-2.10916	-0.863746	271.989	Negative
TCGA-D8-A13Y	TCGA-BRCA	pam50_subtype: LumB	pmc3465532	0.92	unaltered	unaltered	12.5385	2	6997888	chr3:46402855-53400742	-0.839642	-0.236809	378.857	Negative
TCGA-BH-AB28	TCGA-BRCA	pam50_subtype: LumA	pmc3465532	0.6	unaltered	unaltered	12.5534	2	38264616	chr3:39413824-77678439	-0.575007	-0.3773	69.7089	Negative
TCGA-BH-A0E1	TCGA-BRCA	pam50_subtype: LumA	pmc3465532	0.74	unaltered	unaltered	12.1736	2	26542780	chr3:45690292-72233071	-1.50708	0.419218	88.7814	Negative
TCGA-E9-A1RB	TCGA-BRCA	pam50_subtype: LumB	pmc3465532	0.57	unaltered	unaltered	11.9537	4	69315554	chr3:2170634-71486187	-0.514433	0.792046	-457.156	Negative
TCGA-C8-A135	TCGA-BRCA	pam50_subtype: Her2	pmc3465532	0.25	unaltered	unaltered	11.4603	2	88068178	chr3:2170634-90238811	0.932937	0.466539	-160.362	Negative
TCGA-OL-A6VQ	TCGA-BRCA	pam50_subtype: LumA	pmc3465532	0.39	unaltered	unaltered	12.3314	2	195641768	chr3:2170634-197812401	-1.1449	-1.88151	-323.323	Negative
TCGA-AN-A0XV	TCGA-BRCA	pam50_subtype: LumA	pmc3465532	0.52	unaltered	unaltered	11.623	2	195641768	chr3:2170634-197812401	-0.129709	0.288805	-228.201	Negative
TCGA-LD-A74U	TCGA-BRCA	pam50_subtype: LumA	pmc3465532	0.39	unaltered	unaltered	12.4116	4	195641768	chr3:2170634-197812401	-0.237352	-0.629876	-96.8572	Negative
TCGA-BH-A0DL	TCGA-BRCA	pam50_subtype: Basal	pmc3465532	0.5	unaltered	unaltered	11.6982	2	87998574	chr3:2170634-90169207	1.60288	1.38372	-117.101	Negative
TCGA-A2-A04N	TCGA-BRCA	pam50_subtype: LumA	pmc3465532	0.72	unaltered	unaltered	12.1455	2	195641768	chr3:2170634-197812401	-1.26429	-0.476272	-38.3316	Negative
TCGA-AR-A2LN	TCGA-BRCA	pam50_subtype: LumA	pmc3465532	0.42	unaltered	unaltered	12.0942	2	38311911	chr3:33867655-72179565	-0.72369	-1.70823	-359.79	Negative
TCGA-AR-A254	TCGA-BRCA	pam50_subtype: Her2	pmc3465532	0.45	unaltered	unaltered	11.6578	3	17120995	chr3:45971809-63092803	0.282203	2.10632	-69.6918	Negative
TCGA-E2-A1B0	TCGA-BRCA	pam50_subtype: Her2	pmc3465532	0.45	unaltered	unaltered	12.0271	3	49216850	chr3:42174077-91390926	0.821138	1.98505	-25.1169	Negative
TCGA-A2-A4RW	TCGA-BRCA	pam50_subtype: LumA	pmc3465532	0.49	altered_loss	copynumber	11.9879	1	27992716	chr3:36120363-64113078	0.281523	-0.853354	57.858	Negative
TCGA-BH-A0BD	TCGA-BRCA	pam50_subtype: LumB	pmc3465532	0.68	unaltered	unaltered	12.1494	2	195641768	chr3:2170634-197812401	0.150074	1.03574	-59.3001	Negative
TCGA-AQ-A1H3	TCGA-BRCA	pam50_subtype: LumA	pmc3465532	0.59	unaltered	unaltered	12.0197	2	194040174	chr3:2170634-196210807	-0.835611	0.23688	-120.789	Negative
TCGA-5T-A9QA	TCGA-BRCA	pam50_subtype: LumB	pmc3465532	0.83	unaltered	unaltered	12.5754	3	10732606	chr3:42696512-53429117	-0.158172	-1.55557	719.57	Negative
TCGA-E2-A1IH	TCGA-BRCA	pam50_subtype: LumA	pmc3465532	0.44	unaltered	unaltered	11.7451	4	37099150	chr3:37397204-74496353	0.449903	1.23135	-339.611	Negative
TCGA-E2-A107	TCGA-BRCA	pam50_subtype: LumA	pmc3465532	0.45	unaltered	unaltered	12.4435	2	38369419	chr3:14420014-52789432	-0.640593	0.285016	221.516	Negative
TCGA-BH-A0DV	TCGA-BRCA	pam50_subtype: LumA	pmc3465532	0.31	unaltered	unaltered	11.9023	2	177063771	chr3:2170634-179234404	-0.622831	0.333147	-353.386	Negative
TCGA-AC-A2FB	TCGA-BRCA	pam50_subtype: LumA	pmc3465532	0.23	unaltered	unaltered	11.975	2	171613031	chr3:7601412-179214442	0.401155	0.471097	-479.254	Negative
TCGA-A2-A0ER	TCGA-BRCA	pam50_subtype: LumA	pmc3465532	0.77	unaltered	unaltered	12.5801	4	6231788	chr3:46684600-52916387	-0.828764	-0.515597	121.724	Negative
TCGA-GM-A2DO	TCGA-BRCA	pam50_subtype: LumB	pmc3465532	0.36	unaltered	unaltered	12.2585	2	162259774	chr3:35552628-197812401	0.506077	0.254186	12.5721	Negative
TCGA-BH-A42T	TCGA-BRCA	pam50_subtype: LumB	pmc3465532	0.76	altered_loss	copynumber	12.3019	1	11743919	chr3:50968901-62712819	0.338541	0.349502	233.344	Negative
TCGA-A2-A3Y0	TCGA-BRCA	pam50_subtype: Basal	pmc3465532	0.63	unaltered	unaltered	12.9292	3	31189428	chr3:41228040-72417467	1.49593	1.20563	221.38	Negative
TCGA-D8-A1JL	TCGA-BRCA	pam50_subtype: Basal	pmc3465532	0.42	unaltered	unaltered	12.1483	2	62797177	chr3:48571168-111368344	1.73852	1.28394	-105.43	Negative
TCGA-B6-A0X4	TCGA-BRCA	pam50_subtype: LumA	pmc3465532	0.81	unaltered	unaltered	12.0434	2	195641768	chr3:2170634-197812401	-2.77718	-2.31952	396.38	Negative
TCGA-AR-A1AS	TCGA-BRCA	pam50_subtype: LumA	pmc3465532	0.77	unaltered	unaltered	12.6831	3	38990047	chr3:15053261-54043307	-1.95252	-0.960603	470.898	Negative
TCGA-A8-A08A	TCGA-BRCA	pam50_subtype: LumA	pmc3465532	0.7	unaltered	unaltered	12.4445	2	195641768	chr3:2170634-197812401	-1.39032	-0.0222327	272.328	Negative
TCGA-A1-A0SK	TCGA-BRCA	pam50_subtype: Basal	pmc3465532	0.95	unaltered	unaltered	11.2628	2	28735708	chr3:51669048-80404755	0.213017	-0.766607	410.967	Negative
TCGA-GM-A2DF	TCGA-BRCA	pam50_subtype: Basal	pmc3465532	0.36	unaltered	unaltered	12.1641	2	20774840	chr3:37401946-58176785	1.02157	0.689048	-20.4414	Negative
TCGA-A7-A13G	TCGA-BRCA	pam50_subtype: LumA	pmc3465532	0.86	unaltered	unaltered	11.3454	2	9096134	chr3:45174031-54270164	-1.15903	-1.84121	100.982	Negative
TCGA-BH-A0B1	TCGA-BRCA	NA	pmc3465532	NA	unaltered	unaltered	11.9931	NA	29454925	chr3:35702444-65157368	NA	NA	-150.977	Negative
TCGA-C8-A1HN	TCGA-BRCA	pam50_subtype: LumB	pmc3465532	0.72	unaltered	unaltered	12.2276	3	15080619	chr3:42193527-57274145	-0.151318	0.381871	241.477	Negative
TCGA-A8-A0A2	TCGA-BRCA	pam50_subtype: LumA	pmc3465532	0.65	unaltered	unaltered	12.3063	4	41960065	chr3:37585621-79545685	-0.576225	-0.050501	117.057	Negative
TCGA-BH-A1F5	TCGA-BRCA	pam50_subtype: LumA	pmc3465532	0.83	unaltered	unaltered	11.0708	2	46587443	chr3:16639479-63226921	-1.8474	-0.460555	98.4103	Negative
TCGA-A7-A4SF	TCGA-BRCA	pam50_subtype: Her2	pmc3465532	0.77	unaltered	unaltered	12.2064	2	58015636	chr3:30962871-88978506	0.839838	0.0965543	497.792	Negative
TCGA-AR-A250	TCGA-BRCA	pam50_subtype: LumB	pmc3465532	0.53	unaltered	unaltered	12.1504	2	6933102	chr3:46054893-52987994	1.0657	1.61889	-59.4918	Negative
TCGA-A2-A04U	TCGA-BRCA	pam50_subtype: Basal	pmc3465532	0.82	altered_loss	copynumber	11.5151	1	8684224	chr3:48354819-57039042	0.953588	-1.42865	380.906	Negative
TCGA-D8-A1X5	TCGA-BRCA	pam50_subtype: LumB	pmc3465532	0.57	unaltered	unaltered	11.6027	2	62986405	chr3:2170634-65157038	0.226502	0.0460503	22.4394	Negative
TCGA-E2-A1BC	TCGA-BRCA	pam50_subtype: LumA	pmc3465532	0.56	unaltered	unaltered	12.6834	2	157835027	chr3:39977375-197812401	-1.33852	-2.92556	-232.69	Negative
TCGA-BH-A0BG	TCGA-BRCA	pam50_subtype: Basal	pmc3465532	0.54	unaltered	unaltered	11.6857	2	79705283	chr3:11757017-91462299	1.6644	1.09302	-100.383	Negative
TCGA-E2-A572	TCGA-BRCA	NA	pmc3465532	NA	unaltered	unaltered	13.1418	NA	2162433	chr3:50630398-52792830	NA	NA	318.538	Negative
TCGA-E2-A1B4	TCGA-BRCA	pam50_subtype: LumA	pmc3465532	0.8	unaltered	unaltered	12.2742	2	53692673	chr3:2170634-55863306	-2.16166	-1.70187	213.478	Negative
TCGA-A8-A08I	TCGA-BRCA	pam50_subtype: LumB	pmc3465532	0.65	unaltered	unaltered	12.4299	3	8849240	chr3:44379612-53228851	-0.0317529	1.05062	87.2776	Negative
TCGA-D8-A1X8	TCGA-BRCA	pam50_subtype: LumA	pmc3465532	0.59	unaltered	unaltered	12.1248	2	156859968	chr3:2170634-159030601	-0.338085	0.0293946	-90.0293	Negative
TCGA-BH-A0DK	TCGA-BRCA	pam50_subtype: LumA	pmc3465532	0.52	altered_loss	copynumber	11.6377	1	22357996	chr3:34546376-56904371	1.3798	1.12877	-338.488	Negative
TCGA-A8-A09W	TCGA-BRCA	pam50_subtype: LumB	pmc3465532	0.73	unaltered	unaltered	12.0861	2	61580351	chr3:38023244-99603594	0.424234	1.05273	1.77166	Negative
TCGA-BH-A1FD	TCGA-BRCA	pam50_subtype: LumB	pmc3465532	0.78	unaltered	unaltered	12.6018	2	6392831	chr3:46733286-53126116	-0.279123	0.606978	164.296	Negative
TCGA-BH-A0BF	TCGA-BRCA	pam50_subtype: LumB	pmc3465532	0.43	altered_loss	copynumber	11.5982	1	11347412	chr3:48372707-59720118	0.86826	0.528748	-243.5	Negative
TCGA-LL-A7SZ	TCGA-BRCA	pam50_subtype: LumA	pmc3465532	0.28	unaltered	unaltered	12.4912	2	70536892	chr3:13671990-84208881	-0.158051	1.16343	88.6584	Negative
TCGA-A8-A07C	TCGA-BRCA	NA	pmc3465532	NA	NA	NA	10.9706	NA	16693972	chr3:46352479-63046450	NA	NA	159.106	Negative
TCGA-AC-A5XS	TCGA-BRCA	pam50_subtype: LumA	pmc3465532	0.48	unaltered	unaltered	11.5313	2	35663333	chr3:38316326-73979658	0.133889	-0.303163	-111.996	Negative
TCGA-AR-A24R	TCGA-BRCA	pam50_subtype: LumB	pmc3465532	0.57	unaltered	unaltered	12.2924	5	195641768	chr3:2170634-197812401	-0.0584763	0.834452	134.309	Negative
TCGA-A7-A13H	TCGA-BRCA	pam50_subtype: LumA	pmc3465532	0.44	altered_loss	copynumber	12.0206	1	573235	chr3:52202746-52775980	-0.264867	-0.425409	-88.5494	Negative
TCGA-E9-A1NA	TCGA-BRCA	pam50_subtype: LumB	pmc3465532	0.61	unaltered	unaltered	12.3617	2	9978947	chr3:43775759-53754705	0.994434	1.01523	-332.298	Negative
TCGA-A2-A1FZ	TCGA-BRCA	pam50_subtype: LumA	pmc3465532	0.48	altered_loss	copynumber	11.5806	1	53942990	chr3:19114557-73057546	-0.128747	-0.728485	-54.5511	Negative
TCGA-OL-A5RW	TCGA-BRCA	pam50_subtype: Basal	pmc3465532	0.79	altered_loss	copynumber	11.8158	1	17999151	chr3:45712087-63711237	0.513708	-1.32598	153.548	Negative
TCGA-AC-A3EH	TCGA-BRCA	pam50_subtype: LumA	pmc3465532	0.7	unaltered	unaltered	12.6256	4	22953435	chr3:42309316-65262750	-0.858408	-0.643526	195.735	Negative
TCGA-EW-A423	TCGA-BRCA	pam50_subtype: LumA	pmc3465532	0.69	unaltered	unaltered	12.1429	2	45334557	chr3:33203542-78538098	-0.203074	-0.432227	307.747	Negative
TCGA-D8-A1XU	TCGA-BRCA	pam50_subtype: LumA	pmc3465532	0.67	altered_loss	copynumber	11.573	1	70780061	chr3:3236161-74016221	0.0969735	0.400694	36.6899	Negative
TCGA-A2-A0D1	TCGA-BRCA	pam50_subtype: Her2	pmc3465532	0.76	unaltered	unaltered	11.8792	2	43399113	chr3:36167942-79567054	0.577129	0.0322079	474.131	Negative
TCGA-BH-A0C3	TCGA-BRCA	pam50_subtype: LumB	pmc3465532	0.39	unaltered	unaltered	12.0368	2	195641768	chr3:2170634-197812401	0.721949	0.250164	-239.095	Negative
TCGA-AO-A0J4	TCGA-BRCA	pam50_subtype: Basal	pmc3465532	0.45	unaltered	unaltered	11.8835	2	16835706	chr3:44582284-61417989	1.4472	1.53185	-78.5497	Negative
TCGA-MS-A51U	TCGA-BRCA	pam50_subtype: LumA	pmc3465532	0.22	unaltered	unaltered	12.3753	NA	195641768	chr3:2170634-197812401	-0.896287	-1.13693	-188.006	Negative
TCGA-A8-A07P	TCGA-BRCA	pam50_subtype: LumA	pmc3465532	0.77	unaltered	unaltered	12.3702	2	2806917	chr3:50607217-53414133	-0.216789	0.122411	207.871	Negative
TCGA-E9-A1RI	TCGA-BRCA	pam50_subtype: LumA	pmc3465532	0.59	unaltered	unaltered	11.7124	2	8741102	chr3:45268225-54009326	-0.617437	-0.374127	-428.999	Negative
TCGA-E9-A295	TCGA-BRCA	pam50_subtype: LumA	pmc3465532	0.47	unaltered	unaltered	12.0941	2	74377801	chr3:2170634-76548434	-0.0053961	0.142247	-43.7915	Negative
TCGA-A2-A0CY	TCGA-BRCA	NA	pmc3465532	NA	NA	NA	11.835	NA	42511707	chr3:46601651-89113357	NA	NA	342.051	Negative
TCGA-OL-A66I	TCGA-BRCA	pam50_subtype: Basal	pmc3465532	0.28	unaltered	unaltered	12.5339	3	20920183	chr3:37886253-58806435	1.59806	0.964737	-52.2937	Negative
TCGA-C8-A138	TCGA-BRCA	pam50_subtype: Her2	pmc3465532	0.43	unaltered	unaltered	11.9403	4	74215280	chr3:2170634-76385913	0.0940227	1.12435	-167.708	Negative
TCGA-A2-A0YF	TCGA-BRCA	pam50_subtype: LumA	pmc3465532	0.81	unaltered	unaltered	11.7332	2	37308213	chr3:36533782-73841994	-0.391629	0.410747	-16.6467	Negative
TCGA-E2-A15L	TCGA-BRCA	pam50_subtype: LumA	pmc3465532	0.85	unaltered	unaltered	12.2222	2	37983701	chr3:36210223-74193923	-0.963672	-0.104437	91.1697	Negative
TCGA-EW-A1IX	TCGA-BRCA	pam50_subtype: LumA	pmc3465532	0.55	unaltered	unaltered	12.476	2	81959249	chr3:2170634-84129882	-1.01566	-1.29522	-122.594	Negative
TCGA-5L-AAT1	TCGA-BRCA	NA	pmc3465532	NA	unaltered	unaltered	12.6481	2	195641768	chr3:2170634-197812401	NA	NA	-89.6527	Negative
TCGA-B6-A0RQ	TCGA-BRCA	NA	pmc3465532	NA	unaltered	unaltered	12.0996	2	103825582	chr3:23730116-127555697	NA	NA	-48.5274	Negative
TCGA-D8-A1X9	TCGA-BRCA	pam50_subtype: LumA	pmc3465532	0.75	unaltered	unaltered	12.3684	2	50431511	chr3:8529188-58960698	0.480063	0.903647	99.5238	Negative
TCGA-B6-A0RG	TCGA-BRCA	pam50_subtype: LumA	pmc3465532	0.9	unaltered	unaltered	12.5491	4	17998430	chr3:50859538-68857967	-0.1844	-0.977969	245.342	Negative
TCGA-A8-A08F	TCGA-BRCA	pam50_subtype: LumB	pmc3465532	0.61	unaltered	unaltered	12.8223	4	6671447	chr3:46263115-52934561	0.783917	1.17681	178.86	Negative
TCGA-A2-A0YI	TCGA-BRCA	pam50_subtype: LumA	pmc3465532	0.44	unaltered	unaltered	11.8121	4	51928327	chr3:9306809-61235135	0.021632	-0.0410426	-225.311	Negative
TCGA-A8-A09B	TCGA-BRCA	pam50_subtype: LumA	pmc3465532	0.69	unaltered	unaltered	12.5812	4	129545714	chr3:2170634-131716347	-1.41809	-1.11251	199.753	Negative
TCGA-PL-A8LZ	TCGA-BRCA	pam50_subtype: Basal	pmc3465532	0.25	unaltered	unaltered	12.2452	2	24854321	chr3:34818224-59672544	2.40067	0.962595	-263.1	Negative
TCGA-E9-A54X	TCGA-BRCA	pam50_subtype: LumB	pmc3465532	0.77	unaltered	unaltered	12.1785	2	7054858	chr3:45920518-52975375	-2.84732	-2.38726	635.724	Negative
TCGA-C8-A26V	TCGA-BRCA	pam50_subtype: LumB	pmc3465532	0.77	altered_loss	copynumber	11.4237	1	1307235	chr3:51865544-53172778	0.203456	0.802902	143.571	Negative
TCGA-D8-A1JD	TCGA-BRCA	pam50_subtype: LumB	pmc3465532	0.5	unaltered	unaltered	12.028	3	25381494	chr3:29429171-54810664	0.330346	1.58905	66.7735	Negative
TCGA-EW-A1PB	TCGA-BRCA	pam50_subtype: Basal	pmc3465532	0.52	altered_loss	copynumber	12.3853	1	7046279	chr3:45382552-52428830	2.67184	1.88356	75.2261	Negative
TCGA-OL-A5D7	TCGA-BRCA	pam50_subtype: Basal	pmc3465532	0.62	unaltered	unaltered	14.0676	4	491196	chr3:52331245-52822440	1.60925	0.0378217	417.084	Negative
TCGA-AO-A0JL	TCGA-BRCA	NA	pmc3465532	0.64	NA	NA	12.2358	NA	50522502	chr3:37947245-88469746	NA	NA	89.4351	Negative
TCGA-OL-A6VR	TCGA-BRCA	pam50_subtype: LumA	pmc3465532	0.78	unaltered	unaltered	12.4475	2	76807452	chr3:3552885-80360336	-2.05118	-1.25109	193.082	Negative
TCGA-BH-A0DZ	TCGA-BRCA	pam50_subtype: LumA	pmc3465532	0.65	unaltered	unaltered	11.1789	2	45913179	chr3:39063661-84976839	0.787115	0.265476	-21.9178	Negative
TCGA-E9-A3QA	TCGA-BRCA	pam50_subtype: Basal	pmc3465532	0.3	altered_loss	copynumber	12.2328	1	8929208	chr3:45638946-54568153	1.95771	2.01877	-69.3631	Negative
TCGA-OL-A5RY	TCGA-BRCA	pam50_subtype: Normal	pmc3465532	0.73	unaltered	unaltered	11.8427	2	40395471	chr3:39832556-80228026	1.26698	0.818539	-356.662	Negative
TCGA-OL-A5D6	TCGA-BRCA	pam50_subtype: Normal	pmc3465532	0.5	unaltered	unaltered	12.5885	2	180858715	chr3:2170634-183029348	-0.249812	-0.687707	-55.4	Negative
TCGA-E2-A106	TCGA-BRCA	NA	pmc3465532	NA	NA	NA	12.4174	NA	64727727	chr3:2170634-66898360	NA	NA	371.751	Negative
TCGA-BH-A18J	TCGA-BRCA	pam50_subtype: LumA	pmc3465532	0.51	altered_loss	copynumber	12.0029	1	18948807	chr3:35049143-53997949	0.120083	0.143091	-352.103	Negative
TCGA-A1-A0SJ	TCGA-BRCA	pam50_subtype: LumA	pmc3465532	0.61	unaltered	unaltered	11.9213	3	92141905	chr3:2170634-94312538	-0.0581114	0.288941	-65.8896	Negative
TCGA-LL-A441	TCGA-BRCA	pam50_subtype: Normal	pmc3465532	0.22	unaltered	unaltered	12.1041	2	10304253	chr3:46228658-56532910	1.33912	-0.135337	-84.8005	Negative
TCGA-A2-A0T2	TCGA-BRCA	pam50_subtype: Basal	pmc3465532	0.7	altered_loss	copynumber	11.6687	1	43697777	chr3:47764523-91462299	0.743549	-1.79354	81.6691	Negative
TCGA-AO-A0J5	TCGA-BRCA	pam50_subtype: LumA	pmc3465532	0.64	unaltered	unaltered	11.7002	2	59419063	chr3:27521122-86940184	0.556586	-0.0503894	-42.3273	Negative
TCGA-BH-A0HI	TCGA-BRCA	pam50_subtype: LumA	pmc3465532	0.71	unaltered	unaltered	12.0959	2	195641768	chr3:2170634-197812401	-1.34778	0.0136161	-91.8781	Negative
TCGA-BH-A1EX	TCGA-BRCA	pam50_subtype: LumA	pmc3465532	0.64	unaltered	unaltered	12.1195	4	157059684	chr3:2170634-159230317	0.000656832	0.3737	-153.978	Negative
TCGA-A8-A096	TCGA-BRCA	pam50_subtype: LumB	pmc3465532	0.63	unaltered	unaltered	12.1714	4	172062502	chr3:2170634-174233135	-0.0376193	1.61786	-135.238	Negative
TCGA-BH-A0H6	TCGA-BRCA	pam50_subtype: LumA	pmc3465532	0.71	unaltered	unaltered	12.0555	2	16213402	chr3:37195479-53408880	-1.4639	-0.195054	115.413	Negative
TCGA-A2-A0CT	TCGA-BRCA	pam50_subtype: LumA	pmc3465532	0.8	unaltered	unaltered	11.6027	2	38179553	chr3:43765390-81944942	-0.126401	-0.678617	107.149	Negative
TCGA-BH-A0W5	TCGA-BRCA	pam50_subtype: LumA	pmc3465532	0.33	unaltered	unaltered	12.0448	4	195641768	chr3:2170634-197812401	-0.14373	0.27263	-224.517	Negative
TCGA-LQ-A4E4	TCGA-BRCA	pam50_subtype: LumA	pmc3465532	0.84	unaltered	unaltered	12.8437	2	33959985	chr3:37451015-71410999	-0.419347	-1.98446	387.044	Negative
TCGA-C8-A8HQ	TCGA-BRCA	pam50_subtype: LumB	pmc3465532	0.61	altered_loss	copynumber	12.0014	1	68059435	chr3:21628108-89687542	1.10821	1.84377	-15.3009	Negative
TCGA-AR-A0TR	TCGA-BRCA	pam50_subtype: LumA	pmc3465532	0.75	unaltered	unaltered	12.4097	4	43518576	chr3:30082738-73601313	-1.6603	-2.72478	444.691	Negative
TCGA-A7-A3J1	TCGA-BRCA	pam50_subtype: LumA	pmc3465532	0.55	unaltered	unaltered	12.4126	2	195641768	chr3:2170634-197812401	0.0215116	0.56603	-31.9884	Negative
TCGA-A8-A08B	TCGA-BRCA	pam50_subtype: Her2	pmc3465532	0.66	altered_loss	copynumber	11.3323	1	49309203	chr3:34832885-84142087	-0.129415	-0.685438	284.995	Negative
TCGA-BH-A1FM	TCGA-BRCA	pam50_subtype: LumB	pmc3465532	0.7	unaltered	unaltered	10.3462	2	20978482	chr3:38534260-59512741	0.244988	-0.151012	8.94502	Negative
TCGA-A8-A07U	TCGA-BRCA	pam50_subtype: Basal	pmc3465532	0.19	unaltered	unaltered	11.8191	2	64216029	chr3:2170634-66386662	2.11322	1.33997	-153.491	Negative
TCGA-E2-A9RU	TCGA-BRCA	pam50_subtype: LumB	pmc3465532	0.54	unaltered	unaltered	12.159	NA	8010797	chr3:50315027-58325823	-0.517926	-0.376106	332.022	Negative
TCGA-B6-A1KN	TCGA-BRCA	pam50_subtype: LumB	pmc3465532	0.56	unaltered	unaltered	12.3205	4	11653629	chr3:42321096-53974724	0.681123	0.660671	10.1437	Negative
TCGA-A7-A5ZV	TCGA-BRCA	pam50_subtype: Basal	pmc3465532	0.77	altered_loss	copynumber	11.817	1	16045868	chr3:38923839-54969706	1.18899	-0.0235942	412.497	Negative
TCGA-EW-A1P6	TCGA-BRCA	pam50_subtype: LumA	pmc3465532	0.75	unaltered	unaltered	12.3634	2	12751625	chr3:41439191-54190815	-1.33726	-1.13659	158.528	Negative
TCGA-XX-A899	TCGA-BRCA	pam50_subtype: LumA	pmc3465532	0.38	unaltered	unaltered	12.3803	2	195641768	chr3:2170634-197812401	-0.225495	0.0578451	-224.52	Negative
TCGA-B6-A0I6	TCGA-BRCA	NA	pmc3465532	NA	unaltered	unaltered	12.1229	NA	21668759	chr3:41571856-63240614	NA	NA	155.635	Negative
TCGA-E9-A249	TCGA-BRCA	pam50_subtype: LumB	pmc3465532	0.69	unaltered	unaltered	12.2053	4	5853188	chr3:46961854-52815041	-1.71001	-0.165077	283.426	Negative
TCGA-A2-A0ST	TCGA-BRCA	NA	pmc3465532	NA	unaltered	unaltered	12.1258	2	99964164	chr3:29638604-129602767	NA	NA	-323.092	Negative
TCGA-S3-AA14	TCGA-BRCA	pam50_subtype: LumA	pmc3465532	0.66	unaltered	unaltered	12.4552	2	6568825	chr3:46926533-53495357	-0.742398	-1.23362	95.907	Negative
TCGA-B6-A0WS	TCGA-BRCA	pam50_subtype: LumA	pmc3465532	0.53	altered_loss	copynumber	11.8957	1	79919467	chr3:11542833-91462299	0.475911	0.717018	-6.76499	Negative
TCGA-AR-A0TS	TCGA-BRCA	pam50_subtype: Basal	pmc3465532	0.29	unaltered	unaltered	12.122	2	28127715	chr3:28270153-56397867	1.49419	0.0911203	-103.514	Negative
TCGA-Z7-A8R6	TCGA-BRCA	pam50_subtype: LumB	pmc3465532	0.8	unaltered	unaltered	12.488	2	32244670	chr3:20611154-52855823	-0.6888	0.617781	243.221	Negative
TCGA-BH-A18M	TCGA-BRCA	pam50_subtype: LumA	pmc3465532	0.41	unaltered	unaltered	12.1998	2	195641768	chr3:2170634-197812401	-0.266796	-0.309174	-474.666	Negative
TCGA-E2-A1B5	TCGA-BRCA	pam50_subtype: LumA	pmc3465532	0.17	unaltered	unaltered	11.9557	2	91845194	chr3:2170634-94015827	0.807131	1.10057	-422.145	Negative
TCGA-LL-A5YN	TCGA-BRCA	pam50_subtype: LumA	pmc3465532	0.34	unaltered	unaltered	12.507	3	52140071	chr3:2170634-54310704	0.269185	0.0436583	23.8084	Negative
TCGA-E2-A15A	TCGA-BRCA	pam50_subtype: LumB	pmc3465532	0.475	unaltered	unaltered	11.7275	2	53925108	chr3:13541076-67466183	0.942232	1.42266	153.763	Negative
TCGA-A2-A3KD	TCGA-BRCA	pam50_subtype: LumA	pmc3465532	0.5	unaltered	unaltered	12.2679	2	195641768	chr3:2170634-197812401	-0.901092	0.291676	-81.0755	Negative
TCGA-AR-A0TX	TCGA-BRCA	pam50_subtype: Her2	pmc3465532	0.41	altered_loss	copynumber	11.752	1	47018345	chr3:43350454-90368798	1.24277	0.876399	-97.5557	Negative
TCGA-E2-A15G	TCGA-BRCA	pam50_subtype: LumA	pmc3465532	0.46	unaltered	unaltered	12.4233	4	11504318	chr3:46918203-58422520	-2.02819	-2.29942	195.89	Negative
TCGA-E9-A245	TCGA-BRCA	pam50_subtype: LumA	pmc3465532	0.24	unaltered	unaltered	12.4029	2	54744440	chr3:2170634-56915073	-1.78923	-1.54737	135.474	Negative
TCGA-AN-A0XN	TCGA-BRCA	pam50_subtype: LumA	pmc3465532	0.47	unaltered	unaltered	12.028	3	7903315	chr3:45531974-53435288	0.0679013	0.315285	-167.226	Negative
TCGA-E9-A1N3	TCGA-BRCA	pam50_subtype: LumA	pmc3465532	0.78	unaltered	unaltered	12.4446	2	195641768	chr3:2170634-197812401	-1.78035	-1.28292	280.951	Negative
TCGA-AO-A12E	TCGA-BRCA	pam50_subtype: LumA	pmc3465532	0.56	unaltered	unaltered	11.9737	4	195641768	chr3:2170634-197812401	-0.327024	0.161807	-146.529	Negative
TCGA-A2-A0EO	TCGA-BRCA	pam50_subtype: LumA	pmc3465532	0.47	unaltered	unaltered	12.1756	3	115982211	chr3:2170634-118152844	-0.627916	0.123396	-273.474	Negative
TCGA-LL-A73Y	TCGA-BRCA	pam50_subtype: Basal	pmc3465532	0.5	unaltered	unaltered	12.0813	2	25635903	chr3:34084216-59720118	0.845015	-0.547669	-185.181	Negative
TCGA-D8-A1XJ	TCGA-BRCA	pam50_subtype: Her2	pmc3465532	0.61	unaltered	unaltered	12.1792	3	71046259	chr3:2170634-73216892	-0.107404	0.605847	206.371	Negative
TCGA-E9-A22H	TCGA-BRCA	pam50_subtype: LumB	pmc3465532	0.69	unaltered	unaltered	11.8699	2	38191450	chr3:36318381-74509830	-0.367693	0.323822	86.9951	Negative
TCGA-PE-A5DC	TCGA-BRCA	NA	pmc3465532	NA	altered_loss	copynumber	11.7738	1	58176110	chr3:30793607-88969716	NA	NA	82.6794	Negative
TCGA-D8-A1JH	TCGA-BRCA	pam50_subtype: LumA	pmc3465532	0.53	unaltered	unaltered	12.1406	2	176396962	chr3:2170634-178567595	-0.269292	0.0269483	-168.13	Negative
TCGA-D8-A1XD	TCGA-BRCA	pam50_subtype: LumA	pmc3465532	0.78	unaltered	unaltered	12.2486	2	148440966	chr3:37555614-185996579	-1.02531	-1.55827	356.119	Negative
TCGA-AR-A1AT	TCGA-BRCA	NA	pmc3465532	NA	unaltered	unaltered	12.527	NA	NA	NA	NA	NA	-34.8669	Negative
TCGA-BH-A0BZ	TCGA-BRCA	pam50_subtype: LumB	pmc3465532	0.41	unaltered	unaltered	12.26	3	10497117	chr3:51694643-62191759	1.70436	2.09762	-62.8949	Negative
TCGA-E2-A15T	TCGA-BRCA	pam50_subtype: LumB	pmc3465532	0.87	unaltered	unaltered	12.5699	2	71467832	chr3:2170634-73638465	-1.06151	-0.947818	267.5	Negative
TCGA-A2-A0EQ	TCGA-BRCA	pam50_subtype: Her2	pmc3465532	0.38	unaltered	unaltered	11.9901	4	64096423	chr3:2170634-66267056	1.63601	2.10576	108.883	Negative
TCGA-E2-A15J	TCGA-BRCA	pam50_subtype: LumA	pmc3465532	0.89	unaltered	unaltered	12.26	2	195641768	chr3:2170634-197812401	-2.09413	-0.527009	440.146	Negative
TCGA-C8-A273	TCGA-BRCA	pam50_subtype: LumA	pmc3465532	0.75	altered_loss	copynumber	11.6579	1	1986073	chr3:51298174-53284246	0.609922	0.662829	82.7602	Negative
TCGA-A7-A56D	TCGA-BRCA	pam50_subtype: LumA	pmc3465532	0.64	unaltered	unaltered	12.5282	2	46491754	chr3:41220938-87712691	-0.387887	0.0138565	195.41	Negative
TCGA-XX-A89A	TCGA-BRCA	pam50_subtype: LumA	pmc3465532	0.34	unaltered	unaltered	12.3196	2	68734415	chr3:2170634-70905048	0.269053	0.031519	-219.806	Negative
TCGA-A8-A086	TCGA-BRCA	pam50_subtype: LumA	pmc3465532	0.72	unaltered	unaltered	12.166	2	71597799	chr3:2170634-73768432	-0.680511	0.742325	155.248	Negative
TCGA-BH-A0BW	TCGA-BRCA	pam50_subtype: Basal	pmc3465532	0.54	altered_loss	copynumber	11.9431	1	57156000	chr3:2170634-59326633	2.37034	1.05324	-467.213	Negative
TCGA-EW-A1PD	TCGA-BRCA	pam50_subtype: LumA	pmc3465532	0.61	altered_loss	copynumber	11.9019	1	8866181	chr3:45177127-54043307	0.715048	0.340096	48.0207	Negative
TCGA-A8-A08Z	TCGA-BRCA	pam50_subtype: LumA	pmc3465532	0.62	unaltered	unaltered	12.2265	2	75457277	chr3:2170634-77627910	-0.663812	0.0511019	-91.7046	Negative
TCGA-E2-A153	TCGA-BRCA	pam50_subtype: LumA	pmc3465532	0.34	unaltered	unaltered	12.1696	2	195641768	chr3:2170634-197812401	-1.52853	-0.502615	-140.695	Negative
TCGA-B6-A0WV	TCGA-BRCA	pam50_subtype: LumB	pmc3465532	0.64	unaltered	unaltered	12.3929	4	14747228	chr3:51677986-66425213	-0.44187	-1.21039	439.311	Negative
TCGA-E2-A10E	TCGA-BRCA	pam50_subtype: LumA	pmc3465532	0.86	unaltered	unaltered	12.249	6	195641768	chr3:2170634-197812401	-0.414341	0.244097	30.3346	Negative
TCGA-4H-AAAK	TCGA-BRCA	pam50_subtype: LumA	pmc3465532	0.47	unaltered	unaltered	12.5875	4	6845266	chr3:45939181-52784446	-0.77257	-0.898619	-6.34704	Negative
TCGA-BH-A1ET	TCGA-BRCA	pam50_subtype: LumA	pmc3465532	0.66	unaltered	unaltered	11.7917	2	58970515	chr3:2170634-61141148	-0.937746	-0.520957	-151.031	Negative
TCGA-C8-A12N	TCGA-BRCA	pam50_subtype: LumA	pmc3465532	0.76	unaltered	unaltered	12.0801	2	168856578	chr3:13452008-182308585	-1.45367	-0.195221	-8.35801	Negative
TCGA-AR-A1AJ	TCGA-BRCA	pam50_subtype: Basal	pmc3465532	0.19	unaltered	unaltered	12.4056	2	80366731	chr3:2170634-82537364	2.11728	1.38358	-190.013	Negative
TCGA-E9-A1R7	TCGA-BRCA	pam50_subtype: LumB	pmc3465532	0.65	altered_loss	copynumber	11.8113	1	46918379	chr3:20483315-67401693	0.660087	-0.429215	-429.021	Negative
TCGA-AO-A0JC	TCGA-BRCA	NA	pmc3465532	NA	unaltered	unaltered	12.1268	2	195641768	chr3:2170634-197812401	NA	NA	-274.093	Negative
TCGA-A8-A07Z	TCGA-BRCA	pam50_subtype: LumA	pmc3465532	0.88	unaltered	unaltered	12.189	3	195641768	chr3:2170634-197812401	-0.863848	0.750106	357.122	Negative
TCGA-D8-A73U	TCGA-BRCA	pam50_subtype: LumA	pmc3465532	0.26	unaltered	unaltered	12.3836	2	55933156	chr3:2170634-58103789	0.341978	0.602818	-229.282	Negative
TCGA-S3-A6ZG	TCGA-BRCA	pam50_subtype: LumA	pmc3465532	0.67	unaltered	unaltered	12.0128	3	17601810	chr3:36094469-53696278	-0.849285	0.431799	170.455	Negative
TCGA-AQ-A7U7	TCGA-BRCA	pam50_subtype: LumA	pmc3465532	0.26	unaltered	unaltered	12.3499	2	59987098	chr3:2170634-62157731	0.570516	0.637707	-324.554	Negative
TCGA-C8-A1HL	TCGA-BRCA	pam50_subtype: LumB	pmc3465532	0.69	unaltered	unaltered	11.7491	4	27939901	chr3:31364632-59304532	0.183214	0.520015	35.9953	Negative
TCGA-C8-A274	TCGA-BRCA	pam50_subtype: LumB	pmc3465532	0.79	unaltered	unaltered	12.0696	3	3400622	chr3:52145372-55545993	-0.481404	0.147105	337.399	Negative
TCGA-E9-A1ND	TCGA-BRCA	pam50_subtype: Basal	pmc3465532	0.37	unaltered	unaltered	12.7781	3	52921502	chr3:22295268-75216769	1.64634	0.182259	-165.763	Negative
TCGA-A2-A4RX	TCGA-BRCA	pam50_subtype: Basal	pmc3465532	0.37	unaltered	unaltered	12.3757	4	126226270	chr3:48677880-174904149	0.161913	-0.680853	-160.03	Negative
TCGA-E2-A15O	TCGA-BRCA	pam50_subtype: LumA	pmc3465532	0.79	unaltered	unaltered	12.5479	2	11856133	chr3:42361624-54217756	-0.399799	-0.128106	274.281	Negative
TCGA-AC-A3YI	TCGA-BRCA	pam50_subtype: Normal	pmc3465532	1	unaltered	unaltered	12.3803	2	155546161	chr3:2170634-157716794	-0.692482	-0.237107	-220.423	Negative
TCGA-BH-A0HA	TCGA-BRCA	pam50_subtype: LumA	pmc3465532	0.74	altered_loss	mutation+copynumber	11.8973	1	89291666	chr3:2170634-91462299	0.402199	0.3023	-194.672	Negative
TCGA-E9-A3Q9	TCGA-BRCA	pam50_subtype: LumA	pmc3465532	0.69	unaltered	unaltered	11.7936	2	195641768	chr3:2170634-197812401	-1.46259	-1.31685	-102.154	Negative
TCGA-A7-A26H	TCGA-BRCA	pam50_subtype: LumA	pmc3465532	0.63	unaltered	unaltered	11.3777	2	12263540	chr3:42497022-54760561	-0.294932	0.593616	-44.5531	Negative
TCGA-BH-A28Q	TCGA-BRCA	pam50_subtype: LumA	pmc3465532	0.66	unaltered	unaltered	12.0928	2	9581989	chr3:43485636-53067624	-1.33465	-0.480702	25.5165	Negative
TCGA-BH-A0BQ	TCGA-BRCA	pam50_subtype: LumA	pmc3465532	0.4	unaltered	unaltered	11.9345	2	55933156	chr3:2170634-58103789	-0.901954	-0.552419	-403.496	Negative
TCGA-C8-A1HE	TCGA-BRCA	pam50_subtype: LumA	pmc3465532	0.8	unaltered	unaltered	12.1265	2	58695949	chr3:14147262-72843210	-1.04249	-0.605051	86.8025	Negative
TCGA-AQ-A54N	TCGA-BRCA	pam50_subtype: Basal	pmc3465532	0.91	unaltered	unaltered	12.0909	2	71493933	chr3:12928994-84422926	0.350166	-2.33945	620.643	Negative
TCGA-AO-A03N	TCGA-BRCA	pam50_subtype: LumB	pmc3465532	0.63	unaltered	unaltered	11.7346	3	48907467	chr3:24945776-73853242	-0.97368	-0.195949	5.11238	Negative
TCGA-EW-A1J6	TCGA-BRCA	pam50_subtype: LumB	pmc3465532	0.78	unaltered	unaltered	11.0674	2	46993128	chr3:37034236-84027363	0.42143	-0.790582	-54.4488	Negative
TCGA-AO-A0J8	TCGA-BRCA	pam50_subtype: LumA	pmc3465532	0.74	unaltered	unaltered	12.2319	2	195641768	chr3:2170634-197812401	-1.13563	0.353812	50.059	Negative
TCGA-LL-A8F5	TCGA-BRCA	pam50_subtype: Basal	pmc3465532	0.52	unaltered	unaltered	12.126	3	8232064	chr3:45953018-54185081	1.08114	0.823352	61.5388	Negative
TCGA-D8-A1XQ	TCGA-BRCA	pam50_subtype: Basal	pmc3465532	0.48	unaltered	unaltered	12.3182	4	14675290	chr3:47803927-62479216	1.41677	0.661571	88.9651	Negative
TCGA-AN-A0FT	TCGA-BRCA	pam50_subtype: LumA	pmc3465532	0.62	unaltered	unaltered	12.1161	NA	41826879	chr3:32752561-74579439	-0.547304	1.35022	73.4455	Negative
TCGA-A7-A26J	TCGA-BRCA	pam50_subtype: LumA	pmc3465532	0.71	unaltered	unaltered	11.8478	2	8229079	chr3:45929577-54158655	-0.324761	-0.627887	40.7521	Negative
TCGA-A2-A1FV	TCGA-BRCA	pam50_subtype: LumA	pmc3465532	0.9	unaltered	unaltered	11.6277	2	66725437	chr3:2170634-68896070	-0.958106	-1.61725	22.4115	Negative
TCGA-E2-A152	TCGA-BRCA	pam50_subtype: Her2	pmc3465532	0.58	unaltered	unaltered	11.9177	2	58970515	chr3:2170634-61141148	0.303663	0.250008	4.01455	Negative
TCGA-BH-A0BT	TCGA-BRCA	pam50_subtype: LumA	pmc3465532	0.66	unaltered	unaltered	12.614	4	1452975	chr3:52257719-53710693	-0.545736	-1.66208	43.5741	Negative
TCGA-A2-A0YL	TCGA-BRCA	pam50_subtype: LumA	pmc3465532	0.33	unaltered	unaltered	11.8249	2	21386354	chr3:50761916-72148269	-0.0768632	-0.893089	-278.463	Negative
TCGA-E2-A14X	TCGA-BRCA	pam50_subtype: Basal	pmc3465532	0.38	unaltered	unaltered	12.2406	3	213914	chr3:52321551-52535464	1.21138	0.370585	-48.8544	Negative
TCGA-D8-A1X6	TCGA-BRCA	pam50_subtype: LumB	pmc3465532	0.66	unaltered	unaltered	12.2223	4	56635821	chr3:16484998-73120818	-1.70949	0.918521	304.556	Negative
TCGA-A8-A07B	TCGA-BRCA	pam50_subtype: LumA	pmc3465532	0.74	unaltered	unaltered	12.2314	4	2936021	chr3:50348226-53284246	0.225658	-1.13361	241.456	Negative
TCGA-D8-A1JG	TCGA-BRCA	pam50_subtype: Her2	pmc3465532	0.43	altered_loss	copynumber	11.8375	1	11528641	chr3:46154773-57683413	1.71259	1.92089	-61.7981	Negative
TCGA-E9-A5FK	TCGA-BRCA	NA	pmc3465532	NA	unaltered	unaltered	12.2651	2	195641768	chr3:2170634-197812401	NA	NA	-229.994	Negative
TCGA-AN-A0FK	TCGA-BRCA	pam50_subtype: LumA	pmc3465532	0.7	unaltered	unaltered	11.8166	3	104417237	chr3:2170634-106587870	-1.36296	0.255483	196.752	Negative
TCGA-A2-A04V	TCGA-BRCA	pam50_subtype: LumA	pmc3465532	0.84	unaltered	unaltered	12.5201	2	19796992	chr3:36434089-56231080	-0.759461	-0.47793	122.834	Negative
TCGA-AR-A1AM	TCGA-BRCA	pam50_subtype: LumA	pmc3465532	0.45	unaltered	unaltered	12.5416	2	74692854	chr3:2170634-76863487	-0.630044	-1.42833	-106.369	Negative
TCGA-D8-A1JU	TCGA-BRCA	pam50_subtype: LumA	pmc3465532	0.4	unaltered	unaltered	12.3136	2	93889083	chr3:2170634-96059716	-0.816948	-0.304969	-231.336	Negative
TCGA-AC-A23E	TCGA-BRCA	pam50_subtype: LumA	pmc3465532	0.5	unaltered	unaltered	12.0229	3	86004117	chr3:2170634-88174750	-0.919584	-0.22631	-86.848	Negative
TCGA-E2-A570	TCGA-BRCA	pam50_subtype: LumA	pmc3465532	0.61	unaltered	unaltered	12.1591	4	106238033	chr3:23355335-129593367	-1.52492	-0.60131	76.0297	Negative
TCGA-A7-A3IZ	TCGA-BRCA	pam50_subtype: LumA	pmc3465532	0.9	unaltered	unaltered	12.5306	4	10857375	chr3:42326560-53183934	-1.07658	-1.1515	332.97	Negative
TCGA-BH-A0W3	TCGA-BRCA	pam50_subtype: LumB	pmc3465532	0.78	unaltered	unaltered	12.4102	4	7161625	chr3:45858877-53020501	-1.78683	-1.14047	372.456	Negative
TCGA-E2-A1IN	TCGA-BRCA	pam50_subtype: LumA	pmc3465532	0.6	unaltered	unaltered	12.2688	4	195641768	chr3:2170634-197812401	-0.907878	-0.00347718	113.173	Negative
TCGA-BH-A18L	TCGA-BRCA	pam50_subtype: LumB	pmc3465532	0.83	unaltered	unaltered	12.5485	3	9128163	chr3:45945755-55073917	-0.645361	1.38798	218.07	Negative
TCGA-AC-A3W6	TCGA-BRCA	pam50_subtype: LumA	pmc3465532	0.36	unaltered	unaltered	12.6051	2	194468877	chr3:3343525-197812401	0.387572	0.399485	-124.478	Negative
TCGA-A2-A0D4	TCGA-BRCA	pam50_subtype: LumB	pmc3465532	0.72	unaltered	unaltered	11.742	2	18954329	chr3:50923305-69877633	-0.00330695	1.28565	354.068	Negative
TCGA-AC-A3W7	TCGA-BRCA	pam50_subtype: LumA	pmc3465532	0.58	unaltered	unaltered	12.5712	2	8788141	chr3:46380207-55168347	-0.948462	-0.774959	-18.5202	Negative
TCGA-BH-A18T	TCGA-BRCA	pam50_subtype: Basal	pmc3465532	0.7	unaltered	unaltered	11.8195	2	6894484	chr3:46609369-53503852	2.02412	0.0181255	399.158	Negative
TCGA-A7-A0CG	TCGA-BRCA	pam50_subtype: LumA	pmc3465532	0.39	unaltered	unaltered	11.9304	2	35786740	chr3:36801884-72588623	0.322566	-0.592847	-279.126	Negative
TCGA-A2-A3XU	TCGA-BRCA	pam50_subtype: Basal	pmc3465532	0.9	unaltered	unaltered	12.7836	2	11485237	chr3:43179004-54664240	-0.263537	-0.72816	583.984	Negative
TCGA-A2-A0CO	TCGA-BRCA	pam50_subtype: LumA	pmc3465532	0.63	unaltered	unaltered	12.5398	2	17010469	chr3:38255495-55265963	-0.43443	-0.166464	-436.196	Negative
TCGA-A2-A0ET	TCGA-BRCA	pam50_subtype: LumA	pmc3465532	0.81	unaltered	unaltered	12.0703	3	6986423	chr3:46417998-53404420	-0.907288	-0.541891	264.031	Negative
TCGA-LL-A740	TCGA-BRCA	pam50_subtype: LumA	pmc3465532	0.54	unaltered	unaltered	12.5437	2	66488153	chr3:13671990-80160142	-0.0283059	0.256472	91.0696	Negative
TCGA-A2-A0EP	TCGA-BRCA	NA	pmc3465532	NA	unaltered	unaltered	12.2927	2	59788270	chr3:2170634-61958903	NA	NA	-440.389	Negative
TCGA-GM-A5PX	TCGA-BRCA	pam50_subtype: LumA	pmc3465532	0.52	unaltered	unaltered	12.3262	2	155450239	chr3:2170634-157620872	-1.42546	-1.0281	-133.184	Negative
TCGA-BH-A0E6	TCGA-BRCA	pam50_subtype: Basal	pmc3465532	0.35	unaltered	unaltered	12.4901	3	59335678	chr3:34679668-94015345	0.544109	0.205699	138.473	Negative
TCGA-E9-A1RG	TCGA-BRCA	pam50_subtype: LumB	pmc3465532	0.7	unaltered	unaltered	12.4076	2	7643235	chr3:47960501-55603735	-0.631553	0.826689	270.105	Negative
TCGA-AO-A0J3	TCGA-BRCA	pam50_subtype: LumB	pmc3465532	0.89	unaltered	unaltered	11.9182	2	6989217	chr3:45846900-52836116	-0.541129	0.669761	466.7	Negative
TCGA-GM-A3XL	TCGA-BRCA	pam50_subtype: Basal	pmc3465532	0.67	altered_loss	copynumber	12.2531	1	22639122	chr3:42174077-64813198	1.52843	1.25861	259.377	Negative
TCGA-A2-A4S0	TCGA-BRCA	pam50_subtype: LumA	pmc3465532	0.64	unaltered	unaltered	12.5767	2	130719432	chr3:2170634-132890065	-2.57164	-2.27065	247.406	Negative
TCGA-EW-A1OV	TCGA-BRCA	pam50_subtype: Her2	pmc3465532	0.31	unaltered	unaltered	11.9057	2	48227579	chr3:34478642-82706220	1.71422	0.874377	11.9362	Negative
TCGA-E2-A14Y	TCGA-BRCA	pam50_subtype: Basal	pmc3465532	0.78	unaltered	unaltered	12.0843	2	7008011	chr3:46527514-53535524	0.882445	0.721582	96.0573	Negative
TCGA-A2-A25C	TCGA-BRCA	pam50_subtype: LumB	pmc3465532	0.66	unaltered	unaltered	12.1077	2	15261530	chr3:38808462-54069991	0.0828547	0.764498	-12.2616	Negative
TCGA-B6-A3ZX	TCGA-BRCA	pam50_subtype: Basal	pmc3465532	0.13	altered_loss	copynumber	12.3282	1	95172601	chr3:34012433-129185033	1.97597	0.806723	2.69608	Negative
TCGA-E2-A14O	TCGA-BRCA	pam50_subtype: LumB	pmc3465532	0.7	unaltered	unaltered	11.6778	4	42906260	chr3:52106751-95013010	-1.27263	0.342007	301.625	Negative
TCGA-A2-A0CR	TCGA-BRCA	pam50_subtype: LumA	pmc3465532	0.23	unaltered	unaltered	12.5055	2	79980685	chr3:2170634-82151318	0.19942	0.31547	-321.831	Negative
TCGA-A8-A07S	TCGA-BRCA	NA	pmc3465532	0.94	NA	NA	12.404	NA	195641768	chr3:2170634-197812401	NA	NA	244.551	Negative
TCGA-V7-A7HQ	TCGA-BRCA	pam50_subtype: LumA	pmc3465532	0.75	unaltered	unaltered	12.6293	2	67921999	chr3:50309249-118231247	-1.87075	-0.586872	291.771	Negative
TCGA-BH-A0DE	TCGA-BRCA	pam50_subtype: LumA	pmc3465532	0.55	unaltered	unaltered	12.198	2	195641768	chr3:2170634-197812401	-0.297947	0.347466	-203.565	Negative
TCGA-E2-A15C	TCGA-BRCA	pam50_subtype: LumA	pmc3465532	0.75	unaltered	unaltered	12.2819	2	195641768	chr3:2170634-197812401	-0.999365	-0.953872	-87.6704	Negative
TCGA-C8-A8HR	TCGA-BRCA	pam50_subtype: Normal	pmc3465532	0.26	altered_loss	copynumber	11.8518	1	24071926	chr3:51243354-75315279	0.732982	0.581039	-295.725	Negative
TCGA-A2-A0YJ	TCGA-BRCA	pam50_subtype: Basal	pmc3465532	0.56	unaltered	unaltered	12.6527	4	195641768	chr3:2170634-197812401	0.108701	-0.313868	487.911	Negative
TCGA-E2-A14Z	TCGA-BRCA	pam50_subtype: LumA	pmc3465532	0.41	unaltered	unaltered	12.5572	2	40363288	chr3:37034236-77397523	0.182755	-0.0321145	-122.657	Negative
TCGA-E2-A2P5	TCGA-BRCA	pam50_subtype: LumA	pmc3465532	0.6	unaltered	unaltered	12.7167	3	7412257	chr3:46289433-53701689	-0.0539741	0.869075	190.117	Negative
TCGA-A2-A0T7	TCGA-BRCA	pam50_subtype: LumA	pmc3465532	0.49	unaltered	unaltered	12.5444	2	16903244	chr3:41439035-58342278	-0.0199789	0.502598	-71.4122	Negative
TCGA-A2-A04R	TCGA-BRCA	pam50_subtype: LumB	pmc3465532	0.88	unaltered	unaltered	12.0907	2	40688814	chr3:30311789-71000602	-0.382055	0.421209	301.354	Negative
TCGA-AN-A0XR	TCGA-BRCA	pam50_subtype: LumB	pmc3465532	0.85	unaltered	unaltered	12.3811	2	52943103	chr3:31600143-84543245	-1.48502	-0.662679	271.663	Negative
TCGA-AO-A0J7	TCGA-BRCA	pam50_subtype: LumB	pmc3465532	0.87	unaltered	unaltered	12.4071	4	8950016	chr3:44454405-53404420	-1.5626	-0.253874	473.598	Negative
TCGA-A2-A0YM	TCGA-BRCA	pam50_subtype: Basal	pmc3465532	0.58	unaltered	unaltered	12.5473	3	17728759	chr3:49224874-66953632	1.20834	0.187945	150.868	Negative
TCGA-AR-A5QQ	TCGA-BRCA	pam50_subtype: Basal	pmc3465532	0.29	unaltered	unaltered	12.887	2	93807537	chr3:2170634-95978170	1.3977	1.77938	-197.334	Negative
TCGA-BH-A5J0	TCGA-BRCA	pam50_subtype: LumA	pmc3465532	0.51	unaltered	unaltered	12.1859	2	21460165	chr3:43958811-65418975	-0.0425804	1.04532	-33.0136	Negative
TCGA-E9-A5FL	TCGA-BRCA	pam50_subtype: Basal	pmc3465532	0.35	unaltered	unaltered	12.0077	2	20306292	chr3:38132242-58438533	0.596171	0.0570608	48.8962	Negative
TCGA-C8-A12Q	TCGA-BRCA	pam50_subtype: Her2	pmc3465532	0.51	altered_loss	copynumber	11.6538	1	36532837	chr3:39381873-75914709	1.06278	0.5088	32.2761	Negative
TCGA-D8-A147	TCGA-BRCA	pam50_subtype: Basal	pmc3465532	0.57	unaltered	unaltered	11.9348	2	22488876	chr3:36814539-59303414	1.23127	-0.769543	79.1717	Negative
TCGA-EW-A1J1	TCGA-BRCA	pam50_subtype: LumA	pmc3465532	0.74	unaltered	unaltered	11.3922	2	14407075	chr3:44302661-58709735	-0.534797	0.0361386	107.64	Negative
TCGA-BH-A0DH	TCGA-BRCA	pam50_subtype: LumA	pmc3465532	0.76	altered_loss	copynumber	12.2176	1	22742925	chr3:33329474-56072398	-0.408134	-0.535194	-306.236	Negative
TCGA-BH-A0H5	TCGA-BRCA	pam50_subtype: LumA	pmc3465532	1	unaltered	unaltered	12.3088	2	195641768	chr3:2170634-197812401	0.553786	0.381852	-363.51	Negative
TCGA-A1-A0SF	TCGA-BRCA	pam50_subtype: LumA	pmc3465532	0.44	unaltered	unaltered	11.7019	2	43020576	chr3:13184600-56205175	-0.253262	-0.929102	-56.5678	Negative
TCGA-E9-A1NE	TCGA-BRCA	pam50_subtype: LumA	pmc3465532	0.24	altered_loss	copynumber	11.3736	1	20478611	chr3:38848023-59326633	1.58706	1.48023	-264.165	Negative
TCGA-A7-A4SB	TCGA-BRCA	pam50_subtype: LumA	pmc3465532	0.67	unaltered	unaltered	12.7224	3	15922132	chr3:37395813-53317944	-0.542351	-1.70047	167.767	Negative
TCGA-BH-A0BR	TCGA-BRCA	pam50_subtype: LumA	pmc3465532	0.54	altered_loss	copynumber	12.2237	1	69212355	chr3:2170634-71382988	0.738171	0.0675419	-64.9361	Negative
TCGA-AO-A12C	TCGA-BRCA	NA	pmc3465532	NA	NA	NA	12.2474	NA	63113794	chr3:2170634-65284427	NA	NA	-33.6457	Negative
TCGA-AN-A0FN	TCGA-BRCA	pam50_subtype: LumA	pmc3465532	0.18	unaltered	unaltered	12.1305	2	63354088	chr3:2170634-65524721	0.185648	1.38172	-505.671	Negative
TCGA-BH-A1F8	TCGA-BRCA	pam50_subtype: LumB	pmc3465532	0.78	altered_loss	copynumber	10.7135	1	83408940	chr3:3754390-87163329	1.14621	0.0982901	103.022	Negative
TCGA-AO-A128	TCGA-BRCA	pam50_subtype: Basal	pmc3465532	0.27	unaltered	unaltered	12.4282	3	62838016	chr3:2170634-65008649	2.13133	2.20549	-4.05947	Negative
TCGA-BH-A0AW	TCGA-BRCA	pam50_subtype: Her2	pmc3465532	0.45	unaltered	unaltered	11.8487	3	55953499	chr3:20095153-76048651	1.40286	0.927829	-145.619	Negative
TCGA-E9-A5UP	TCGA-BRCA	pam50_subtype: LumA	pmc3465532	0.79	unaltered	unaltered	12.9828	2	195641768	chr3:2170634-197812401	-2.15746	-0.758299	636.021	Negative
TCGA-GM-A4E0	TCGA-BRCA	pam50_subtype: LumA	pmc3465532	0.26	unaltered	unaltered	12.3995	2	195641768	chr3:2170634-197812401	-0.282268	-0.829631	-421.863	Negative
TCGA-LL-A5YM	TCGA-BRCA	pam50_subtype: LumB	pmc3465532	0.79	unaltered	unaltered	12.9998	2	4274925	chr3:52343106-56618030	-0.43333	0.452241	341.776	Negative
TCGA-A7-A0D9	TCGA-BRCA	pam50_subtype: LumA	pmc3465532	0.8	unaltered	unaltered	12.1688	2	52554935	chr3:30151286-82706220	-0.394313	-0.973178	311.36	Negative
TCGA-AN-A0FX	TCGA-BRCA	pam50_subtype: Basal	pmc3465532	0.5	unaltered	unaltered	12.0426	2	37500768	chr3:42712796-80213563	0.584383	-0.538115	104.062	Negative
TCGA-B6-A0IE	TCGA-BRCA	pam50_subtype: LumA	pmc3465532	0.59	altered_loss	copynumber	11.4702	1	7086427	chr3:46585375-53671801	0.376686	-0.683941	162.54	Negative
TCGA-BH-A0DP	TCGA-BRCA	pam50_subtype: LumA	pmc3465532	0.42	unaltered	unaltered	12.1311	3	195641768	chr3:2170634-197812401	-0.943129	-0.351584	-220.595	Negative
TCGA-EW-A1IY	TCGA-BRCA	pam50_subtype: LumB	pmc3465532	0.55	unaltered	unaltered	10.9318	2	19705597	chr3:42336364-62041960	0.246716	1.60638	-287.141	Negative
TCGA-BH-A0W4	TCGA-BRCA	pam50_subtype: LumA	pmc3465532	0.55	unaltered	unaltered	12.482	2	195641768	chr3:2170634-197812401	-1.04499	-1.19257	-10.5918	Negative
TCGA-AR-A0U0	TCGA-BRCA	pam50_subtype: Basal	pmc3465532	0.4	unaltered	unaltered	12.2451	3	65194928	chr3:2170634-67365561	1.63696	1.10913	21.6233	Negative
TCGA-E2-A1IG	TCGA-BRCA	pam50_subtype: LumA	pmc3465532	0.76	unaltered	unaltered	12.3923	2	8105321	chr3:45319355-53424675	-0.372181	-0.454262	-424.633	Negative
TCGA-E2-A15P	TCGA-BRCA	pam50_subtype: LumA	pmc3465532	0.61	unaltered	unaltered	12.4826	2	58970515	chr3:2170634-61141148	-0.716589	-1.17278	51.0046	Negative
TCGA-A8-A099	TCGA-BRCA	pam50_subtype: LumA	pmc3465532	0.86	unaltered	unaltered	12.1516	2	10032972	chr3:43027314-53060285	-0.536009	0.230128	159.395	Negative
TCGA-B6-A0IA	TCGA-BRCA	pam50_subtype: LumA	pmc3465532	0.91	unaltered	unaltered	12.2131	3	6924521	chr3:45547919-52472439	-2.9691	-0.487329	641.879	Negative
TCGA-BH-A18K	TCGA-BRCA	pam50_subtype: LumA	pmc3465532	0.58	unaltered	unaltered	12.3036	3	51180786	chr3:7741629-58922414	-0.569483	0.197892	-258.722	Negative
TCGA-A2-A0YE	TCGA-BRCA	pam50_subtype: Basal	pmc3465532	0.66	unaltered	unaltered	12.3508	2	8444040	chr3:50438660-58882699	1.42892	0.695433	413.165	Negative
TCGA-A8-A09M	TCGA-BRCA	pam50_subtype: LumB	pmc3465532	0.78	unaltered	unaltered	11.6553	2	39672762	chr3:33769090-73441851	0.845204	0.757676	204.14	Negative
TCGA-A2-A259	TCGA-BRCA	pam50_subtype: LumA	pmc3465532	0.44	unaltered	unaltered	12.007	2	105336198	chr3:2170634-107506831	-0.70118	0.655225	-201.182	Negative
TCGA-B6-A1KC	TCGA-BRCA	pam50_subtype: LumB	pmc3465532	0.82	unaltered	unaltered	12.6236	5	5660880	chr3:46927313-52588192	-0.893983	-1.2895	350.966	Negative
TCGA-A8-A093	TCGA-BRCA	pam50_subtype: LumA	pmc3465532	0.78	unaltered	unaltered	12.5219	4	7637012	chr3:45582916-53219927	-1.37072	-1.2421	320.807	Negative
TCGA-A2-A0D0	TCGA-BRCA	pam50_subtype: Basal	pmc3465532	0.69	unaltered	unaltered	12.3465	2	28683250	chr3:31016757-59700006	1.58279	0.0537283	312.026	Negative
TCGA-AO-A0J2	TCGA-BRCA	pam50_subtype: Her2	pmc3465532	0.66	unaltered	unaltered	12.6256	3	23419426	chr3:30370684-53790109	0.752033	1.77936	130.311	Negative
TCGA-D8-A27R	TCGA-BRCA	pam50_subtype: LumB	pmc3465532	0.4	unaltered	unaltered	11.9224	2	41860326	chr3:35476494-77336819	0.77946	0.920738	218.708	Negative
TCGA-BH-A18H	TCGA-BRCA	pam50_subtype: LumA	pmc3465532	0.31	unaltered	unaltered	12.3318	4	78144974	chr3:30728795-108873768	0.120406	0.494519	-106.655	Negative
TCGA-PL-A8LX	TCGA-BRCA	pam50_subtype: LumA	pmc3465532	0.57	unaltered	unaltered	13.0157	4	72592410	chr3:2170634-74763043	-1.21036	-1.43891	277.343	Negative
TCGA-BH-A18V	TCGA-BRCA	pam50_subtype: Basal	pmc3465532	0.535	unaltered	unaltered	12.5949	3	2290241	chr3:52286896-54577136	1.58881	1.08161	-13.6358	Negative
TCGA-BH-A0HL	TCGA-BRCA	NA	pmc3465532	NA	unaltered	unaltered	12.5793	NA	6736612	chr3:46637849-53374460	NA	NA	624.977	Negative
TCGA-A8-A06O	TCGA-BRCA	pam50_subtype: LumB	pmc3465532	0.64	altered_loss	copynumber	11.7385	1	3009980	chr3:52189386-55199365	0.142311	1.09434	269.798	Negative
TCGA-A2-A04X	TCGA-BRCA	pam50_subtype: Her2	pmc3465532	0.59	unaltered	unaltered	12.0781	2	8528005	chr3:44812323-53340327	0.859785	0.582353	-72.0664	Negative
TCGA-BH-A6R8	TCGA-BRCA	pam50_subtype: LumA	pmc3465532	0.72	unaltered	unaltered	12.4503	2	71427104	chr3:2170634-73597737	-0.232263	0.211332	324.991	Negative
TCGA-AC-A2BK	TCGA-BRCA	pam50_subtype: Basal	pmc3465532	0.86	unaltered	unaltered	11.7299	2	12437471	chr3:45857209-58294679	1.28016	-1.2701	393.388	Negative
TCGA-E2-A15D	TCGA-BRCA	pam50_subtype: LumA	pmc3465532	0.57	unaltered	unaltered	12.205	2	195641768	chr3:2170634-197812401	-1.31285	-0.50973	-6.38571	Negative
TCGA-A2-A0YD	TCGA-BRCA	pam50_subtype: LumA	pmc3465532	0.5	unaltered	unaltered	11.9866	2	195641768	chr3:2170634-197812401	-0.398124	0.27928	-269.123	Negative
TCGA-AR-A0TZ	TCGA-BRCA	pam50_subtype: LumA	pmc3465532	0.86	altered_loss	copynumber	11.8393	1	28662254	chr3:45324920-73987173	0.465597	0.731576	272.235	Negative
TCGA-A1-A0SH	TCGA-BRCA	pam50_subtype: LumA	pmc3465532	0.44	altered_loss	copynumber	12.1013	1	24531718	chr3:45892787-70424504	-0.0540537	-0.512794	-135.492	Negative
TCGA-E9-A1NI	TCGA-BRCA	pam50_subtype: LumB	pmc3465532	0.66	unaltered	unaltered	12.2256	3	26189386	chr3:48677880-74867265	-1.22306	-0.184983	94.0447	Negative
TCGA-E2-A10C	TCGA-BRCA	pam50_subtype: LumB	pmc3465532	0.5	unaltered	unaltered	11.6922	2	195641768	chr3:2170634-197812401	-0.057307	1.27259	115.719	Negative
TCGA-B6-A0IO	TCGA-BRCA	pam50_subtype: LumA	pmc3465532	0.67	unaltered	unaltered	11.8302	4	8567182	chr3:44254668-52821849	-0.139099	-0.768077	229.276	Negative
TCGA-BH-A0B7	TCGA-BRCA	pam50_subtype: Her2	pmc3465532	0.25	unaltered	unaltered	12.1926	2	163511294	chr3:9926542-173437835	0.598827	1.06094	-229.11	Negative
TCGA-AR-A252	TCGA-BRCA	NA	pmc3465532	NA	unaltered	unaltered	11.6147	2	195641768	chr3:2170634-197812401	NA	NA	-350.258	Negative
TCGA-AC-A62V	TCGA-BRCA	pam50_subtype: LumB	pmc3465532	0.66	unaltered	unaltered	12.9135	3	66833597	chr3:17204900-84038496	-0.197001	1.03775	492.363	Negative
TCGA-AC-A2QI	TCGA-BRCA	pam50_subtype: LumA	pmc3465532	0.58	unaltered	unaltered	12.6233	2	195641768	chr3:2170634-197812401	-0.544405	-0.0640519	-10.0331	Negative
TCGA-E9-A228	TCGA-BRCA	pam50_subtype: LumB	pmc3465532	0.74	unaltered	unaltered	11.5588	2	3027324	chr3:50598680-53626003	0.241817	0.511536	382.712	Negative
TCGA-AC-A7VB	TCGA-BRCA	pam50_subtype: LumB	pmc3465532	0.88	altered_loss	copynumber	12.0586	1	26283550	chr3:50914029-77197578	0.465968	-0.597019	668.562	Negative
TCGA-E2-A3DX	TCGA-BRCA	pam50_subtype: LumA	pmc3465532	0.29	unaltered	unaltered	12.3719	2	147925426	chr3:49886976-197812401	-0.390099	0.27909	-322.626	Negative
TCGA-LL-A440	TCGA-BRCA	pam50_subtype: LumA	pmc3465532	0.9	unaltered	unaltered	12.2783	2	195641768	chr3:2170634-197812401	-0.20826	0.276499	-303.008	Negative
TCGA-EW-A1IZ	TCGA-BRCA	pam50_subtype: LumA	pmc3465532	0.3	altered_loss	copynumber	11.6756	1	56685854	chr3:37332883-94018736	1.49203	1.23093	-67.2278	Negative
TCGA-BH-A18U	TCGA-BRCA	pam50_subtype: LumB	pmc3465532	0.68	unaltered	unaltered	12.1086	NA	1900962	chr3:51639064-53540025	-0.113704	0.231988	-425.55	Negative
TCGA-B6-A0IJ	TCGA-BRCA	pam50_subtype: Basal	pmc3465532	0.4	unaltered	unaltered	12.3204	2	42578199	chr3:32223499-74801697	1.80669	2.25724	157.199	Negative
TCGA-A2-A0T5	TCGA-BRCA	pam50_subtype: LumA	pmc3465532	0.6	unaltered	unaltered	12.1119	2	195641768	chr3:2170634-197812401	-1.35546	-0.656208	64.03	Negative
TCGA-AR-A24K	TCGA-BRCA	pam50_subtype: LumB	pmc3465532	0.78	unaltered	unaltered	12.1305	4	57132781	chr3:2170634-59303414	-1.43918	-1.31105	379.643	Negative
TCGA-C8-A132	TCGA-BRCA	pam50_subtype: LumA	pmc3465532	0.28	unaltered	unaltered	12.4176	2	11948529	chr3:49428845-61377373	0.576871	0.349622	-183.997	Negative
TCGA-BH-A0AY	TCGA-BRCA	pam50_subtype: LumA	pmc3465532	0.42	unaltered	unaltered	11.9226	3	17171365	chr3:36917282-54088646	0.273014	0.922925	-504.63	Negative
TCGA-AQ-A04L	TCGA-BRCA	NA	pmc3465532	0.76	NA	NA	11.9267	NA	10797129	chr3:43587355-54384483	NA	NA	234.676	Negative
TCGA-BH-A0GZ	TCGA-BRCA	pam50_subtype: LumA	pmc3465532	0.7	unaltered	unaltered	12.1384	2	72287061	chr3:2170634-74457694	-0.65192	-0.125822	-37.3163	Negative
TCGA-BH-A0H0	TCGA-BRCA	pam50_subtype: LumB	pmc3465532	0.87	unaltered	unaltered	12.1218	2	93260512	chr3:2170634-95431145	-0.735629	-0.114127	406.734	Negative
TCGA-BH-A18P	TCGA-BRCA	pam50_subtype: Her2	pmc3465532	0.77	unaltered	unaltered	11.7722	NA	31406702	chr3:45708230-77114931	0.516467	0.141877	136.486	Negative
TCGA-D8-A1JN	TCGA-BRCA	pam50_subtype: LumA	pmc3465532	0.94	unaltered	unaltered	12.2243	2	7833284	chr3:46496260-54329543	-0.367978	-2.62832	286.8	Negative
TCGA-B6-A402	TCGA-BRCA	pam50_subtype: Basal	pmc3465532	0.72	unaltered	unaltered	12.256	3	15082012	chr3:43776303-58858314	-0.103171	-0.733635	417.801	Negative
TCGA-GM-A2DM	TCGA-BRCA	pam50_subtype: LumA	pmc3465532	0.72	unaltered	unaltered	12.5632	2	113889161	chr3:2170634-116059794	-1.73905	-1.62415	40.0676	Negative
TCGA-AN-A0AR	TCGA-BRCA	pam50_subtype: Basal	pmc3465532	0.91	altered_loss	copynumber	11.7093	1	7838394	chr3:45393373-53231766	1.26263	-1.54334	415.294	Negative
TCGA-B6-A0RE	TCGA-BRCA	pam50_subtype: Basal	pmc3465532	0.64	unaltered	unaltered	12.7392	3	7367566	chr3:46546506-53914071	1.11407	-0.00948499	173.285	Negative
TCGA-BH-A8G0	TCGA-BRCA	pam50_subtype: LumA	pmc3465532	0.29	unaltered	unaltered	12.2618	2	195641768	chr3:2170634-197812401	-0.98802	-0.792563	-251.669	Negative
TCGA-B6-A0WW	TCGA-BRCA	pam50_subtype: LumB	pmc3465532	0.73	altered_loss	copynumber	11.3075	1	18898461	chr3:37475538-56373998	0.554589	0.569213	123.064	Negative
TCGA-AC-A2QJ	TCGA-BRCA	pam50_subtype: Basal	pmc3465532	0.53	unaltered	unaltered	13.8639	4	3569620	chr3:50315027-53884646	0.386621	1.61868	52.2536	Negative
TCGA-BH-A0HO	TCGA-BRCA	pam50_subtype: LumA	pmc3465532	0.67	unaltered	unaltered	12.266	2	195641768	chr3:2170634-197812401	-1.17301	0.758246	92.4036	Negative
TCGA-BH-A0H7	TCGA-BRCA	pam50_subtype: LumA	pmc3465532	0.63	unaltered	unaltered	11.6588	2	7426710	chr3:49814408-57241117	0.315607	0.986714	90.6571	Negative
TCGA-AC-A2FE	TCGA-BRCA	pam50_subtype: LumA	pmc3465532	0.37	unaltered	unaltered	12.4309	4	26595157	chr3:34546376-61141532	0.2536	0.839159	-170.795	Negative
TCGA-B6-A408	TCGA-BRCA	pam50_subtype: LumA	pmc3465532	0.57	unaltered	unaltered	12.4656	4	58049437	chr3:30033383-88082819	-0.740566	-0.157354	-28.2562	Negative
TCGA-A8-A09T	TCGA-BRCA	pam50_subtype: LumA	pmc3465532	0.63	unaltered	unaltered	12.2996	4	26560580	chr3:47612212-74172791	-1.8405	-1.5153	205.443	Negative
TCGA-B6-A0I9	TCGA-BRCA	pam50_subtype: Her2	pmc3465532	0.61	unaltered	unaltered	12.169	2	15045982	chr3:38853868-53899849	0.510033	-0.278428	207.668	Negative
TCGA-AN-A0XT	TCGA-BRCA	pam50_subtype: LumA	pmc3465532	0.81	unaltered	unaltered	11.5413	2	10469910	chr3:51551740-62021649	-0.468028	-1.55042	-4.66441	Negative
TCGA-B6-A1KI	TCGA-BRCA	pam50_subtype: LumA	pmc3465532	0.31	unaltered	unaltered	11.9168	3	7910011	chr3:46473285-54383295	-1.07835	-0.247934	71.1674	Negative
TCGA-A1-A0SE	TCGA-BRCA	pam50_subtype: LumA	pmc3465532	0.47	unaltered	unaltered	12.1526	2	155569145	chr3:19791585-175360729	-0.644342	-0.766801	-23.8422	Negative
TCGA-BH-A1EO	TCGA-BRCA	pam50_subtype: LumA	pmc3465532	0.48	unaltered	unaltered	11.9932	3	23718911	chr3:50045481-73764391	-0.109694	-0.22952	-140.864	Negative
TCGA-AN-A0FV	TCGA-BRCA	pam50_subtype: Her2	pmc3465532	0.55	unaltered	unaltered	12.8251	3	96178203	chr3:2170634-98348836	-0.278342	0.221134	320.059	Negative
TCGA-A8-A09G	TCGA-BRCA	pam50_subtype: Her2	pmc3465532	0.61	unaltered	unaltered	12.2025	2	10146618	chr3:42825546-52972163	1.05422	0.218749	87.2619	Negative
TCGA-E2-A1LA	TCGA-BRCA	pam50_subtype: LumA	pmc3465532	0.56	unaltered	unaltered	12.4338	2	16195956	chr3:42473356-58669311	0.520589	0.828661	-121.298	Negative
TCGA-C8-A133	TCGA-BRCA	pam50_subtype: LumA	pmc3465532	0.93	unaltered	unaltered	12.9494	2	195641768	chr3:2170634-197812401	-1.73243	-2.09704	390.629	Negative
TCGA-A7-A4SD	TCGA-BRCA	pam50_subtype: Basal	pmc3465532	0.48	unaltered	unaltered	12.715	3	32911374	chr3:52095026-85006399	1.40207	0.236027	49.6331	Negative
TCGA-AN-A0AK	TCGA-BRCA	pam50_subtype: LumB	pmc3465532	0.69	altered_loss	mutation	11.4542	2	29588391	chr3:32118044-61706434	1.50727	1.2167	786.285	Negative
TCGA-AO-A0J6	TCGA-BRCA	pam50_subtype: Basal	pmc3465532	0.66	altered_loss	copynumber	12.1219	1	12822931	chr3:39753554-52576484	2.39567	0.700142	29.9811	Negative
TCGA-A2-A0YK	TCGA-BRCA	pam50_subtype: Normal	pmc3465532	0.4	unaltered	unaltered	11.9654	2	195641768	chr3:2170634-197812401	0.439519	-0.0737481	-442.344	Negative
TCGA-C8-A12T	TCGA-BRCA	pam50_subtype: Her2	pmc3465532	0.7	unaltered	unaltered	12.4252	2	162562577	chr3:35249825-197812401	0.134512	0.245108	162.078	Negative
TCGA-A7-A26E	TCGA-BRCA	pam50_subtype: LumA	pmc3465532	0.72	unaltered	unaltered	12.0426	2	37270058	chr3:36464565-73734622	-0.539498	-0.547673	-10.1689	Negative
TCGA-AC-A23C	TCGA-BRCA	pam50_subtype: LumA	pmc3465532	0.48	altered_loss	copynumber	11.2022	1	3891901	chr3:48946000-52837900	0.575033	0.094056	-21.7766	Negative
TCGA-C8-A131	TCGA-BRCA	pam50_subtype: Basal	pmc3465532	0.27	unaltered	unaltered	12.2495	4	129102637	chr3:2170634-131273270	0.446657	1.14864	-21.4128	Negative
TCGA-E2-A150	TCGA-BRCA	pam50_subtype: Basal	pmc3465532	0.53	unaltered	unaltered	12.0361	2	26918802	chr3:51466575-78385376	1.39004	0.215976	35.8919	Negative
TCGA-A2-A0SW	TCGA-BRCA	pam50_subtype: LumB	pmc3465532	0.52	altered_loss	copynumber	11.4733	1	35124603	chr3:27515814-62640416	1.4181	1.014	-154.355	Negative
TCGA-EW-A1P0	TCGA-BRCA	pam50_subtype: LumB	pmc3465532	0.83	unaltered	unaltered	12.2984	2	195641768	chr3:2170634-197812401	-1.0424	-0.312361	280.326	Negative
TCGA-AR-A24T	TCGA-BRCA	NA	pmc3465532	NA	unaltered	unaltered	11.4992	4	62684435	chr3:19188144-81872578	NA	NA	-190.372	Negative
TCGA-S3-AA17	TCGA-BRCA	pam50_subtype: LumB	pmc3465532	0.35	unaltered	unaltered	11.6379	2	44799391	chr3:34765191-79564581	1.16856	1.07673	-32.7265	Negative
TCGA-AR-A24O	TCGA-BRCA	pam50_subtype: LumA	pmc3465532	0.42	unaltered	unaltered	11.7318	2	195641768	chr3:2170634-197812401	0.0305668	-0.0313251	-391.774	Negative
TCGA-D8-A1XW	TCGA-BRCA	pam50_subtype: Normal	pmc3465532	0.64	unaltered	unaltered	11.6903	2	50628570	chr3:2170634-52799203	1.02305	-0.337927	-151.544	Negative
TCGA-A8-A06N	TCGA-BRCA	pam50_subtype: LumB	pmc3465532	0.83	unaltered	unaltered	12.1148	2	3515640	chr3:49017259-52532898	-0.712654	-0.739403	593.888	Negative
TCGA-A8-A08C	TCGA-BRCA	pam50_subtype: LumA	pmc3465532	0.9	unaltered	unaltered	12.6904	3	16648358	chr3:37523352-54171709	-1.67901	-1.67439	506.036	Negative
TCGA-AR-A2LO	TCGA-BRCA	pam50_subtype: LumA	pmc3465532	0.33	unaltered	unaltered	11.913	2	43363588	chr3:42882284-86245871	0.566921	-0.478859	-184.689	Negative
TCGA-AO-A03M	TCGA-BRCA	pam50_subtype: LumA	pmc3465532	0.31	altered_loss	copynumber	11.6295	1	65255468	chr3:28759878-94015345	1.16783	0.718216	-45.3024	Negative
TCGA-OL-A5RU	TCGA-BRCA	pam50_subtype: LumA	pmc3465532	0.43	unaltered	unaltered	12.4437	2	195641768	chr3:2170634-197812401	-0.501285	-0.382513	-155.375	Negative
TCGA-E9-A54Y	TCGA-BRCA	pam50_subtype: LumB	pmc3465532	0.88	unaltered	unaltered	12.9881	4	12097039	chr3:41122889-53219927	-1.50179	-0.491637	665.131	Negative
TCGA-E9-A24A	TCGA-BRCA	pam50_subtype: LumA	pmc3465532	0.62	unaltered	unaltered	11.8327	2	195641768	chr3:2170634-197812401	-0.911879	0.355735	-59.9615	Negative
TCGA-AR-A0TT	TCGA-BRCA	pam50_subtype: LumB	pmc3465532	0.39	unaltered	unaltered	12.0054	2	24175233	chr3:31469182-55644414	1.34638	1.26957	-36.8631	Negative
TCGA-C8-A8HP	TCGA-BRCA	pam50_subtype: Her2	pmc3465532	0.28	unaltered	unaltered	12.003	2	80834952	chr3:2170634-83005585	0.693731	0.396161	150.373	Negative
TCGA-E9-A6HE	TCGA-BRCA	pam50_subtype: LumA	pmc3465532	0.62	unaltered	unaltered	12.7214	4	60105907	chr3:20414408-80520314	-0.661599	0.369808	81.1701	Negative
TCGA-A8-A09I	TCGA-BRCA	pam50_subtype: LumB	pmc3465532	0.59	unaltered	unaltered	11.2051	2	41285635	chr3:42824999-84110633	1.01709	2.86565	110.847	Negative
TCGA-EW-A6SB	TCGA-BRCA	pam50_subtype: Basal	pmc3465532	0.21	unaltered	unaltered	12.3447	3	76747382	chr3:9464994-86212375	1.73906	0.0649353	107.325	Negative
TCGA-BH-A0DS	TCGA-BRCA	pam50_subtype: LumA	pmc3465532	0.63	unaltered	unaltered	12.0737	3	7762617	chr3:45904117-53666733	-1.27614	0.439836	-90.2867	Negative
TCGA-D8-A1JK	TCGA-BRCA	pam50_subtype: Basal	pmc3465532	0.41	unaltered	unaltered	12.0632	3	22903468	chr3:41850084-64753551	0.863953	1.47622	-163.94	Negative
TCGA-E2-A1IK	TCGA-BRCA	pam50_subtype: LumA	pmc3465532	0.45	unaltered	unaltered	12.1245	2	11603764	chr3:43206901-54810664	-1.07972	-0.90594	-148.411	Negative
TCGA-AO-A1KP	TCGA-BRCA	pam50_subtype: LumB	pmc3465532	0.9	unaltered	unaltered	11.498	2	13842106	chr3:43004311-56846416	-1.46949	-0.895555	264.527	Negative
TCGA-BH-A0BL	TCGA-BRCA	pam50_subtype: Basal	pmc3465532	0.91	unaltered	unaltered	11.8775	2	3851552	chr3:49629240-53480791	1.22541	1.09546	-202.649	Negative
TCGA-A2-A25E	TCGA-BRCA	pam50_subtype: LumB	pmc3465532	0.66	altered_loss	copynumber	11.2088	1	31771663	chr3:42174077-73945739	0.598584	0.672478	92.5714	Negative
TCGA-A8-A082	TCGA-BRCA	pam50_subtype: LumB	pmc3465532	0.78	unaltered	unaltered	12.5061	2	71271398	chr3:2170634-73442031	-1.26635	0.0455951	360.831	Negative
TCGA-B6-A0IQ	TCGA-BRCA	pam50_subtype: Basal	pmc3465532	0.54	unaltered	unaltered	12.13	2	16005496	chr3:51349383-67354878	1.22026	-0.606082	351.742	Negative
TCGA-AR-A256	TCGA-BRCA	pam50_subtype: Basal	pmc3465532	0.73	unaltered	unaltered	11.8164	2	10301989	chr3:42451795-52753783	1.39334	0.367729	157.116	Negative
TCGA-AO-A0JI	TCGA-BRCA	pam50_subtype: LumA	pmc3465532	0.8	unaltered	unaltered	12.1165	2	195641768	chr3:2170634-197812401	-0.524791	-0.558742	261.301	Negative
TCGA-E9-A1R4	TCGA-BRCA	pam50_subtype: LumB	pmc3465532	0.39	unaltered	unaltered	12.0142	2	8869277	chr3:45174031-54043307	0.268796	0.499081	34.3343	Negative
TCGA-A7-A5ZW	TCGA-BRCA	pam50_subtype: LumA	pmc3465532	0.57	unaltered	unaltered	12.1266	2	177847859	chr3:19964543-197812401	-0.912976	-0.802437	-139.939	Negative
TCGA-GM-A2D9	TCGA-BRCA	pam50_subtype: LumA	pmc3465532	0.73	unaltered	unaltered	11.9891	2	84097045	chr3:2170634-86267678	-1.05482	-0.830627	5.74657	Negative
TCGA-A8-A083	TCGA-BRCA	pam50_subtype: LumA	pmc3465532	0.77	unaltered	unaltered	12.2482	2	152527667	chr3:45284735-197812401	-2.1243	-0.890402	397.151	Negative
TCGA-BH-A0B4	TCGA-BRCA	pam50_subtype: LumA	pmc3465532	0.55	altered_loss	copynumber	11.8114	1	24743997	chr3:44300934-69044930	0.659063	0.266962	-109.22	Negative
TCGA-C8-A12L	TCGA-BRCA	pam50_subtype: Her2	pmc3465532	0.54	unaltered	unaltered	11.6502	2	13192402	chr3:41655181-54847582	0.745521	0.899518	173.351	Negative
TCGA-AC-A3TN	TCGA-BRCA	pam50_subtype: LumA	pmc3465532	0.77	unaltered	unaltered	12.6698	2	31419632	chr3:37107688-68527319	-1.7955	-1.13398	312.437	Negative
TCGA-D8-A27N	TCGA-BRCA	pam50_subtype: LumB	pmc3465532	0.58	altered_loss	copynumber	11.585	1	12450449	chr3:42385544-54835992	1.05221	1.04982	-52.3062	Negative
TCGA-EW-A1P5	TCGA-BRCA	pam50_subtype: LumA	pmc3465532	0.65	unaltered	unaltered	12.1794	2	102793151	chr3:2170634-104963784	-0.372181	0.59234	63.848	Negative
TCGA-E2-A1BD	TCGA-BRCA	pam50_subtype: LumA	pmc3465532	0.68	unaltered	unaltered	12.6327	4	35266189	chr3:42995685-78261873	-1.39036	-0.242549	133.603	Negative
TCGA-AC-A7VC	TCGA-BRCA	pam50_subtype: Basal	pmc3465532	0.84	unaltered	unaltered	12.9731	4	30561163	chr3:31592353-62153515	0.301457	0.391476	175.463	Negative
TCGA-E2-A1LL	TCGA-BRCA	pam50_subtype: Basal	pmc3465532	0.46	unaltered	unaltered	12.2746	2	3197946	chr3:52320231-55518176	0.442424	-1.00167	142.372	Negative
TCGA-A7-A0DA	TCGA-BRCA	pam50_subtype: Basal	pmc3465532	0.55	unaltered	unaltered	11.9574	2	19285660	chr3:42325229-61610888	0.553968	-1.1415	186.627	Negative
TCGA-A8-A08S	TCGA-BRCA	NA	pmc3465532	NA	unaltered	unaltered	12.3272	2	28332882	chr3:46439467-74772348	NA	NA	153.893	Negative
TCGA-A2-A0SV	TCGA-BRCA	pam50_subtype: LumB	pmc3465532	0.63	unaltered	unaltered	12.6434	2	40379802	chr3:39776466-80156267	0.0655337	1.66	34.0188	Negative
TCGA-AR-A24N	TCGA-BRCA	pam50_subtype: LumB	pmc3465532	0.77	unaltered	unaltered	11.6522	2	64651438	chr3:2170634-66822071	-0.741295	0.985006	75.5691	Negative
TCGA-D8-A1Y0	TCGA-BRCA	pam50_subtype: LumA	pmc3465532	0.56	unaltered	unaltered	12.1368	2	30155434	chr3:43408503-73563936	0.627584	1.44917	-114.319	Negative
TCGA-OL-A66O	TCGA-BRCA	pam50_subtype: LumA	pmc3465532	0.74	unaltered	unaltered	12.8613	4	9322526	chr3:44158266-53480791	-0.6061	-0.760316	440.485	Negative
TCGA-3C-AALK	TCGA-BRCA	pam50_subtype: LumA	pmc3465532	0.61	unaltered	unaltered	12.1273	2	11219732	chr3:42186337-53406068	-0.251223	0.00688119	-33.2527	Negative
TCGA-AR-A0TY	TCGA-BRCA	pam50_subtype: LumB	pmc3465532	0.76	altered_loss	copynumber	10.8434	1	6172153	chr3:47318444-53490596	1.20306	-0.0706886	218.788	Negative
TCGA-E2-A15S	TCGA-BRCA	pam50_subtype: LumB	pmc3465532	0.73	unaltered	unaltered	12.7896	4	39655278	chr3:34084216-73739493	-0.290543	-0.759278	496.169	Negative
TCGA-AC-A5XU	TCGA-BRCA	pam50_subtype: LumA	pmc3465532	0.78	unaltered	unaltered	12.4996	4	14199731	chr3:51915371-66115101	-0.391159	-0.334548	116.269	Negative
TCGA-AR-A1AR	TCGA-BRCA	pam50_subtype: Basal	pmc3465532	0.54	unaltered	unaltered	12.0325	2	14736398	chr3:47114272-61850669	1.82652	1.41549	-110.871	Negative
TCGA-AC-A8OQ	TCGA-BRCA	pam50_subtype: Basal	pmc3465532	0.22	unaltered	unaltered	12.0175	2	16617638	chr3:52274443-68892080	1.24948	0.00875803	16.448	Negative
TCGA-A7-A4SA	TCGA-BRCA	pam50_subtype: LumA	pmc3465532	0.43	altered_loss	copynumber	11.9365	1	22721830	chr3:43526708-66248537	0.68434	-0.265821	-46.3905	Negative
TCGA-LD-A7W5	TCGA-BRCA	pam50_subtype: LumA	pmc3465532	0.26	altered_loss	copynumber	12.5942	1	39083988	chr3:42661604-81745591	0.884786	0.101884	-46.1853	Negative
TCGA-GI-A2C9	TCGA-BRCA	pam50_subtype: Basal	pmc3465532	0.81	unaltered	unaltered	11.568	2	3850137	chr3:48997084-52847220	0.865456	0.276385	62.5024	Negative
TCGA-AO-A1KR	TCGA-BRCA	pam50_subtype: Basal	pmc3465532	0.41	unaltered	unaltered	12.1015	2	15212620	chr3:38490515-53703134	1.12555	-1.65582	276.373	Negative
TCGA-A2-A1FX	TCGA-BRCA	pam50_subtype: LumB	pmc3465532	0.72	unaltered	unaltered	12.3943	2	46482703	chr3:7579471-54062173	-0.0584813	0.619684	132.731	Negative
TCGA-AC-A23G	TCGA-BRCA	pam50_subtype: LumA	pmc3465532	0.22	unaltered	unaltered	12.3822	2	195641768	chr3:2170634-197812401	-0.567745	-0.531865	-344.658	Negative
TCGA-AO-A03O	TCGA-BRCA	pam50_subtype: LumB	pmc3465532	0.65	unaltered	unaltered	12.2162	3	27857647	chr3:25507439-53365085	0.55004	0.127374	251.043	Negative
TCGA-A2-A0D2	TCGA-BRCA	pam50_subtype: Basal	pmc3465532	0.53	altered_loss	copynumber	12.5882	1	12287731	chr3:41768872-54056602	1.76611	1.13121	64.3381	Negative
TCGA-AO-A0JG	TCGA-BRCA	pam50_subtype: LumA	pmc3465532	0.54	altered_loss	copynumber	11.6398	1	70380392	chr3:12309724-82690115	0.816479	-0.224083	-173.95	Negative
TCGA-C8-A12M	TCGA-BRCA	pam50_subtype: LumB	pmc3465532	0.69	unaltered	unaltered	12.3936	4	14830533	chr3:42965923-57796455	0.460854	-0.329539	244.531	Negative
TCGA-AR-A24S	TCGA-BRCA	pam50_subtype: LumB	pmc3465532	0.46	unaltered	unaltered	11.4168	2	60465959	chr3:2170634-62636592	0.834111	1.13522	-102.988	Negative
TCGA-E2-A14U	TCGA-BRCA	pam50_subtype: LumA	pmc3465532	0.24	unaltered	unaltered	12.4417	2	57482128	chr3:2170634-59652761	-1.49714	-2.58313	2.79072	Negative
TCGA-BH-A1FH	TCGA-BRCA	NA	pmc3465532	NA	altered_loss	copynumber	11.9342	1	68925890	chr3:2170634-71096523	NA	NA	-536.366	Negative
TCGA-B6-A0IH	TCGA-BRCA	pam50_subtype: LumA	pmc3465532	0.26	unaltered	unaltered	11.8536	3	56417174	chr3:2170634-58587807	-0.313363	-1.21369	-220.357	Negative
TCGA-D8-A146	TCGA-BRCA	pam50_subtype: LumA	pmc3465532	0.37	unaltered	unaltered	12.1291	4	195641768	chr3:2170634-197812401	-0.566517	-0.194901	-138.295	Negative
TCGA-A2-A0YC	TCGA-BRCA	pam50_subtype: LumA	pmc3465532	0.66	unaltered	unaltered	12.1984	2	195641768	chr3:2170634-197812401	-1.04617	0.24538	46.0702	Negative
TCGA-AN-A0FJ	TCGA-BRCA	pam50_subtype: Basal	pmc3465532	0.81	unaltered	unaltered	12.0371	2	5392968	chr3:52373535-57766502	1.40052	-1.13076	272.173	Negative
TCGA-B6-A400	TCGA-BRCA	pam50_subtype: Basal	pmc3465532	0.55	unaltered	unaltered	12.3185	2	51735275	chr3:30033383-81768657	0.977953	1.28438	81.7548	Negative
TCGA-BH-A0DO	TCGA-BRCA	pam50_subtype: LumA	pmc3465532	0.41	unaltered	unaltered	12.0719	2	195641768	chr3:2170634-197812401	-1.12531	-1.73971	-118.692	Negative
TCGA-AN-A0FF	TCGA-BRCA	pam50_subtype: LumB	pmc3465532	0.74	unaltered	unaltered	12.1191	2	132376028	chr3:2170634-134546661	-0.120363	0.207699	10.7832	Negative
TCGA-B6-A0WZ	TCGA-BRCA	pam50_subtype: LumA	pmc3465532	0.63	unaltered	unaltered	12.1705	2	73341126	chr3:41052084-114393209	-1.69462	-0.55172	197.61	Negative
TCGA-B6-A401	TCGA-BRCA	pam50_subtype: LumA	pmc3465532	0.3	unaltered	unaltered	12.5163	4	176829766	chr3:2170634-179000399	-1.02079	0.262878	15.2637	Negative
TCGA-B6-A0RO	TCGA-BRCA	pam50_subtype: LumA	pmc3465532	0.52	unaltered	unaltered	11.9	2	60667507	chr3:27088526-87756032	-1.0927	-0.545068	151.439	Negative
TCGA-EW-A1PE	TCGA-BRCA	pam50_subtype: LumA	pmc3465532	0.69	unaltered	unaltered	11.9977	4	195641768	chr3:2170634-197812401	-0.392455	0.986909	-247.486	Negative
TCGA-BH-A1FL	TCGA-BRCA	pam50_subtype: LumA	pmc3465532	0.82	unaltered	unaltered	12.4202	2	77762818	chr3:2170634-79933451	-0.816423	-1.34452	170.709	Negative
TCGA-S3-AA12	TCGA-BRCA	pam50_subtype: LumA	pmc3465532	0.94	unaltered	unaltered	12.679	4	195641768	chr3:2170634-197812401	-1.27292	-1.43377	466.765	Negative
TCGA-OL-A97C	TCGA-BRCA	pam50_subtype: Normal	pmc3465532	0.67	unaltered	unaltered	12.2785	2	153787872	chr3:44024530-197812401	-0.601254	-0.969167	-26.0407	Negative
TCGA-E2-A2P6	TCGA-BRCA	pam50_subtype: LumA	pmc3465532	0.86	unaltered	unaltered	12.4545	2	51013301	chr3:2170634-53183934	-0.840283	0.0204207	152.298	Negative
TCGA-LL-A6FQ	TCGA-BRCA	pam50_subtype: LumA	pmc3465532	0.79	unaltered	unaltered	12.7387	3	96839476	chr3:25453694-122293169	-1.26273	-0.192266	218.738	Negative
TCGA-A8-A094	TCGA-BRCA	pam50_subtype: Her2	pmc3465532	0.58	unaltered	unaltered	11.5542	2	13436657	chr3:44953636-58390292	1.04776	1.47461	15.796	Negative
TCGA-A2-A3XV	TCGA-BRCA	pam50_subtype: Her2	pmc3465532	0.66	unaltered	unaltered	13.1091	2	7060754	chr3:46486945-53547698	-0.332944	-0.966285	344.569	Negative
TCGA-A8-A07G	TCGA-BRCA	pam50_subtype: LumA	pmc3465532	0.48	altered_loss	copynumber	11.7684	1	33905176	chr3:32356480-66261655	-0.230601	-0.275989	-57.0565	Negative
TCGA-AN-A049	TCGA-BRCA	pam50_subtype: LumA	pmc3465532	0.69	altered_loss	copynumber	11.6888	1	35633795	chr3:19830131-55463925	0.320121	-0.0682287	97.242	Negative
TCGA-A8-A07O	TCGA-BRCA	pam50_subtype: Basal	pmc3465532	0.55	unaltered	unaltered	12.9574	2	15253723	chr3:52212461-67466183	0.846983	1.34211	249.079	Negative
TCGA-E9-A1N6	TCGA-BRCA	pam50_subtype: LumB	pmc3465532	0.49	altered_loss	copynumber	12.1354	1	45717619	chr3:48298209-94015827	0.360481	0.935841	-444.961	Negative
TCGA-A2-A0CV	TCGA-BRCA	pam50_subtype: LumA	pmc3465532	0.46	unaltered	unaltered	12.5165	5	20235701	chr3:38570735-58806435	-1.13336	-0.881435	-258.555	Negative
TCGA-A2-A0EV	TCGA-BRCA	pam50_subtype: LumA	pmc3465532	0.45	unaltered	unaltered	12.2425	3	7953472	chr3:45462835-53416306	0.118375	-0.0387256	-67.9624	Negative
TCGA-S3-AA15	TCGA-BRCA	NA	pmc3465532	NA	unaltered	unaltered	12.7011	2	122628776	chr3:9778908-132407683	NA	NA	-299.761	Negative
TCGA-A2-A25A	TCGA-BRCA	pam50_subtype: Normal	pmc3465532	0.38	unaltered	unaltered	12.0306	4	127137344	chr3:2170634-129307977	0.126184	0.390683	-433.406	Negative
TCGA-AN-A0XO	TCGA-BRCA	pam50_subtype: LumA	pmc3465532	0.67	unaltered	unaltered	12.2931	2	20849195	chr3:38177166-59026360	-1.10327	-0.759067	125.948	Negative
TCGA-A2-A1G4	TCGA-BRCA	pam50_subtype: LumB	pmc3465532	0.78	unaltered	unaltered	12.4145	2	75274037	chr3:2170634-77444670	-0.467295	-0.296411	263.763	Negative
TCGA-D8-A1XO	TCGA-BRCA	pam50_subtype: LumA	pmc3465532	0.65	unaltered	unaltered	12.3108	2	93269274	chr3:2170634-95439907	-0.760719	-0.810182	-16.1111	Negative
TCGA-AR-A24P	TCGA-BRCA	pam50_subtype: LumA	pmc3465532	0.64	unaltered	unaltered	12.1114	2	195641768	chr3:2170634-197812401	-0.680826	0.618209	-103.451	Negative
TCGA-EW-A2FW	TCGA-BRCA	pam50_subtype: LumB	pmc3465532	0.87	unaltered	unaltered	12.7482	2	7178862	chr3:46117823-53296684	-0.663826	0.259002	329.554	Negative
TCGA-AO-A0JB	TCGA-BRCA	pam50_subtype: Normal	pmc3465532	0.73	altered_loss	copynumber	11.8608	1	3209218	chr3:50500130-53709347	-0.54264	-2.10816	-32.8224	Negative
TCGA-C8-A12P	TCGA-BRCA	pam50_subtype: Her2	pmc3465532	0.44	unaltered	unaltered	12.4885	2	5652006	chr3:46927313-52579318	1.03729	0.862037	54.73	Negative
TCGA-E2-A56Z	TCGA-BRCA	pam50_subtype: LumB	pmc3465532	0.78	unaltered	unaltered	12.1717	3	63244771	chr3:22355517-85600287	-0.27584	-0.212639	168.173	Negative
TCGA-AR-A24M	TCGA-BRCA	pam50_subtype: LumA	pmc3465532	0.69	unaltered	unaltered	11.7245	2	91845194	chr3:2170634-94015827	-0.935526	-0.506609	-156.595	Negative
TCGA-AR-A0U3	TCGA-BRCA	pam50_subtype: LumA	pmc3465532	0.79	unaltered	unaltered	12.3986	2	7906936	chr3:46405230-54312165	-0.498676	-0.859131	192.986	Negative
TCGA-E9-A22B	TCGA-BRCA	pam50_subtype: LumA	pmc3465532	0.5	unaltered	unaltered	11.8725	4	74554373	chr3:2170634-76725006	0.543513	1.07648	-17.306	Negative
TCGA-AO-A03V	TCGA-BRCA	pam50_subtype: LumA	pmc3465532	0.73	unaltered	unaltered	12.2926	4	24015899	chr3:39224716-63240614	-0.326004	-1.47376	107.886	Negative
TCGA-A2-A0EW	TCGA-BRCA	pam50_subtype: LumA	pmc3465532	0.46	unaltered	unaltered	12.1704	4	115913163	chr3:2170634-118083796	-0.409533	-0.842295	-351.101	Negative
TCGA-C8-A3M7	TCGA-BRCA	pam50_subtype: LumA	pmc3465532	0.42	unaltered	unaltered	11.9793	2	46187445	chr3:30688747-76876191	0.0573839	-0.160489	-312.716	Negative
TCGA-JL-A3YX	TCGA-BRCA	pam50_subtype: LumA	pmc3465532	0.58	unaltered	unaltered	12.1273	3	56409697	chr3:2170634-58580330	-1.17892	0.0492324	184.438	Negative
TCGA-B6-A0I5	TCGA-BRCA	pam50_subtype: LumA	pmc3465532	0.64	unaltered	unaltered	12.0498	2	172948232	chr3:2170634-175118865	-1.7475	-0.186563	70.3743	Negative
TCGA-BH-A1EN	TCGA-BRCA	pam50_subtype: Her2	pmc3465532	0.7	unaltered	unaltered	12.1999	3	71924155	chr3:2170634-74094788	0.369143	0.203989	-436.617	Negative
TCGA-AN-A0XW	TCGA-BRCA	pam50_subtype: LumA	pmc3465532	0.51	unaltered	unaltered	12.0186	2	7611886	chr3:45646081-53257966	0.699602	1.35339	-218.266	Negative
TCGA-EW-A1IW	TCGA-BRCA	pam50_subtype: LumA	pmc3465532	0.57	unaltered	unaltered	12.2255	4	44004835	chr3:9072263-53077097	0.101485	1.02494	-104.092	Negative
TCGA-A2-A3XT	TCGA-BRCA	pam50_subtype: Basal	pmc3465532	0.4	unaltered	unaltered	12.71	3	58911532	chr3:3597099-62508630	1.2989	1.51792	208.472	Negative
TCGA-AQ-A04H	TCGA-BRCA	pam50_subtype: LumB	pmc3465532	0.72	unaltered	unaltered	13.0177	4	35641310	chr3:51669048-87310357	0.215396	0.14316	223.916	Negative
TCGA-AO-A03L	TCGA-BRCA	pam50_subtype: LumA	pmc3465532	0.51	unaltered	unaltered	11.5654	2	38402153	chr3:24740405-63142557	0.950626	0.757036	-2.07297	Negative
TCGA-C8-A27A	TCGA-BRCA	pam50_subtype: LumB	pmc3465532	0.76	unaltered	unaltered	12.4704	4	6479491	chr3:46858561-53338051	-0.159754	0.645892	263.415	Negative
TCGA-UU-A93S	TCGA-BRCA	pam50_subtype: Her2	pmc3465532	0.61	unaltered	unaltered	12.712	3	1721813	chr3:50875322-52597134	0.377064	-0.437226	337.149	Negative
TCGA-D8-A1XF	TCGA-BRCA	pam50_subtype: LumB	pmc3465532	0.78	unaltered	unaltered	12.5689	3	195641768	chr3:2170634-197812401	-0.133411	0.858015	593.049	Negative
TCGA-LD-A7W6	TCGA-BRCA	pam50_subtype: LumA	pmc3465532	0.59	unaltered	unaltered	12.3381	2	195641768	chr3:2170634-197812401	-0.870582	-1.15066	-61.3275	Negative
TCGA-EW-A1P7	TCGA-BRCA	pam50_subtype: Normal	pmc3465532	0.27	unaltered	unaltered	11.9767	4	48566634	chr3:15841932-64408565	1.16991	-0.238597	-389.627	Negative
TCGA-HN-A2NL	TCGA-BRCA	pam50_subtype: Basal	pmc3465532	0.88	altered_loss	copynumber	12.3655	1	55576492	chr3:15583550-71160041	1.51738	-1.6561	275.763	Negative
TCGA-D8-A1XK	TCGA-BRCA	pam50_subtype: Basal	pmc3465532	0.46	unaltered	unaltered	11.8992	2	71153078	chr3:19300635-90453712	1.74166	1.29373	204.672	Negative
TCGA-A2-A4S2	TCGA-BRCA	pam50_subtype: LumA	pmc3465532	0.56	unaltered	unaltered	12.3564	2	195641768	chr3:2170634-197812401	-0.510216	-0.0979072	-120.809	Negative
TCGA-D8-A142	TCGA-BRCA	NA	pmc3465532	NA	unaltered	unaltered	12.3644	2	65081530	chr3:24390330-89471859	NA	NA	-65.9056	Negative
TCGA-A8-A0A9	TCGA-BRCA	pam50_subtype: LumA	pmc3465532	0.75	unaltered	unaltered	12.3073	5	195641768	chr3:2170634-197812401	-0.559906	0.36982	294.934	Negative
TCGA-E9-A22A	TCGA-BRCA	pam50_subtype: LumB	pmc3465532	0.4	unaltered	unaltered	12.0655	2	3887623	chr3:49867922-53755544	1.07506	2.06111	-158.994	Negative
TCGA-GM-A2DC	TCGA-BRCA	pam50_subtype: LumA	pmc3465532	0.7	unaltered	unaltered	12.2585	2	8390320	chr3:44885118-53275437	-0.910071	-0.741918	280.149	Negative
TCGA-AO-A126	TCGA-BRCA	pam50_subtype: LumA	pmc3465532	0.74	unaltered	unaltered	11.7986	2	36963259	chr3:34769292-71732550	-0.506391	-0.280847	-14.5725	Negative
TCGA-AC-A5EH	TCGA-BRCA	pam50_subtype: Her2	pmc3465532	0.42	unaltered	unaltered	12.1593	2	9515087	chr3:44421349-53936435	-0.177638	0.788332	130.819	Negative
TCGA-A1-A0SN	TCGA-BRCA	pam50_subtype: LumB	pmc3465532	0.51	unaltered	unaltered	12.2912	4	119806216	chr3:2170634-121976849	0.681669	1.52012	-9.99134	Negative
TCGA-D8-A145	TCGA-BRCA	pam50_subtype: LumA	pmc3465532	0.38	altered_loss	copynumber	11.7659	1	32916304	chr3:44116445-77032748	-0.174394	-0.994287	-87.6758	Negative
TCGA-OL-A66L	TCGA-BRCA	pam50_subtype: LumA	pmc3465532	0.58	unaltered	unaltered	12.6448	2	78182048	chr3:2170634-80352681	-1.10881	-0.0986267	-102.838	Negative
TCGA-AO-A1KQ	TCGA-BRCA	NA	pmc3465532	NA	NA	NA	11.5728	NA	40695566	chr3:13623648-54319213	NA	NA	98.9281	Negative
TCGA-AN-A04A	TCGA-BRCA	pam50_subtype: LumA	pmc3465532	0.56	unaltered	unaltered	12.3228	3	71219219	chr3:2170634-73389852	-0.136838	0.268887	-30.776	Negative
TCGA-BH-A0B2	TCGA-BRCA	pam50_subtype: LumA	pmc3465532	0.5	unaltered	unaltered	12.3124	2	8167937	chr3:45963986-54131922	0.0942532	0.446798	-190.753	Negative
TCGA-AQ-A54O	TCGA-BRCA	pam50_subtype: LumB	pmc3465532	0.74	unaltered	unaltered	12.5156	3	15096381	chr3:46962984-62059364	-1.44053	-0.572262	147.271	Negative
TCGA-PE-A5DE	TCGA-BRCA	pam50_subtype: LumA	pmc3465532	0.36	unaltered	unaltered	12.4391	3	102341964	chr3:2170634-104512597	0.0128608	0.572613	-199.905	Negative
TCGA-LL-A5YL	TCGA-BRCA	pam50_subtype: LumA	pmc3465532	0.56	altered_loss	copynumber	11.7839	1	70566531	chr3:37528979-108095509	0.0161788	0.944317	7.21376	Negative
TCGA-C8-A12W	TCGA-BRCA	pam50_subtype: LumB	pmc3465532	0.44	unaltered	unaltered	12.4047	5	9090628	chr3:45449880-54540507	-0.0521399	0.87201	86.1767	Negative
TCGA-C8-A278	TCGA-BRCA	pam50_subtype: Her2	pmc3465532	0.25	unaltered	unaltered	11.8388	3	28780027	chr3:28043379-56823405	1.19053	1.31722	-76.7054	Negative
TCGA-D8-A27W	TCGA-BRCA	pam50_subtype: LumB	pmc3465532	0.44	unaltered	unaltered	12.2419	4	9121008	chr3:43731252-52852259	0.547519	1.9767	153.672	Negative
TCGA-A8-A07J	TCGA-BRCA	pam50_subtype: LumA	pmc3465532	0.59	altered_loss	copynumber	11.7382	1	65878086	chr3:7482355-73360440	-0.15463	-0.805227	-80.6348	Negative
TCGA-C8-A12V	TCGA-BRCA	NA	pmc3465532	NA	unaltered	unaltered	12.0437	2	57771087	chr3:29638604-87409690	NA	NA	-258.944	Negative
TCGA-A2-A1FW	TCGA-BRCA	pam50_subtype: LumB	pmc3465532	0.85	unaltered	unaltered	11.8726	3	13933419	chr3:50179660-64113078	0.697613	-0.128721	194.241	Negative
TCGA-A2-A0EU	TCGA-BRCA	pam50_subtype: LumA	pmc3465532	0.66	unaltered	unaltered	11.9105	4	8140459	chr3:45526065-53666523	-0.650511	-0.0207765	123.186	Negative
TCGA-C8-A26W	TCGA-BRCA	pam50_subtype: LumB	pmc3465532	0.64	altered_loss	copynumber	11.6935	1	72050453	chr3:2170634-74221086	0.599092	1.05333	-20.7301	Negative
TCGA-E2-A1IO	TCGA-BRCA	pam50_subtype: LumA	pmc3465532	0.55	altered_loss	copynumber	11.865	1	76548592	chr3:2170634-78719225	0.219324	-0.279682	-184.822	Negative
TCGA-BH-A0W7	TCGA-BRCA	pam50_subtype: LumA	pmc3465532	0.56	unaltered	unaltered	12.1165	2	117748434	chr3:2170634-119919067	0.151709	0.0717104	-221.182	Negative
TCGA-E2-A1B1	TCGA-BRCA	pam50_subtype: LumA	pmc3465532	0.23	unaltered	unaltered	11.5595	2	195641768	chr3:2170634-197812401	0.807267	0.649105	-401.523	Negative
TCGA-LL-A7T0	TCGA-BRCA	pam50_subtype: LumB	pmc3465532	0.6	altered_loss	copynumber	11.4407	1	3968894	chr3:51859961-55828854	1.26471	0.218222	328.428	Negative
TCGA-D8-A1JS	TCGA-BRCA	pam50_subtype: LumA	pmc3465532	0.91	unaltered	unaltered	12.4249	2	22533310	chr3:51891433-74424742	-2.53947	-1.20399	500.221	Negative
TCGA-AC-A3HN	TCGA-BRCA	pam50_subtype: LumA	pmc3465532	0.48	unaltered	unaltered	12.3395	2	195641768	chr3:2170634-197812401	-0.240397	0.647832	-202.789	Negative
TCGA-A2-A4S3	TCGA-BRCA	pam50_subtype: LumB	pmc3465532	0.58	altered_loss	copynumber	11.849	1	36834611	chr3:33559577-70394187	1.08718	0.34388	166.124	Negative
TCGA-AR-A0TU	TCGA-BRCA	NA	pmc3465532	NA	unaltered	unaltered	11.9597	NA	8121289	chr3:45585624-53706912	NA	NA	277.597	Negative
TCGA-S3-AA0Z	TCGA-BRCA	pam50_subtype: Basal	pmc3465532	0.77	unaltered	unaltered	12.4328	2	54665253	chr3:9504070-64169322	1.56181	-0.365037	109.485	Negative
TCGA-E2-A1II	TCGA-BRCA	pam50_subtype: Basal	pmc3465532	0.47	altered_loss	copynumber	11.8499	1	6370543	chr3:46703906-53074448	2.31855	0.0876913	111.535	Negative
TCGA-BH-A0HQ	TCGA-BRCA	pam50_subtype: LumA	pmc3465532	0.53	unaltered	unaltered	12.3875	2	2063739	chr3:50896384-52960122	-1.31152	-1.36948	112.21	Negative
TCGA-EW-A1OW	TCGA-BRCA	pam50_subtype: Basal	pmc3465532	0.66	unaltered	unaltered	12.1526	3	30802938	chr3:41785686-72588623	0.947458	-0.200877	42.1656	Negative
TCGA-GM-A2DB	TCGA-BRCA	pam50_subtype: Her2	pmc3465532	0.31	unaltered	unaltered	11.8237	2	70645601	chr3:29660979-100306579	0.401719	-0.191927	12.308	Negative
TCGA-AN-A0XP	TCGA-BRCA	pam50_subtype: LumA	pmc3465532	0.58	unaltered	unaltered	12.0977	2	132696167	chr3:2170634-134866800	-1.21978	-0.275188	88.826	Negative
TCGA-BH-A0GY	TCGA-BRCA	pam50_subtype: LumA	pmc3465532	0.48	unaltered	unaltered	11.745	3	96231003	chr3:2170634-98401636	0.223449	0.266653	-73.4905	Negative
TCGA-A7-A26F	TCGA-BRCA	pam50_subtype: Basal	pmc3465532	0.46	altered_loss	copynumber	11.2536	1	23163914	chr3:31405013-54568926	1.20984	0.291211	-104.236	Negative
TCGA-A2-A0EX	TCGA-BRCA	pam50_subtype: LumA	pmc3465532	0.61	unaltered	unaltered	12.2736	2	23892140	chr3:45963986-69856125	-0.753859	-1.06178	-116.484	Negative
TCGA-E9-A5UO	TCGA-BRCA	pam50_subtype: LumB	pmc3465532	0.92	unaltered	unaltered	12.8464	2	9104848	chr3:44329896-53434743	-0.705329	-1.41935	516.409	Negative
TCGA-BH-A1EY	TCGA-BRCA	pam50_subtype: LumA	pmc3465532	0.51	altered_loss	copynumber	11.6034	1	46304182	chr3:36775837-83080018	0.557474	0.205918	-34.7152	Negative
TCGA-EW-A1J3	TCGA-BRCA	pam50_subtype: LumA	pmc3465532	0.79	unaltered	unaltered	11.4637	2	113644543	chr3:48027306-161671848	-1.25713	0.264796	38.9143	Negative
TCGA-AO-A0JE	TCGA-BRCA	pam50_subtype: Her2	pmc3465532	0.48	altered_loss	copynumber	11.4403	1	25516039	chr3:36474834-61990872	1.1406	1.31447	-201.466	Negative
TCGA-C8-A130	TCGA-BRCA	pam50_subtype: LumB	pmc3465532	0.56	unaltered	unaltered	11.8787	2	11377083	chr3:42333611-53710693	0.609605	0.537918	169.859	Negative
TCGA-A2-A0EM	TCGA-BRCA	pam50_subtype: LumA	pmc3465532	0.72	unaltered	unaltered	12.1616	2	77840594	chr3:2170634-80011227	-1.80541	-0.59342	231.992	Negative
TCGA-A8-A08R	TCGA-BRCA	pam50_subtype: Basal	pmc3465532	0.48	unaltered	unaltered	12.2611	2	11340142	chr3:42230626-53570767	1.45774	1.67958	41.0871	Negative
TCGA-E2-A1B6	TCGA-BRCA	NA	pmc3465532	NA	unaltered	unaltered	12.1195	2	38273100	chr3:22931621-61204720	NA	NA	-72.6983	Negative
TCGA-A8-A091	TCGA-BRCA	pam50_subtype: LumA	pmc3465532	0.76	unaltered	unaltered	12.5156	4	71563989	chr3:2170634-73734622	-0.779254	0.0788658	218.04	Negative
TCGA-E9-A1R3	TCGA-BRCA	pam50_subtype: LumA	pmc3465532	0.47	unaltered	unaltered	12.0044	4	4839843	chr3:48474682-53314524	-1.28911	0.502067	-117.025	Negative
TCGA-E2-A1IF	TCGA-BRCA	pam50_subtype: LumA	pmc3465532	0.35	unaltered	unaltered	12.3279	4	195641768	chr3:2170634-197812401	-0.854947	-0.115979	-97.4628	Negative
TCGA-BH-A1FG	TCGA-BRCA	pam50_subtype: LumA	pmc3465532	0.85	unaltered	unaltered	12.0408	2	195641768	chr3:2170634-197812401	-1.02614	-0.799281	103.645	Negative
TCGA-BH-A1FR	TCGA-BRCA	NA	pmc3465532	NA	unaltered	unaltered	11.8048	2	151143794	chr3:46668608-197812401	NA	NA	-473.268	Negative
TCGA-A2-A0YG	TCGA-BRCA	pam50_subtype: LumB	pmc3465532	0.6	unaltered	unaltered	12.2849	3	40802655	chr3:31939735-72742389	0.77151	0.00900242	242.836	Negative
TCGA-BH-A0EE	TCGA-BRCA	pam50_subtype: Her2	pmc3465532	0.49	unaltered	unaltered	11.9589	4	59066101	chr3:14411292-73477392	0.760507	1.11853	115.302	Negative
TCGA-AQ-A04J	TCGA-BRCA	pam50_subtype: Basal	pmc3465532	0.45	altered_loss	copynumber	11.5295	1	9400964	chr3:44869201-54270164	1.49085	0.55788	-258.447	Negative
TCGA-WT-AB41	TCGA-BRCA	pam50_subtype: LumA	pmc3465532	0.51	unaltered	unaltered	13.2014	2	34376323	chr3:42333333-76709655	0.358125	-0.680237	21.6927	Negative
TCGA-E9-A1N8	TCGA-BRCA	pam50_subtype: Basal	pmc3465532	0.95	altered_loss	copynumber	11.773	1	31678107	chr3:26926438-58604544	0.975221	-3.27779	347.476	Negative
TCGA-B6-A0RM	TCGA-BRCA	pam50_subtype: LumA	pmc3465532	0.83	unaltered	unaltered	12.5127	2	59556143	chr3:3684472-63240614	-1.49526	-0.157925	386.39	Negative
TCGA-PL-A8LY	TCGA-BRCA	pam50_subtype: Normal	pmc3465532	0.65	unaltered	unaltered	12.4223	2	169732546	chr3:3685905-173418450	-0.51754	-2.88063	-0.698416	Negative
TCGA-BH-A2L8	TCGA-BRCA	pam50_subtype: LumA	pmc3465532	0.34	unaltered	unaltered	12.3809	4	195641768	chr3:2170634-197812401	-0.0869394	0.0695126	-160.194	Negative
TCGA-BH-A0BO	TCGA-BRCA	pam50_subtype: LumA	pmc3465532	0.29	unaltered	unaltered	12.1024	2	195641768	chr3:2170634-197812401	-1.04966	0.224251	-439.607	Negative
TCGA-E9-A1NC	TCGA-BRCA	pam50_subtype: Basal	pmc3465532	0.41	altered_loss	mutation+copynumber	11.7676	1	25861022	chr3:47793908-73654929	1.18193	0.435879	-171.273	Negative
TCGA-E2-A14S	TCGA-BRCA	pam50_subtype: LumB	pmc3465532	0.79	unaltered	unaltered	12.2027	2	5638678	chr3:47166350-52805027	-0.360729	1.08947	245.528	Negative
TCGA-A8-A079	TCGA-BRCA	pam50_subtype: LumB	pmc3465532	0.73	unaltered	unaltered	12.5111	4	39538188	chr3:47092202-86630389	-0.0463965	0.793653	390.5	Negative
TCGA-AR-A1AO	TCGA-BRCA	pam50_subtype: Normal	pmc3465532	0.66	unaltered	unaltered	12.1189	2	43635576	chr3:46507654-90143229	1.08307	1.08237	-333.638	Negative
TCGA-AR-A24L	TCGA-BRCA	pam50_subtype: LumA	pmc3465532	0.59	altered_loss	copynumber	11.4804	1	26346834	chr3:45434548-71781381	0.223323	1.10429	-45.6081	Negative
TCGA-BH-A208	TCGA-BRCA	pam50_subtype: Normal	pmc3465532	0.31	unaltered	unaltered	12.1652	2	167905480	chr3:2170634-170076113	0.688709	-0.118115	-380.003	Negative
TCGA-AR-A5QN	TCGA-BRCA	pam50_subtype: LumA	pmc3465532	0.6	unaltered	unaltered	12.3349	2	78031618	chr3:2170634-80202251	0.12006	0.451127	-107.625	Negative
TCGA-A7-A26G	TCGA-BRCA	pam50_subtype: Basal	pmc3465532	0.38	unaltered	unaltered	11.5522	2	346239	chr3:52315396-52661634	1.76873	0.355801	-293.069	Negative
TCGA-AC-A3TM	TCGA-BRCA	pam50_subtype: LumA	pmc3465532	0.44	unaltered	unaltered	12.7699	2	96311381	chr3:2170634-98482014	-1.06546	-0.478328	119.8	Negative
TCGA-E2-A15R	TCGA-BRCA	pam50_subtype: LumA	pmc3465532	0.88	unaltered	unaltered	12.4074	2	67200374	chr3:6865791-74066164	-1.02748	-0.115273	469.467	Negative
TCGA-D8-A27T	TCGA-BRCA	pam50_subtype: LumA	pmc3465532	0.51	unaltered	unaltered	12.2857	2	195641768	chr3:2170634-197812401	-0.394656	0.143355	-129.596	Negative
TCGA-D8-A27I	TCGA-BRCA	pam50_subtype: LumA	pmc3465532	0.27	unaltered	unaltered	12.1588	2	195641768	chr3:2170634-197812401	0.209734	0.229598	-284.238	Negative
TCGA-D8-A1JC	TCGA-BRCA	pam50_subtype: LumB	pmc3465532	0.74	altered_loss	copynumber	11.5757	1	42897935	chr3:34557098-77455032	0.786663	2.43139	86.8361	Negative
TCGA-AC-A2B8	TCGA-BRCA	pam50_subtype: LumA	pmc3465532	0.53	unaltered	unaltered	12.1584	4	119717258	chr3:2170634-121887891	-0.501778	0.737712	-184.836	Negative
TCGA-EW-A2FS	TCGA-BRCA	pam50_subtype: LumA	pmc3465532	0.55	altered_loss	copynumber	11.567	1	62878580	chr3:25381285-88259864	0.792915	0.0571667	-159.861	Negative
TCGA-B6-A0RH	TCGA-BRCA	pam50_subtype: Her2	pmc3465532	0.66	unaltered	unaltered	11.9492	2	155965036	chr3:2170634-158135669	-0.552342	0.903026	24.6761	Negative
TCGA-C8-A26Y	TCGA-BRCA	pam50_subtype: Her2	pmc3465532	0.48	unaltered	unaltered	12.5246	3	3348564	chr3:49853291-53201854	0.557608	0.645783	249.782	Negative
TCGA-D8-A1X7	TCGA-BRCA	pam50_subtype: LumB	pmc3465532	0.76	unaltered	unaltered	12.1293	2	70811664	chr3:2170634-72982297	-1.10817	0.611086	136.381	Negative
TCGA-A7-A2KD	TCGA-BRCA	pam50_subtype: LumB	pmc3465532	0.55	unaltered	unaltered	12.3593	3	39946488	chr3:16620981-56567468	0.0570096	1.19282	-44.0892	Negative
TCGA-BH-A18R	TCGA-BRCA	pam50_subtype: Her2	pmc3465532	0.52	altered_loss	copynumber	12.135	1	4320162	chr3:49723146-54043307	1.25914	0.216353	-409.061	Negative
TCGA-E2-A10A	TCGA-BRCA	pam50_subtype: LumA	pmc3465532	0.82	unaltered	unaltered	12.5691	4	195641768	chr3:2170634-197812401	-0.463801	-0.0208786	71.7727	Negative
TCGA-C8-A1HJ	TCGA-BRCA	pam50_subtype: Basal	pmc3465532	0.76	altered_loss	copynumber	10.8747	1	89291666	chr3:2170634-91462299	1.3868	0.361889	29.8312	Negative
TCGA-D8-A1XC	TCGA-BRCA	pam50_subtype: LumA	pmc3465532	0.88	unaltered	unaltered	12.2579	2	161837936	chr3:2170634-164008569	-2.71004	-1.5755	363.309	Negative
TCGA-A7-A3J0	TCGA-BRCA	pam50_subtype: LumA	pmc3465532	0.87	unaltered	unaltered	12.1817	2	6137030	chr3:46547183-52684212	-1.40799	0.00850927	83.1485	Negative
TCGA-D8-A1XM	TCGA-BRCA	pam50_subtype: LumA	pmc3465532	0.52	unaltered	unaltered	12.3627	2	195641768	chr3:2170634-197812401	0.0376638	0.103278	-102.91	Negative
TCGA-AR-A1AW	TCGA-BRCA	pam50_subtype: LumB	pmc3465532	0.26	altered_loss	copynumber	12.1535	1	159077442	chr3:2170634-161248075	1.12825	1.19556	-121.941	Negative
TCGA-D8-A3Z6	TCGA-BRCA	pam50_subtype: LumA	pmc3465532	0.6	unaltered	unaltered	12.2595	2	95294920	chr3:2170634-97465553	-0.920667	0.204173	43.7151	Negative
TCGA-AC-A8OR	TCGA-BRCA	pam50_subtype: LumA	pmc3465532	0.84	unaltered	unaltered	12.6318	2	23532138	chr3:36173517-59705654	-1.99416	-1.91158	326.991	Negative
TCGA-BH-A0AU	TCGA-BRCA	pam50_subtype: LumB	pmc3465532	0.46	unaltered	unaltered	12.134	2	18534410	chr3:39542374-58076783	0.165968	-0.181058	76.905	Negative
TCGA-AR-A0U4	TCGA-BRCA	pam50_subtype: Basal	pmc3465532	0.42	altered_loss	copynumber	11.5691	1	29300167	chr3:42176371-71476537	1.95469	0.979502	-53.5571	Negative
TCGA-A7-A3IY	TCGA-BRCA	pam50_subtype: LumA	pmc3465532	0.43	altered_loss	copynumber	11.6218	1	30088344	chr3:32933224-63021567	-0.777256	0.593918	-163.328	Negative
TCGA-D8-A27E	TCGA-BRCA	pam50_subtype: LumA	pmc3465532	0.47	unaltered	unaltered	12.3486	2	80535587	chr3:2170634-82706220	-1.71093	-1.41207	124.381	Negative
TCGA-A2-A0SY	TCGA-BRCA	pam50_subtype: LumA	pmc3465532	0.65	unaltered	unaltered	12.2227	2	47004818	chr3:33229657-80234474	-0.161314	-0.0099677	-148.225	Negative
TCGA-AN-A04C	TCGA-BRCA	pam50_subtype: Her2	pmc3465532	0.64	unaltered	unaltered	11.3456	2	50039067	chr3:39487847-89526913	0.856415	0.137608	251.038	Negative
TCGA-A8-A07E	TCGA-BRCA	pam50_subtype: LumA	pmc3465532	0.52	unaltered	unaltered	12.3598	2	64552538	chr3:2170634-66723171	0.570848	1.32365	-92.3875	Negative
TCGA-EW-A1PC	TCGA-BRCA	pam50_subtype: LumB	pmc3465532	0.81	unaltered	unaltered	12.6412	3	37400291	chr3:30182706-67582996	0.272893	-0.194685	339.947	Negative
TCGA-LL-A9Q3	TCGA-BRCA	pam50_subtype: LumA	pmc3465532	0.53	altered_loss	mutation+copynumber	10.7171	1	52163654	chr3:32858781-85022434	0.388737	1.21222	395.958	Negative
TCGA-B6-A0X1	TCGA-BRCA	pam50_subtype: Basal	pmc3465532	0.74	altered_loss	copynumber	11.8109	1	15805939	chr3:42252166-58058104	1.44747	0.932683	360.894	Negative
TCGA-A1-A0SM	TCGA-BRCA	pam50_subtype: LumA	pmc3465532	0.6	unaltered	unaltered	12.2585	2	51266678	chr3:2170634-53437311	-0.41386	0.790187	-24.4965	Negative
TCGA-A2-A0CZ	TCGA-BRCA	NA	pmc3465532	NA	NA	NA	12.1224	NA	31588072	chr3:48874333-80462404	NA	NA	-262.035	Negative
TCGA-JL-A3YW	TCGA-BRCA	pam50_subtype: Her2	pmc3465532	0.34	unaltered	unaltered	12.33	3	6416927	chr3:51722123-58139049	0.396461	1.93662	-150.201	Negative
TCGA-UL-AAZ6	TCGA-BRCA	pam50_subtype: LumA	pmc3465532	0.91	unaltered	unaltered	12.4753	3	18454275	chr3:43402228-61856502	0.039743	0.221207	499.001	Negative
TCGA-C8-A27B	TCGA-BRCA	pam50_subtype: Basal	pmc3465532	0.61	unaltered	unaltered	11.5657	2	59731852	chr3:31730448-91462299	1.89512	0.561831	37.513	Negative
TCGA-E9-A243	TCGA-BRCA	pam50_subtype: Basal	pmc3465532	0.21	altered_loss	copynumber	11.3412	1	30784729	chr3:45694238-76478966	2.43418	2.31658	-281.513	Negative
TCGA-AR-A0TP	TCGA-BRCA	pam50_subtype: Basal	pmc3465532	0.93	altered_loss	copynumber	11.3905	1	53975397	chr3:14516649-68492045	0.640189	-1.27484	268.877	Negative
TCGA-AR-A24V	TCGA-BRCA	pam50_subtype: LumA	pmc3465532	0.52	unaltered	unaltered	11.9677	5	115259501	chr3:2170634-117430134	-0.607807	1.07502	-135.11	Negative
TCGA-AO-A125	TCGA-BRCA	pam50_subtype: LumA	pmc3465532	0.96	unaltered	unaltered	11.9099	2	173155137	chr3:7361959-180517095	-2.6722	-0.929035	447.281	Negative
TCGA-A8-A09E	TCGA-BRCA	pam50_subtype: LumB	pmc3465532	0.8	unaltered	unaltered	12.3721	4	7593206	chr3:45526065-53119270	-0.454584	-0.292476	426.791	Negative
TCGA-B6-A0I2	TCGA-BRCA	pam50_subtype: Basal	pmc3465532	0.46	unaltered	unaltered	12.039	2	88283079	chr3:2170634-90453712	2.31058	-0.116671	111.566	Negative
TCGA-B6-A0WT	TCGA-BRCA	pam50_subtype: LumA	pmc3465532	0.66	unaltered	unaltered	11.9981	2	35370432	chr3:49098949-84469380	-0.862131	-1.40041	120.327	Negative
TCGA-E9-A227	TCGA-BRCA	pam50_subtype: LumA	pmc3465532	0.56	unaltered	unaltered	12.0593	2	195641768	chr3:2170634-197812401	-0.554606	0.728791	-95.0508	Negative
TCGA-C8-A1HM	TCGA-BRCA	pam50_subtype: LumB	pmc3465532	0.42	unaltered	unaltered	11.3172	3	42631337	chr3:23399778-66031114	1.12869	1.31894	-40.5714	Negative
TCGA-E9-A229	TCGA-BRCA	pam50_subtype: LumA	pmc3465532	0.59	altered_loss	copynumber	11.7408	1	61312409	chr3:18829333-80141741	0.213578	0.493858	-7.32233	Negative
TCGA-E2-A574	TCGA-BRCA	pam50_subtype: Basal	pmc3465532	0.75	unaltered	unaltered	12.0341	3	54807577	chr3:2170634-56978210	0.126052	-1.73086	520.696	Negative
TCGA-BH-A0HX	TCGA-BRCA	pam50_subtype: LumA	pmc3465532	0.6	unaltered	unaltered	12.4274	3	52026015	chr3:34237232-86263246	-0.212995	0.721518	-33.6392	Negative
TCGA-AO-A0JF	TCGA-BRCA	pam50_subtype: LumA	pmc3465532	0.42	unaltered	unaltered	11.9094	2	195641768	chr3:2170634-197812401	-0.489574	0.2379	-254.866	Negative
TCGA-BH-A0B9	TCGA-BRCA	pam50_subtype: Basal	pmc3465532	0.62	altered_loss	copynumber	11.9736	1	4907896	chr3:52223619-57131514	1.87237	0.341515	117.159	Negative
TCGA-5L-AAT0	TCGA-BRCA	pam50_subtype: LumA	pmc3465532	0.53	unaltered	unaltered	12.5344	2	1235703	chr3:51425190-52660892	-0.415948	-0.890868	-6.44564	Negative
TCGA-A8-A09R	TCGA-BRCA	pam50_subtype: LumB	pmc3465532	0.52	unaltered	unaltered	12.5898	4	42511289	chr3:31529563-74040851	-0.213552	1.39409	73.288	Negative
TCGA-B6-A0I1	TCGA-BRCA	pam50_subtype: Basal	pmc3465532	0.78	unaltered	unaltered	12.4219	2	40154583	chr3:48298209-88452791	0.224092	-0.536092	592.748	Negative
TCGA-A2-A3XS	TCGA-BRCA	pam50_subtype: Basal	pmc3465532	0.43	unaltered	unaltered	12.3303	3	31075837	chr3:42419397-73495233	0.766897	-0.211295	110.398	Negative
TCGA-BH-A18G	TCGA-BRCA	pam50_subtype: Basal	pmc3465532	0.77	altered_loss	copynumber	11.2844	1	25545252	chr3:37169591-62714842	1.03965	-0.768104	89.3397	Negative
TCGA-AR-A1AH	TCGA-BRCA	pam50_subtype: Basal	pmc3465532	0.85	unaltered	unaltered	11.6459	2	24338301	chr3:34061167-58399467	1.01898	-1.51854	305.046	Negative
TCGA-OL-A66K	TCGA-BRCA	pam50_subtype: LumA	pmc3465532	0.57	unaltered	unaltered	12.1715	3	73072923	chr3:2170634-75243556	-1.53698	-0.935427	22.2197	Negative
TCGA-AC-A8OS	TCGA-BRCA	pam50_subtype: LumA	pmc3465532	0.46	unaltered	unaltered	12.4106	4	36634296	chr3:37433913-74068208	-0.504314	-0.757017	-141.86	Negative
TCGA-E2-A14P	TCGA-BRCA	pam50_subtype: Her2	pmc3465532	0.48	unaltered	unaltered	12.1157	2	19263103	chr3:51702328-70965430	0.885208	0.0047971	172.79	Negative
TCGA-S3-AA10	TCGA-BRCA	pam50_subtype: Basal	pmc3465532	0.38	altered_loss	copynumber	12.3415	1	21830214	chr3:40984570-62814783	1.74895	1.0802	-109.632	Negative
TCGA-A1-A0SP	TCGA-BRCA	pam50_subtype: Basal	pmc3465532	0.63	altered_loss	copynumber	11.8716	1	22216083	chr3:50429251-72645333	1.57155	0.582507	84.601	Negative
TCGA-A8-A07W	TCGA-BRCA	pam50_subtype: LumB	pmc3465532	0.68	unaltered	unaltered	12.0949	3	1368972	chr3:51440626-52809597	0.161758	1.29143	235.836	Negative
TCGA-A2-A0CU	TCGA-BRCA	pam50_subtype: LumA	pmc3465532	0.57	unaltered	unaltered	12.3494	3	61108599	chr3:2170634-63279232	-0.675465	-0.423429	96.6928	Negative
TCGA-A2-A0CL	TCGA-BRCA	pam50_subtype: Normal	pmc3465532	0.14	altered_loss	copynumber	11.8224	1	39864863	chr3:37395967-77260829	2.12158	1.6346	-274.21	Negative
TCGA-AQ-A1H2	TCGA-BRCA	pam50_subtype: LumA	pmc3465532	0.89	unaltered	unaltered	12.1352	2	11394999	chr3:42661604-54056602	-1.28867	0.138603	193.365	Negative
TCGA-E2-A105	TCGA-BRCA	pam50_subtype: LumA	pmc3465532	0.1	unaltered	unaltered	12.4224	2	195641768	chr3:2170634-197812401	-0.470371	-0.742421	512.183	Negative
TCGA-AN-A0FS	TCGA-BRCA	pam50_subtype: LumA	pmc3465532	0.64	unaltered	unaltered	12.1225	2	7842880	chr3:45692219-53535098	-0.932372	-0.663521	-102.432	Negative
TCGA-AC-A6NO	TCGA-BRCA	pam50_subtype: LumA	pmc3465532	0.77	unaltered	unaltered	12.4491	2	124040673	chr3:2170634-126211306	-1.63178	-1.1538	274.789	Negative
TCGA-OL-A66J	TCGA-BRCA	pam50_subtype: LumA	pmc3465532	0.61	unaltered	unaltered	12.5305	2	195641768	chr3:2170634-197812401	-0.336129	-0.663091	-26.4064	Negative
TCGA-E9-A1R0	TCGA-BRCA	pam50_subtype: LumA	pmc3465532	0.52	unaltered	unaltered	12.2544	2	74820488	chr3:2170634-76991121	-0.659922	-0.350772	-71.8604	Negative
TCGA-E2-A1L6	TCGA-BRCA	pam50_subtype: LumA	pmc3465532	0.48	unaltered	unaltered	11.8748	4	195641768	chr3:2170634-197812401	-1.20886	-0.436358	-104.843	Negative
TCGA-A7-A4SC	TCGA-BRCA	NA	pmc3465532	NA	unaltered	unaltered	12.6203	NA	180353491	chr3:2170634-182524124	NA	NA	-111.183	Negative
TCGA-S3-A6ZF	TCGA-BRCA	pam50_subtype: LumB	pmc3465532	0.58	unaltered	unaltered	11.8911	2	39979003	chr3:45065476-85044478	0.536198	0.357443	40.306	Negative
TCGA-E9-A248	TCGA-BRCA	pam50_subtype: Her2	pmc3465532	0.27	unaltered	unaltered	11.7716	2	117252709	chr3:2170634-119423342	1.57516	0.999695	-89.4748	Negative
TCGA-A2-A25D	TCGA-BRCA	pam50_subtype: LumA	pmc3465532	0.57	unaltered	unaltered	12.5035	2	72399235	chr3:51039396-123438630	0.728773	0.383241	-194.883	Negative
TCGA-A2-A25B	TCGA-BRCA	NA	pmc3465532	NA	unaltered	unaltered	11.0911	2	16436464	chr3:45870750-62307213	NA	NA	24.9519	Negative
TCGA-A8-A09X	TCGA-BRCA	pam50_subtype: Her2	pmc3465532	0.3	unaltered	unaltered	11.4025	2	21666631	chr3:40385009-62051639	1.54	1.91064	168.665	Negative
TCGA-B6-A0RT	TCGA-BRCA	pam50_subtype: Basal	pmc3465532	0.24	unaltered	unaltered	12.0845	4	35570503	chr3:23642287-59212789	1.85313	1.50857	-139.238	Negative
TCGA-AO-A12D	TCGA-BRCA	pam50_subtype: Her2	pmc3465532	0.3	unaltered	unaltered	12.2714	5	53366291	chr3:2170634-55536924	0.831408	0.350224	-213.989	Negative
TCGA-AN-A041	TCGA-BRCA	pam50_subtype: LumA	pmc3465532	0.61	unaltered	unaltered	12.2225	4	84216773	chr3:2170634-86387406	0.326351	0.149411	163.348	Negative
TCGA-D8-A27M	TCGA-BRCA	pam50_subtype: Basal	pmc3465532	0.45	altered_loss	copynumber	11.9211	1	28458061	chr3:32595752-61053812	1.90095	2.13334	-212.579	Negative
TCGA-S3-A6ZH	TCGA-BRCA	pam50_subtype: LumA	pmc3465532	0.71	unaltered	unaltered	11.5404	2	9653711	chr3:43731280-53384990	-0.102951	-0.282508	257.87	Negative
TCGA-E2-A1L8	TCGA-BRCA	pam50_subtype: LumA	pmc3465532	0.57	unaltered	unaltered	11.5592	3	172358708	chr3:25453694-197812401	-1.11031	-0.324573	-111.228	Negative
TCGA-A8-A081	TCGA-BRCA	pam50_subtype: LumB	pmc3465532	0.69	unaltered	unaltered	12.41	3	6945971	chr3:45599022-52544992	0.752519	1.17066	207.909	Negative
TCGA-E2-A14W	TCGA-BRCA	pam50_subtype: LumB	pmc3465532	0.71	unaltered	unaltered	11.371	2	32063295	chr3:44040518-76103812	-0.961534	-1.20732	350.523	Negative
TCGA-A8-A095	TCGA-BRCA	pam50_subtype: LumB	pmc3465532	0.65	unaltered	unaltered	12.037	4	146470559	chr3:51341843-197812401	-0.804682	0.268879	93.1227	Negative
TCGA-AC-A4ZE	TCGA-BRCA	pam50_subtype: LumA	pmc3465532	0.75	unaltered	unaltered	12.4459	4	6262901	chr3:46927313-53190213	-0.829271	-0.717553	249.253	Negative
TCGA-OL-A5S0	TCGA-BRCA	pam50_subtype: Basal	pmc3465532	0.46	unaltered	unaltered	12.2481	2	86955787	chr3:2170634-89126420	0.839069	0.144191	-7.3568	Negative
TCGA-B6-A40B	TCGA-BRCA	pam50_subtype: LumA	pmc3465532	0.63	unaltered	unaltered	12.495	2	31252841	chr3:31551549-62804389	-1.1995	0.401513	35.6927	Negative
TCGA-C8-A26Z	TCGA-BRCA	pam50_subtype: LumA	pmc3465532	0.76	unaltered	unaltered	12.1297	3	6293520	chr3:47167277-53460796	-0.482216	-0.247379	336.16	Negative
TCGA-GM-A2DH	TCGA-BRCA	pam50_subtype: Her2	pmc3465532	0.38	unaltered	unaltered	12.2946	3	93049145	chr3:2170634-95219778	1.32256	0.610307	86.5932	Negative
TCGA-LL-A5YO	TCGA-BRCA	NA	pmc3465532	NA	unaltered	unaltered	12.2845	2	60181425	chr3:47820670-108002094	NA	NA	-55.6029	Negative
TCGA-A8-A06P	TCGA-BRCA	pam50_subtype: LumA	pmc3465532	0.65	unaltered	unaltered	12.2561	4	22634574	chr3:36753206-59387779	-0.967408	0.0125132	88.5578	Negative
TCGA-AR-A1AP	TCGA-BRCA	pam50_subtype: LumA	pmc3465532	0.7	unaltered	unaltered	12.5025	2	28529287	chr3:46197275-74726561	-0.040605	-0.157189	23.6664	Negative
TCGA-A2-A3XY	TCGA-BRCA	pam50_subtype: Basal	pmc3465532	0.39	unaltered	unaltered	12.6269	2	15275395	chr3:44439857-59715251	1.17553	1.84635	-64.44	Negative
TCGA-AO-A03P	TCGA-BRCA	pam50_subtype: LumB	pmc3465532	0.78	unaltered	unaltered	12.3803	5	13363921	chr3:51826801-65190721	-0.306958	-0.490553	296.551	Negative
TCGA-AC-A8OP	TCGA-BRCA	pam50_subtype: LumA	pmc3465532	0.42	unaltered	unaltered	12.3516	4	6059246	chr3:46733286-52792531	0.137403	-0.310387	-55.8242	Negative
TCGA-GM-A5PV	TCGA-BRCA	pam50_subtype: LumA	pmc3465532	0.62	unaltered	unaltered	12.2691	2	171765512	chr3:2170634-173936145	-1.55805	-1.32243	16.2523	Negative
TCGA-A2-A1G1	TCGA-BRCA	pam50_subtype: Basal	pmc3465532	0.42	unaltered	unaltered	10.0983	4	122442357	chr3:2170634-124612990	1.86068	2.52512	106.536	Negative
TCGA-E9-A1RD	TCGA-BRCA	pam50_subtype: LumA	pmc3465532	0.65	unaltered	unaltered	12.1349	3	194058041	chr3:3754361-197812401	-1.39744	0.00943148	-397.697	Negative
TCGA-A7-A26I	TCGA-BRCA	pam50_subtype: Basal	pmc3465532	0.55	unaltered	unaltered	11.5531	2	13679926	chr3:45925884-59605809	0.619296	-1.88768	76.2075	Negative
TCGA-BH-A5IZ	TCGA-BRCA	pam50_subtype: Basal	pmc3465532	0.71	altered_loss	copynumber	12.4315	1	13294726	chr3:40317147-53611872	1.36303	-0.747081	244.657	Negative
TCGA-AN-A0FD	TCGA-BRCA	pam50_subtype: LumA	pmc3465532	0.76	unaltered	unaltered	12.2632	2	28249024	chr3:31471095-59720118	-0.247662	-0.641207	26.5128	Negative
TCGA-A2-A0EN	TCGA-BRCA	pam50_subtype: LumA	pmc3465532	0.42	unaltered	unaltered	12.0371	2	74539022	chr3:2170634-76709655	0.0897572	0.80913	-285.314	Negative
TCGA-A2-A0T1	TCGA-BRCA	pam50_subtype: Her2	pmc3465532	0.19	unaltered	unaltered	12.1632	3	30149625	chr3:27639208-57788832	1.11046	2.45477	-161.594	Negative
TCGA-AN-A0AS	TCGA-BRCA	pam50_subtype: LumA	pmc3465532	0.56	unaltered	unaltered	12.5846	4	2126182	chr3:50512712-52638893	-0.561987	0.58983	85.7498	Negative
TCGA-A8-A076	TCGA-BRCA	pam50_subtype: LumB	pmc3465532	0.58	unaltered	unaltered	12.2413	4	46581845	chr3:40784304-87366148	0.643688	0.598719	120.341	Negative
TCGA-E2-A15H	TCGA-BRCA	pam50_subtype: LumA	pmc3465532	0.54	unaltered	unaltered	12.577	4	54256356	chr3:46668608-100924963	-0.414619	-0.283152	143.44	Negative
TCGA-D8-A3Z5	TCGA-BRCA	pam50_subtype: LumA	pmc3465532	0.44	unaltered	unaltered	12.6389	2	195641768	chr3:2170634-197812401	-1.15323	-1.95752	-71.071	Negative
TCGA-AR-A2LH	TCGA-BRCA	pam50_subtype: Normal	pmc3465532	0.23	unaltered	unaltered	11.9014	2	195641768	chr3:2170634-197812401	0.524244	0.755554	-312.152	Negative
TCGA-A2-A04P	TCGA-BRCA	pam50_subtype: Basal	pmc3465532	0.6	unaltered	unaltered	12.0517	2	14149033	chr3:50150576-64299608	1.51133	-0.0550209	-127.243	Negative
TCGA-AN-A03Y	TCGA-BRCA	pam50_subtype: LumB	pmc3465532	0.67	unaltered	unaltered	12.8412	4	22584176	chr3:51874384-74458559	-0.404891	0.231865	354.671	Negative
TCGA-D8-A1JE	TCGA-BRCA	pam50_subtype: LumB	pmc3465532	0.55	unaltered	unaltered	11.7093	3	9520974	chr3:43346442-52867415	-1.14239	0.710281	-62.963	Negative
TCGA-A2-A0CK	TCGA-BRCA	pam50_subtype: LumA	pmc3465532	0.69	unaltered	unaltered	12.6026	4	195641768	chr3:2170634-197812401	-0.639384	-0.897464	17.6449	Negative
TCGA-E9-A1R6	TCGA-BRCA	pam50_subtype: LumA	pmc3465532	0.65	unaltered	unaltered	12.776	3	195641768	chr3:2170634-197812401	-0.814916	0.00227672	410.243	Negative
TCGA-E2-A10F	TCGA-BRCA	pam50_subtype: LumA	pmc3465532	0.52	unaltered	unaltered	12.3067	2	170126767	chr3:27685635-197812401	-0.354664	0.255503	-93.7017	Negative
TCGA-D8-A143	TCGA-BRCA	pam50_subtype: Basal	pmc3465532	0.72	unaltered	unaltered	12.2933	4	7452831	chr3:45410131-52862961	1.23445	-0.563036	152.151	Negative
TCGA-A8-A090	TCGA-BRCA	pam50_subtype: LumA	pmc3465532	0.59	unaltered	unaltered	12.4136	5	7409679	chr3:46027633-53437311	-0.292551	0.658593	64.9447	Negative
TCGA-E2-A573	TCGA-BRCA	pam50_subtype: Basal	pmc3465532	0.36	altered_loss	mutation	11.6613	2	28049562	chr3:48043041-76092602	1.76031	1.02775	45.3104	Negative
TCGA-A8-A06U	TCGA-BRCA	pam50_subtype: LumA	pmc3465532	0.67	unaltered	unaltered	11.4167	2	26881948	chr3:32838171-59720118	0.760544	0.0471588	107.626	Negative
TCGA-OL-A66P	TCGA-BRCA	pam50_subtype: Her2	pmc3465532	0.23	unaltered	unaltered	12.6178	2	10015552	chr3:42771444-52786995	0.857841	0.701711	-196.076	Negative
TCGA-E9-A3HO	TCGA-BRCA	pam50_subtype: LumB	pmc3465532	0.75	unaltered	unaltered	12.4804	4	50992680	chr3:28420493-79413172	-0.713488	-0.734705	243.935	Negative
TCGA-BH-A0DI	TCGA-BRCA	pam50_subtype: LumA	pmc3465532	0.34	altered_loss	copynumber	11.9393	1	30655090	chr3:46601651-77256740	0.568615	-0.0633904	-261.817	Negative
TCGA-EW-A1J5	TCGA-BRCA	pam50_subtype: LumA	pmc3465532	0.61	unaltered	unaltered	12.2296	2	8604960	chr3:44165584-52770543	0.275091	0.420884	-50.6281	Negative
TCGA-EW-A3E8	TCGA-BRCA	pam50_subtype: LumA	pmc3465532	0.31	unaltered	unaltered	11.8494	2	34974333	chr3:41872696-76847028	-0.00537787	0.408977	-160.936	Negative
TCGA-D8-A73W	TCGA-BRCA	pam50_subtype: LumA	pmc3465532	0.7	unaltered	unaltered	12.4469	2	195641768	chr3:2170634-197812401	-0.49604	0.983007	-70.1917	Negative
TCGA-EW-A1P1	TCGA-BRCA	pam50_subtype: Normal	pmc3465532	0.36	unaltered	unaltered	12.1139	2	195641768	chr3:2170634-197812401	0.3555	0.203068	-467.313	Negative
TCGA-AR-A1AX	TCGA-BRCA	pam50_subtype: LumA	pmc3465532	0.19	unaltered	unaltered	12.0973	2	195641768	chr3:2170634-197812401	0.540474	0.899041	-207.324	Negative
TCGA-3C-AALJ	TCGA-BRCA	pam50_subtype: LumB	pmc3465532	0.53	unaltered	unaltered	12.7162	4	76804884	chr3:3324928-80129811	0.643498	-0.000610371	219.655	Negative
TCGA-LD-A66U	TCGA-BRCA	pam50_subtype: LumA	pmc3465532	0.48	unaltered	unaltered	12.6267	2	195641768	chr3:2170634-197812401	-0.733568	-0.27367	-129.327	Negative
TCGA-B6-A1KF	TCGA-BRCA	pam50_subtype: Basal	pmc3465532	0.81	unaltered	unaltered	12.3546	3	11668614	chr3:41577288-53245901	0.0548716	-1.16341	399.789	Negative
TCGA-AN-A0XS	TCGA-BRCA	pam50_subtype: LumA	pmc3465532	0.45	unaltered	unaltered	12.384	2	72395883	chr3:2170634-74566516	-0.373066	0.11914	-84.8773	Negative
TCGA-D8-A1Y1	TCGA-BRCA	pam50_subtype: LumB	pmc3465532	0.6	unaltered	unaltered	11.8567	2	7525758	chr3:45632670-53158427	-0.767112	1.43272	63.3458	Negative
TCGA-E9-A244	TCGA-BRCA	pam50_subtype: Basal	pmc3465532	0.46	unaltered	unaltered	11.8472	3	6598055	chr3:50621081-57219135	0.807313	0.0583743	105.806	Negative
TCGA-BH-A0H3	TCGA-BRCA	pam50_subtype: LumA	pmc3465532	0.53	unaltered	unaltered	12.1102	2	195641768	chr3:2170634-197812401	-0.563688	-0.542854	-163.798	Negative
TCGA-AO-A03R	TCGA-BRCA	pam50_subtype: Normal	pmc3465532	0.62	unaltered	unaltered	11.9739	2	43694965	chr3:28893659-72588623	-0.09783	0.713328	-38.5215	Negative
TCGA-E9-A1R5	TCGA-BRCA	pam50_subtype: LumA	pmc3465532	0.7	unaltered	unaltered	12.1783	2	51617659	chr3:2170634-53788292	-1.30455	0.469421	261.598	Negative
TCGA-AR-A0TV	TCGA-BRCA	pam50_subtype: LumB	pmc3465532	0.61	unaltered	unaltered	12.6318	4	6674340	chr3:46700121-53374460	0.268576	0.232015	208.351	Negative
TCGA-A8-A09A	TCGA-BRCA	pam50_subtype: LumA	pmc3465532	0.36	unaltered	unaltered	11.6965	2	28053428	chr3:30668019-58721446	0.923075	-0.256377	-91.0984	Negative
TCGA-E2-A14N	TCGA-BRCA	pam50_subtype: Basal	pmc3465532	0.22	unaltered	unaltered	11.7376	2	8977005	chr3:44545884-53522888	1.78926	0.198239	76.0073	Negative
TCGA-BH-A8FZ	TCGA-BRCA	pam50_subtype: Normal	pmc3465532	0.35	unaltered	unaltered	12.1804	4	9427471	chr3:43969561-53397031	-0.181936	0.104176	-419.89	Negative
TCGA-BH-A0BP	TCGA-BRCA	pam50_subtype: LumA	pmc3465532	0.49	unaltered	unaltered	12.4658	3	7174978	chr3:45892787-53067764	-0.11645	-0.518188	-46.6091	Negative
TCGA-AR-A1AL	TCGA-BRCA	pam50_subtype: LumA	pmc3465532	0.42	unaltered	unaltered	12.0061	2	128241707	chr3:2170634-130412340	-0.715804	-0.75284	-273.259	Negative
TCGA-A8-A09N	TCGA-BRCA	pam50_subtype: LumB	pmc3465532	0.83	unaltered	unaltered	12.598	4	5894820	chr3:47731184-53626003	-0.0176694	-0.709361	166.538	Negative
TCGA-E2-A14T	TCGA-BRCA	pam50_subtype: LumA	pmc3465532	0.55	unaltered	unaltered	12.5503	4	37804700	chr3:36411747-74216446	-0.400618	-0.000860028	214.908	Negative
TCGA-A2-A3XW	TCGA-BRCA	NA	pmc3465532	NA	unaltered	unaltered	13.4118	2	13944868	chr3:39359617-53304484	NA	NA	11.8591	Negative
TCGA-A2-A0ES	TCGA-BRCA	pam50_subtype: LumA	pmc3465532	0.88	unaltered	unaltered	11.9781	2	195641768	chr3:2170634-197812401	-0.451568	-1.31674	-404.778	Negative
TCGA-A2-A0YT	TCGA-BRCA	pam50_subtype: LumB	pmc3465532	0.59	unaltered	unaltered	11.5378	2	12980833	chr3:41144558-54125390	0.71563	1.17667	224.447	Negative
TCGA-E2-A576	TCGA-BRCA	pam50_subtype: LumA	pmc3465532	0.8	altered_loss	copynumber	12.4973	1	14209530	chr3:43199781-57409310	-0.126672	-0.15522	264.956	Negative
TCGA-B6-A0RV	TCGA-BRCA	pam50_subtype: LumA	pmc3465532	0.46	unaltered	unaltered	12.5003	2	37249747	chr3:36695993-73945739	-0.20841	-0.7166	-90.0474	Negative
TCGA-E9-A22E	TCGA-BRCA	pam50_subtype: LumB	pmc3465532	0.41	unaltered	unaltered	11.917	3	1416303	chr3:51547532-52963834	0.118083	1.58086	-270.912	Negative
TCGA-E2-A1LI	TCGA-BRCA	pam50_subtype: Basal	pmc3465532	0.3	unaltered	unaltered	12.3262	3	21586641	chr3:32326167-53912807	1.15809	0.145642	150.561	Negative
TCGA-AO-A1KO	TCGA-BRCA	NA	pmc3465532	NA	unaltered	unaltered	11.6468	2	51575022	chr3:4533811-56108832	NA	NA	-284.314	Negative
TCGA-D8-A1Y2	TCGA-BRCA	pam50_subtype: LumB	pmc3465532	0.43	unaltered	unaltered	12.726	6	195641768	chr3:2170634-197812401	0.290973	1.46416	-135.336	Negative
TCGA-C8-A12Y	TCGA-BRCA	pam50_subtype: LumA	pmc3465532	0.76	unaltered	unaltered	11.5542	2	46313233	chr3:20380340-66693572	-0.205058	0.106373	104.54	Negative
TCGA-AQ-A0Y5	TCGA-BRCA	pam50_subtype: LumA	pmc3465532	0.5	unaltered	unaltered	11.7553	3	66495934	chr3:2170634-68666567	-0.600006	0.461149	30.6884	Negative
TCGA-AR-A24W	TCGA-BRCA	pam50_subtype: LumA	pmc3465532	0.18	unaltered	unaltered	11.6037	3	195641768	chr3:2170634-197812401	-0.826218	-1.86005	-383.54	Negative
TCGA-A2-A3XX	TCGA-BRCA	pam50_subtype: Basal	pmc3465532	0.55	unaltered	unaltered	12.3561	3	96506865	chr3:2170634-98677498	0.542057	0.581601	128.833	Negative
TCGA-OL-A6VO	TCGA-BRCA	pam50_subtype: Basal	pmc3465532	0.71	unaltered	unaltered	12.5416	4	50849827	chr3:11945308-62795134	0.835627	0.202119	362.294	Negative
TCGA-E2-A10B	TCGA-BRCA	pam50_subtype: LumA	pmc3465532	0.41	unaltered	unaltered	12.1078	2	74332641	chr3:2170634-76503274	-0.772429	0.665895	112.531	Negative
TCGA-AR-A2LJ	TCGA-BRCA	pam50_subtype: LumA	pmc3465532	0.4	unaltered	unaltered	12.7127	4	195641768	chr3:2170634-197812401	-0.0466235	-0.37549	-77.3459	Negative
TCGA-OK-A5Q2	TCGA-BRCA	pam50_subtype: LumA	pmc3465532	0.34	altered_loss	copynumber	11.8092	1	32977358	chr3:48979196-81956553	0.26315	0.429962	-95.7293	Negative
TCGA-E2-A156	TCGA-BRCA	pam50_subtype: LumA	pmc3465532	0.92	unaltered	unaltered	12.2488	4	127011118	chr3:31884475-158895592	-2.64647	-3.02943	462.43	Negative
TCGA-B6-A0X5	TCGA-BRCA	pam50_subtype: LumB	pmc3465532	0.89	unaltered	unaltered	12.1749	2	20673669	chr3:37775146-58448814	-0.718586	0.466471	553.708	Negative
TCGA-D8-A1JF	TCGA-BRCA	pam50_subtype: Her2	pmc3465532	0.49	unaltered	unaltered	12.3583	3	63694877	chr3:27767423-91462299	0.390542	0.501141	68.5116	Negative
TCGA-B6-A0IP	TCGA-BRCA	pam50_subtype: LumA	pmc3465532	0.75	unaltered	unaltered	12.4108	2	96924771	chr3:2170634-99095404	-0.677904	-0.550402	138.328	Negative
TCGA-OL-A66H	TCGA-BRCA	pam50_subtype: LumA	pmc3465532	0.67	unaltered	unaltered	12.539	2	195641768	chr3:2170634-197812401	0.0080542	0.392681	-0.205173	Negative
TCGA-D8-A1JA	TCGA-BRCA	pam50_subtype: Her2	pmc3465532	0.77	unaltered	unaltered	11.2406	2	19077773	chr3:52030494-71108266	0.624133	-0.0593928	-31.2867	Negative
TCGA-B6-A0RN	TCGA-BRCA	pam50_subtype: LumA	pmc3465532	0.79	unaltered	unaltered	12.2713	2	76556161	chr3:2170634-78726794	-1.551	-1.79902	90.0719	Negative
TCGA-BH-A0DX	TCGA-BRCA	pam50_subtype: LumA	pmc3465532	0.39	unaltered	unaltered	11.8829	2	21275295	chr3:45699406-66974700	0.378001	0.514825	-107.646	Negative
TCGA-A8-A092	TCGA-BRCA	pam50_subtype: LumB	pmc3465532	0.71	unaltered	unaltered	12.3553	3	7978318	chr3:44953636-52931953	-0.155668	0.747799	308.61	Negative
TCGA-D8-A1XT	TCGA-BRCA	pam50_subtype: Her2	pmc3465532	0.56	altered_loss	copynumber	11.855	1	6317856	chr3:46831514-53149369	1.21183	0.574816	61.7363	Negative
TCGA-A8-A0AB	TCGA-BRCA	pam50_subtype: LumA	pmc3465532	0.83	unaltered	unaltered	12.5181	4	2983906	chr3:50145068-53128973	-1.15216	-1.68826	466.436	Negative
TCGA-A2-A0T4	TCGA-BRCA	pam50_subtype: LumA	pmc3465532	0.49	unaltered	unaltered	12.2477	2	133171118	chr3:2170634-135341751	0.220143	0.61791	-261.698	Negative
TCGA-AN-A0AM	TCGA-BRCA	pam50_subtype: LumB	pmc3465532	0.34	unaltered	unaltered	12.0498	3	21353933	chr3:46961441-68315373	0.810343	1.2264	114.147	Negative
TCGA-AR-A5QM	TCGA-BRCA	pam50_subtype: LumA	pmc3465532	0.38	unaltered	unaltered	12.2016	4	147796326	chr3:50016076-197812401	-0.402054	0.11615	-173.288	Negative
TCGA-BH-A0B0	TCGA-BRCA	pam50_subtype: LumA	pmc3465532	0.55	unaltered	unaltered	12.1613	2	195641768	chr3:2170634-197812401	-0.398253	0.205159	-164.052	Negative
TCGA-OL-A5D8	TCGA-BRCA	pam50_subtype: LumA	pmc3465532	0.79	unaltered	unaltered	12.5231	2	128913078	chr3:24759745-153672822	-0.743618	-0.863479	306.802	Negative
TCGA-A8-A07R	TCGA-BRCA	pam50_subtype: Basal	pmc3465532	0.77	unaltered	unaltered	12.3893	2	15350664	chr3:43267882-58618545	1.06568	-0.623842	257.698	Negative
TCGA-AC-A3W5	TCGA-BRCA	pam50_subtype: Her2	pmc3465532	0.48	unaltered	unaltered	12.5029	2	41930843	chr3:28630927-70561769	0.679303	1.26554	-76.6169	Negative
TCGA-A8-A07L	TCGA-BRCA	pam50_subtype: LumB	pmc3465532	0.81	altered_loss	copynumber	11.8237	1	1422613	chr3:51613405-53036017	0.667816	0.162438	423.369	Negative
TCGA-D8-A27H	TCGA-BRCA	pam50_subtype: Basal	pmc3465532	0.75	altered_loss	copynumber	11.7673	1	6531706	chr3:52015851-58547556	1.06697	0.341072	28.4575	Negative
TCGA-AN-A0FL	TCGA-BRCA	pam50_subtype: Basal	pmc3465532	0.94	altered_loss	copynumber	12.0161	1	11077140	chr3:42434396-53511535	1.45917	-2.31925	248.057	Negative
TCGA-BH-A0HN	TCGA-BRCA	NA	pmc3465532	NA	unaltered	unaltered	12.8014	NA	4296847	chr3:50955334-55252180	NA	NA	536.052	Negative
TCGA-B6-A409	TCGA-BRCA	pam50_subtype: Basal	pmc3465532	0.25	altered_loss	copynumber	12.3186	1	12023748	chr3:41789150-53812897	0.52476	0.665294	197.603	Negative
TCGA-AO-A12B	TCGA-BRCA	pam50_subtype: LumA	pmc3465532	0.78	unaltered	unaltered	12.1586	3	96219162	chr3:2170634-98389795	-2.00152	-0.416931	231.009	Negative
TCGA-A7-A6VV	TCGA-BRCA	pam50_subtype: Basal	pmc3465532	0.53	unaltered	unaltered	12.1099	2	24322181	chr3:39843329-64165509	1.11849	0.84756	34.2456	Negative
TCGA-ZJ-AAX4	TCGA-CESC	subtype: SquamousCarcinoma	pmc5354998	0.69	unaltered	unaltered	10.1846	2	34261145	chr3:37985161-72246305	1.00926	-0.193475	258.656	Negative
TCGA-ZJ-AAXB	TCGA-CESC	subtype: AdenoCarcinoma	pmc5354998	0.77	unaltered	unaltered	11.7243	2	31493312	chr3:37610131-69103442	0.074929	-1.71342	264.437	Negative
TCGA-IR-A3LH	TCGA-CESC	subtype: SquamousCarcinoma	pmc5354998	0.49	unaltered	unaltered	11.9394	4	29185256	chr3:30529996-59715251	-1.07736	1.24298	-381.39	Negative
TCGA-IR-A3LL	TCGA-CESC	subtype: SquamousCarcinoma	pmc5354998	0.5	unaltered	unaltered	12.0574	4	78293112	chr3:10025497-88318608	0.715601	1.20119	7.87968	Negative
TCGA-VS-A8Q9	TCGA-CESC	subtype: SquamousCarcinoma	pmc5354998	0.54	altered_loss	copynumber	11.7878	1	13387360	chr3:46047849-59435208	0.614054	-0.1905	388.229	Negative
TCGA-C5-A1MP	TCGA-CESC	subtype: SquamousCarcinoma	pmc5354998	0.57	altered_loss	mutation	11.8066	4	45167358	chr3:30029311-75196668	1.10631	1.44098	-92.6147	Negative
TCGA-C5-A902	TCGA-CESC	NA	pmc5354998	NA	altered_loss	copynumber	12.1166	1	NA	NA	NA	NA	221.88	Negative
TCGA-EK-A2IP	TCGA-CESC	subtype: SquamousCarcinoma	pmc5354998	0.84	altered_loss	copynumber	11.4456	1	16131086	chr3:42212172-58343257	1.01234	0.0283762	-0.0139907	Negative
TCGA-HM-A6W2	TCGA-CESC	subtype: SquamousCarcinoma	pmc5354998	0.87	unaltered	unaltered	8.65667	2	39575	chr3:52381634-52421208	-1.64166	0.963114	459.565	Negative
TCGA-LP-A5U2	TCGA-CESC	subtype: AdenoCarcinoma	pmc5354998	0.87	unaltered	unaltered	12.2396	4	30911495	chr3:25641179-56552673	0.289732	-0.515432	389.933	Negative
TCGA-EK-A2RC	TCGA-CESC	subtype: SquamousCarcinoma	pmc5354998	0.61	altered_loss	copynumber	10.5069	1	16966209	chr3:41146509-58112717	1.00894	1.85849	-38.147	Negative
TCGA-MA-AA3Y	TCGA-CESC	subtype: SquamousCarcinoma	pmc5354998	0.47	unaltered	unaltered	12.9076	2	9077071	chr3:44557611-53634681	-0.752422	1.87766	-158.697	Negative
TCGA-C5-A1MK	TCGA-CESC	subtype: SquamousCarcinoma	pmc5354998	0.45	unaltered	unaltered	12.2772	4	89291666	chr3:2170634-91462299	-0.335292	-0.335742	-201.351	Negative
TCGA-Q1-A73Q	TCGA-CESC	subtype: SquamousCarcinoma	pmc5354998	0.84	unaltered	unaltered	11.6434	2	88044378	chr3:2170634-90215011	1.27345	0.144903	-27.056	Negative
TCGA-VS-A8QA	TCGA-CESC	subtype: SquamousCarcinoma	pmc5354998	0.73	unaltered	unaltered	11.4484	2	75342436	chr3:15111277-90453712	-0.391997	-0.669533	311.359	Negative
TCGA-C5-A1MQ	TCGA-CESC	NA	pmc5354998	NA	unaltered	unaltered	12.2672	NA	NA	NA	NA	NA	-150.039	Negative
TCGA-Q1-A73P	TCGA-CESC	subtype: AdenoCarcinoma	pmc5354998	0.73	unaltered	unaltered	11.8906	2	8075436	chr3:45341049-53416484	-0.789089	0.631962	-11.4403	Negative
TCGA-VS-A957	TCGA-CESC	subtype: SquamousCarcinoma	pmc5354998	0.95	altered_loss	copynumber	11.4303	1	1687604	chr3:51104928-52792531	0.90262	-2.92931	181.479	Negative
TCGA-ZJ-AB0I	TCGA-CESC	subtype: SquamousCarcinoma	pmc5354998	0.9	altered_loss	copynumber	11.6575	1	44817414	chr3:31752365-76569778	1.28974	-0.501858	134.143	Negative
TCGA-FU-A23K	TCGA-CESC	subtype: SquamousCarcinoma	pmc5354998	0.64	unaltered	unaltered	12.2989	4	99795353	chr3:44024530-143819882	-0.936408	1.15543	-24.7327	Negative
TCGA-C5-A907	TCGA-CESC	subtype: SquamousCarcinoma	pmc5354998	0.61	unaltered	unaltered	12.2889	2	53366291	chr3:2170634-55536924	-1.16824	0.774698	195.858	Negative
TCGA-IR-A3LI	TCGA-CESC	subtype: AdenoCarcinoma	pmc5354998	0.93	unaltered	unaltered	11.9982	2	85589820	chr3:2170634-87760453	-0.854747	-1.69236	316.248	Negative
TCGA-DR-A0ZM	TCGA-CESC	subtype: SquamousCarcinoma	pmc5354998	0.48	unaltered	unaltered	12.0883	2	195641768	chr3:2170634-197812401	0.369399	0.400587	-161.535	Negative
TCGA-FU-A3EO	TCGA-CESC	subtype: AdenoCarcinoma	pmc5354998	0.81	unaltered	unaltered	12.3977	2	66076514	chr3:14459236-80535749	-0.828138	0.181528	159.363	Negative
TCGA-C5-A7X8	TCGA-CESC	subtype: AdenoCarcinoma	pmc5354998	0.69	unaltered	unaltered	11.873	2	74296027	chr3:12141049-86437075	-0.526504	-0.110898	-214.338	Negative
TCGA-DS-A7WH	TCGA-CESC	subtype: AdenoCarcinoma	pmc5354998	0.68	unaltered	unaltered	12.1047	2	67033602	chr3:49877895-116911496	-1.39248	0.481968	-221.794	Negative
TCGA-EA-A5O9	TCGA-CESC	subtype: SquamousCarcinoma	pmc5354998	0.85	unaltered	unaltered	12.4156	2	51794363	chr3:22205974-74000336	0.552473	-0.974541	87.8086	Negative
TCGA-DS-A1OA	TCGA-CESC	NA	pmc5354998	NA	unaltered	unaltered	12.1377	NA	NA	NA	NA	NA	-191.007	Negative
TCGA-C5-A7CG	TCGA-CESC	subtype: SquamousCarcinoma	pmc5354998	0.45	unaltered	unaltered	12.3822	4	161132616	chr3:2170634-163303249	0.0440715	0.878284	-180.803	Negative
TCGA-VS-A8EK	TCGA-CESC	NA	pmc5354998	NA	altered_loss	copynumber	12.0335	1	NA	NA	NA	NA	247.943	Negative
TCGA-EK-A3GK	TCGA-CESC	subtype: AdenoCarcinoma	pmc5354998	0.85	unaltered	unaltered	12.6003	2	116276575	chr3:2170634-118447208	-1.24398	0.311447	93.6373	Negative
TCGA-C5-A1BN	TCGA-CESC	subtype: SquamousCarcinoma	pmc5354998	0.79	altered_loss	copynumber	12.2714	1	39722498	chr3:42362535-82085032	0.841229	-0.446028	244.155	Negative
TCGA-VS-A8EG	TCGA-CESC	subtype: SquamousCarcinoma	pmc5354998	0.82	unaltered	unaltered	12.2079	2	14847671	chr3:38127004-52974674	0.095823	-0.864986	69.869	Negative
TCGA-EA-A3QE	TCGA-CESC	subtype: SquamousCarcinoma	pmc5354998	0.44	altered_loss	copynumber	11.7078	1	59733712	chr3:30703101-90436812	1.39289	2.83568	-296.66	Negative
TCGA-EA-A556	TCGA-CESC	NA	pmc5354998	0.7	unaltered	unaltered	12.0054	4	5005506	chr3:48674644-53680149	NA	NA	66.7477	Negative
TCGA-DS-A7WF	TCGA-CESC	subtype: SquamousCarcinoma	pmc5354998	0.94	unaltered	unaltered	11.9386	2	195641768	chr3:2170634-197812401	-1.5118	1.11936	45.1598	Negative
TCGA-EK-A2PK	TCGA-CESC	subtype: SquamousCarcinoma	pmc5354998	0.5	unaltered	unaltered	11.7977	3	17350407	chr3:38186518-55536924	-1.54778	1.03618	-49.4498	Negative
TCGA-UC-A7PF	TCGA-CESC	subtype: SquamousCarcinoma	pmc5354998	0.55	unaltered	unaltered	11.7768	2	88283079	chr3:2170634-90453712	1.31754	0.555386	-122.996	Negative
TCGA-VS-A952	TCGA-CESC	subtype: AdenoCarcinoma	pmc5354998	0.91	unaltered	unaltered	11.654	2	38823925	chr3:14674864-53498788	-0.656671	-0.917472	348.341	Negative
TCGA-DS-A1OD	TCGA-CESC	NA	pmc5354998	NA	unaltered	unaltered	11.5936	NA	NA	NA	NA	NA	-305.716	Negative
TCGA-Q1-A73R	TCGA-CESC	subtype: AdenoCarcinoma	pmc5354998	0.9	unaltered	unaltered	12.2507	4	80117310	chr3:2170634-82287943	-1.90818	0.978262	175.031	Negative
TCGA-DS-A1O9	TCGA-CESC	NA	pmc5354998	NA	NA	NA	11.9264	NA	NA	NA	NA	NA	-245.462	Negative
TCGA-EA-A5ZE	TCGA-CESC	subtype: SquamousCarcinoma	pmc5354998	0.7	altered_loss	copynumber	11.669	1	88198876	chr3:2170634-90369509	0.378536	0.408041	-204.66	Negative
TCGA-LP-A4AX	TCGA-CESC	subtype: SquamousCarcinoma	pmc5354998	0.45	altered_loss	copynumber	11.7684	1	57546462	chr3:2170634-59717095	-0.582476	0.886188	-156.126	Negative
TCGA-FU-A3HZ	TCGA-CESC	NA	pmc5354998	0.81	unaltered	unaltered	12.2772	2	43292304	chr3:16427815-59720118	NA	NA	194.418	Negative
TCGA-VS-AA62	TCGA-CESC	subtype: SquamousCarcinoma	pmc5354998	0.54	unaltered	unaltered	12.1159	2	49771000	chr3:47990154-97761153	-1.45653	0.585635	-234.631	Negative
TCGA-MY-A913	TCGA-CESC	subtype: SquamousCarcinoma	pmc5354998	0.5	unaltered	unaltered	12.3882	3	6958024	chr3:46526933-53484956	-1.05826	0.141821	-68.4986	Negative
TCGA-VS-A8QM	TCGA-CESC	subtype: SquamousCarcinoma	pmc5354998	0.21	altered_loss	copynumber	11.9047	1	50396225	chr3:7954250-58350474	0.318333	0.416243	-390.343	Negative
TCGA-DS-A7WI	TCGA-CESC	subtype: SquamousCarcinoma	pmc5354998	0.85	unaltered	unaltered	12.8222	4	32540725	chr3:22295268-54835992	-0.399672	-0.881347	108.98	Negative
TCGA-C5-A7UE	TCGA-CESC	subtype: SquamousCarcinoma	pmc5354998	0.65	altered_loss	copynumber	12.6028	1	18600961	chr3:42540188-61141148	2.31815	-1.20551	242.88	Negative
TCGA-VS-A9UP	TCGA-CESC	subtype: AdenoCarcinoma	pmc5354998	0.43	unaltered	unaltered	11.2003	2	24525361	chr3:36544117-61069477	0.0865925	-2.20659	284.601	Negative
TCGA-FU-A3NI	TCGA-CESC	subtype: SquamousCarcinoma	pmc5354998	0.65	unaltered	unaltered	12.0721	2	59316579	chr3:2170634-61487212	0.436212	0.235248	125.98	Negative
TCGA-VS-A8QC	TCGA-CESC	subtype: SquamousCarcinoma	pmc5354998	0.78	altered_loss	copynumber	11.8702	1	36502067	chr3:31376937-67879003	1.22617	0.26909	85.224	Negative
TCGA-ZJ-AAXJ	TCGA-CESC	subtype: SquamousCarcinoma	pmc5354998	0.72	altered_loss	copynumber	10.7749	1	2189244	chr3:51137471-53326714	1.64221	-0.091154	-25.6835	Negative
TCGA-EA-A3HS	TCGA-CESC	subtype: SquamousCarcinoma	pmc5354998	0.84	unaltered	unaltered	11.8562	2	36329481	chr3:17174008-53503488	1.16242	-0.974735	60.8708	Negative
TCGA-VS-A94X	TCGA-CESC	subtype: SquamousCarcinoma	pmc5354998	0.63	unaltered	unaltered	12.4179	2	57420961	chr3:2170634-59591594	-0.248524	-1.35963	145.035	Negative
TCGA-EX-A69M	TCGA-CESC	subtype: SquamousCarcinoma	pmc5354998	0.69	unaltered	unaltered	12.4979	2	23270981	chr3:30417867-53688847	-0.577372	-0.136703	-74.4794	Negative
TCGA-EK-A2PM	TCGA-CESC	subtype: SquamousCarcinoma	pmc5354998	0.7	unaltered	unaltered	13.497	4	43843642	chr3:15876477-59720118	-0.463461	-2.27753	522.181	Negative
TCGA-ZJ-AAXI	TCGA-CESC	subtype: SquamousCarcinoma	pmc5354998	0.86	unaltered	unaltered	12.2071	4	89291666	chr3:2170634-91462299	1.16096	-2.49231	92.992	Negative
TCGA-EX-A8YF	TCGA-CESC	subtype: SquamousCarcinoma	pmc5354998	0.56	unaltered	unaltered	12.2625	4	5958993	chr3:46994806-52953798	-0.926316	0.346271	151.555	Negative
TCGA-VS-A8EH	TCGA-CESC	subtype: SquamousCarcinoma	pmc5354998	0.72	unaltered	unaltered	11.8549	2	29296110	chr3:46585099-75881208	1.30634	-0.756908	341.067	Negative
TCGA-EK-A2R8	TCGA-CESC	subtype: SquamousCarcinoma	pmc5354998	0.44	unaltered	unaltered	11.7289	4	5470024	chr3:48350018-53820041	-1.58963	0.549504	-23.3389	Negative
TCGA-EK-A2RM	TCGA-CESC	subtype: SquamousCarcinoma	pmc5354998	0.65	unaltered	unaltered	12.3424	NA	6874178	chr3:45632670-52506847	-1.32542	-0.14328	-61.8236	Negative
TCGA-C5-A1BM	TCGA-CESC	subtype: SquamousCarcinoma	pmc5354998	0.67	altered_loss	copynumber	9.98288	1	42838779	chr3:18201516-61040294	0.932971	2.08103	21.3073	Negative
TCGA-DS-A3LQ	TCGA-CESC	subtype: SquamousCarcinoma	pmc5354998	0.72	unaltered	unaltered	12.7998	2	93571715	chr3:13315793-106887507	0.192461	0.76077	-25.3939	Negative
TCGA-C5-A2M1	TCGA-CESC	subtype: AdenoCarcinoma	pmc5354998	0.71	unaltered	unaltered	12.1352	2	78384920	chr3:2170634-80555553	-2.04845	1.749	92.8303	Negative
TCGA-DS-A1OC	TCGA-CESC	NA	pmc5354998	NA	unaltered	unaltered	11.8034	NA	NA	NA	NA	NA	-68.8247	Negative
TCGA-VS-A958	TCGA-CESC	subtype: SquamousCarcinoma	pmc5354998	0.48	unaltered	unaltered	12.0851	2	6585524	chr3:46086270-52671793	0.380756	0.550101	61.6884	Negative
TCGA-EA-A410	TCGA-CESC	subtype: SquamousCarcinoma	pmc5354998	0.8	unaltered	unaltered	12.4491	2	24996575	chr3:28257916-53254490	-1.44469	0.612045	111.319	Negative
TCGA-HM-A3JJ	TCGA-CESC	subtype: SquamousCarcinoma	pmc5354998	0.42	unaltered	unaltered	11.5081	2	65966487	chr3:25424440-91390926	0.0518376	0.944831	-259.694	Negative
TCGA-EK-A3GN	TCGA-CESC	subtype: SquamousCarcinoma	pmc5354998	0.7	unaltered	unaltered	12.3519	2	50409155	chr3:9276074-59685228	0.048018	-0.630712	374.984	Negative
TCGA-HG-A2PA	TCGA-CESC	subtype: SquamousCarcinoma	pmc5354998	0.5	unaltered	unaltered	11.9645	2	80535587	chr3:2170634-82706220	-0.661824	1.04122	-414.858	Negative
TCGA-Q1-A73O	TCGA-CESC	subtype: SquamousCarcinoma	pmc5354998	0.52	unaltered	unaltered	12.5083	2	69942688	chr3:10580109-80522796	-0.311456	0.310163	-97.0801	Negative
TCGA-MY-A5BF	TCGA-CESC	NA	pmc5354998	0.82	unaltered	unaltered	11.8566	2	72276894	chr3:2170634-74447527	NA	NA	-627.636	Negative
TCGA-VS-A9UC	TCGA-CESC	subtype: SquamousCarcinoma	pmc5354998	0.72	unaltered	unaltered	11.9631	2	23612170	chr3:37528979-61141148	-0.589108	0.152076	80.3593	Negative
TCGA-Q1-A6DT	TCGA-CESC	subtype: SquamousCarcinoma	pmc5354998	0.57	unaltered	unaltered	12.1547	2	20605589	chr3:48250233-68855821	0.442807	-0.799316	183.894	Negative
TCGA-VS-A94W	TCGA-CESC	subtype: SquamousCarcinoma	pmc5354998	0.56	unaltered	unaltered	12.2056	2	34905634	chr3:30675339-65580972	0.235424	-0.145255	-7.97226	Negative
TCGA-LP-A7HU	TCGA-CESC	subtype: AdenoCarcinoma	pmc5354998	0.44	unaltered	unaltered	12.4523	3	22578653	chr3:31299762-53878414	-0.347835	-0.117296	180.634	Negative
TCGA-EK-A2H0	TCGA-CESC	subtype: SquamousCarcinoma	pmc5354998	0.73	unaltered	unaltered	12.7499	2	13668504	chr3:40458376-54126879	0.397881	-0.0497216	390.173	Negative
TCGA-FU-A3YQ	TCGA-CESC	subtype: SquamousCarcinoma	pmc5354998	0.34	unaltered	unaltered	11.6557	2	89220293	chr3:2170634-91390926	0.508552	1.3771	-324.09	Negative
TCGA-EA-A6QX	TCGA-CESC	subtype: SquamousCarcinoma	pmc5354998	0.79	altered_loss	copynumber	11.8389	1	32173156	chr3:27302153-59475308	1.14146	0.635348	-92.1257	Negative
TCGA-VS-A8Q8	TCGA-CESC	subtype: SquamousCarcinoma	pmc5354998	0.7	altered_loss	copynumber	11.7391	1	80453915	chr3:11008385-91462299	1.45472	-0.0161834	-114.957	Negative
TCGA-EK-A2RA	TCGA-CESC	subtype: SquamousCarcinoma	pmc5354998	0.64	unaltered	unaltered	12.7561	6	31414731	chr3:31693497-63108227	-0.345939	-0.544967	-37.1942	Negative
TCGA-FU-A23L	TCGA-CESC	subtype: SquamousCarcinoma	pmc5354998	0.5	unaltered	unaltered	12.0128	2	10646335	chr3:50558386-61204720	0.155829	-0.310557	-180.335	Negative
TCGA-C5-A7UC	TCGA-CESC	subtype: SquamousCarcinoma	pmc5354998	0.8	unaltered	unaltered	12.737	2	18110020	chr3:36172130-54282149	-1.19306	-0.286977	227.536	Negative
TCGA-C5-A1BQ	TCGA-CESC	NA	pmc5354998	0.71	unaltered	unaltered	12.161	2	64302114	chr3:2170634-66472747	NA	NA	60.7967	Negative
TCGA-WL-A834	TCGA-CESC	subtype: SquamousCarcinoma	pmc5354998	0.77	unaltered	unaltered	12.5083	2	11489033	chr3:42368064-53857096	0.600354	-0.947392	105.91	Negative
TCGA-C5-A2LV	TCGA-CESC	subtype: SquamousCarcinoma	pmc5354998	0.76	unaltered	unaltered	12.4379	2	36965888	chr3:21704385-58670272	0.126511	1.07204	20.8558	Negative
TCGA-VS-A9UY	TCGA-CESC	subtype: SquamousCarcinoma	pmc5354998	0.84	unaltered	unaltered	12.5422	2	32368584	chr3:21731222-54099805	0.195497	0.282661	6.41021	Negative
TCGA-C5-A1MN	TCGA-CESC	subtype: SquamousCarcinoma	pmc5354998	0.64	unaltered	unaltered	12.2996	2	27991142	chr3:25519378-53510519	0.983343	-0.224846	7.0996	Negative
TCGA-C5-A2LS	TCGA-CESC	subtype: AdenoCarcinoma	pmc5354998	0.71	unaltered	unaltered	11.6873	2	64325471	chr3:46614861-110940331	-1.39783	-1.43966	122.306	Negative
TCGA-C5-A7X3	TCGA-CESC	subtype: SquamousCarcinoma	pmc5354998	0.22	unaltered	unaltered	12.577	2	21182983	chr3:32115694-53298676	-0.195782	0.683772	-60.098	Negative
TCGA-EA-A5FO	TCGA-CESC	subtype: SquamousCarcinoma	pmc5354998	0.92	unaltered	unaltered	12.0465	4	81105748	chr3:2170634-83276381	-0.375765	-1.98392	431.993	Negative
TCGA-VS-A9V5	TCGA-CESC	subtype: AdenoCarcinoma	pmc5354998	0.71	unaltered	unaltered	12.42	2	55612447	chr3:25001355-80613801	-1.18206	-0.189565	189.889	Negative
TCGA-FU-A40J	TCGA-CESC	subtype: AdenoCarcinoma	pmc5354998	0.65	unaltered	unaltered	11.7696	3	11085871	chr3:42361817-53447687	-1.41686	-0.148069	25.1246	Negative
TCGA-ZJ-AB0H	TCGA-CESC	subtype: SquamousCarcinoma	pmc5354998	0.36	unaltered	unaltered	12.7641	3	9434486	chr3:49371950-58806435	0.762245	0.507309	-87.7586	Negative
TCGA-ZJ-A8QQ	TCGA-CESC	NA	pmc5354998	0.71	unaltered	unaltered	13.0226	2	12530983	chr3:41595897-54126879	NA	NA	333.2	Negative
TCGA-EA-A78R	TCGA-CESC	subtype: SquamousCarcinoma	pmc5354998	0.43	unaltered	unaltered	12.5353	2	67700097	chr3:2170634-69870730	0.449431	0.423446	-158.494	Negative
TCGA-EK-A2RO	TCGA-CESC	subtype: SquamousCarcinoma	pmc5354998	0.71	unaltered	unaltered	12.7635	2	41941632	chr3:25671983-67613614	0.0848961	-0.205896	-170.053	Negative
TCGA-C5-A2M2	TCGA-CESC	subtype: AdenoCarcinoma	pmc5354998	0.92	unaltered	unaltered	11.5212	2	152339593	chr3:2170634-154510226	-1.42192	-0.983804	214.969	Negative
TCGA-C5-A7UH	TCGA-CESC	subtype: SquamousCarcinoma	pmc5354998	0.58	unaltered	unaltered	12.1074	2	19551576	chr3:33520622-53072197	0.441206	0.970892	414.759	Negative
TCGA-VS-A9UQ	TCGA-CESC	subtype: AdenoCarcinoma	pmc5354998	0.58	unaltered	unaltered	12.0635	2	147074527	chr3:2170634-149245160	-0.801985	-1.08682	6.24363	Negative
TCGA-EX-A69L	TCGA-CESC	subtype: SquamousCarcinoma	pmc5354998	0.58	unaltered	unaltered	12.3517	4	83578196	chr3:31326151-114904346	-0.134746	0.590606	-247.255	Negative
TCGA-VS-A9U5	TCGA-CESC	subtype: SquamousCarcinoma	pmc5354998	0.56	unaltered	unaltered	12.1214	2	7506446	chr3:47624462-55130907	0.862574	-0.903213	71.3621	Negative
TCGA-EA-A3Y4	TCGA-CESC	subtype: SquamousCarcinoma	pmc5354998	0.57	unaltered	unaltered	11.8234	2	5857099	chr3:46571732-52428830	-0.960152	1.5919	-264.27	Negative
TCGA-BI-A20A	TCGA-CESC	subtype: SquamousCarcinoma	pmc5354998	0.46	altered_loss	copynumber	11.7194	1	89291666	chr3:2170634-91462299	0.524067	0.651914	-70.1699	Negative
TCGA-C5-A8YQ	TCGA-CESC	subtype: SquamousCarcinoma	pmc5354998	0.8	unaltered	unaltered	13.2258	2	8575169	chr3:44603532-53178700	0.684432	-1.14517	461.918	Negative
TCGA-EA-A3HR	TCGA-CESC	subtype: SquamousCarcinoma	pmc5354998	0.75	unaltered	unaltered	12.4254	4	78590189	chr3:2170634-80760822	-0.473588	-1.25937	-69.1838	Negative
TCGA-FU-A2QG	TCGA-CESC	subtype: SquamousCarcinoma	pmc5354998	0.81	unaltered	unaltered	12.8513	2	26606624	chr3:46603372-73209995	-0.100881	-0.0813515	175.875	Negative
TCGA-C5-A1BI	TCGA-CESC	subtype: SquamousCarcinoma	pmc5354998	0.2	altered_loss	copynumber	11.8	0	65760835	chr3:6418731-72179565	0.911478	2.08664	-55.1692	Negative
TCGA-EA-A3HT	TCGA-CESC	subtype: SquamousCarcinoma	pmc5354998	0.57	unaltered	unaltered	11.9245	2	89291666	chr3:2170634-91462299	-0.502392	0.0849254	-328.676	Negative
TCGA-IR-A3LF	TCGA-CESC	subtype: AdenoCarcinoma	pmc5354998	0.25	unaltered	unaltered	11.9086	4	71618775	chr3:2170634-73789408	-1.206	0.216121	34.5388	Negative
TCGA-BI-A0VS	TCGA-CESC	subtype: SquamousCarcinoma	pmc5354998	0.49	altered_loss	copynumber	12.5168	1	86691864	chr3:32510136-119201999	0.456646	0.153948	-67.156	Negative
TCGA-EX-A449	TCGA-CESC	NA	pmc5354998	NA	unaltered	unaltered	12.149	2	57218304	chr3:2170634-59388937	NA	NA	495.869	Negative
TCGA-VS-A9UV	TCGA-CESC	subtype: SquamousCarcinoma	pmc5354998	0.89	unaltered	unaltered	12.2488	3	12199827	chr3:46885905-59085731	0.874428	-1.04231	311.814	Negative
TCGA-LP-A5U3	TCGA-CESC	subtype: SquamousCarcinoma	pmc5354998	0.85	unaltered	unaltered	12.4224	2	48426398	chr3:25614454-74040851	0.559226	0.515767	83.5898	Negative
TCGA-UC-A7PG	TCGA-CESC	subtype: SquamousCarcinoma	pmc5354998	0.6	unaltered	unaltered	12.3118	2	30026208	chr3:45174031-75200238	0.587639	-0.432157	81.5572	Negative
TCGA-2W-A8YY	TCGA-CESC	subtype: SquamousCarcinoma	pmc5354998	0.62	unaltered	unaltered	12.241	2	60629978	chr3:2170634-62800611	-1.63825	-0.458119	231.321	Negative
TCGA-C5-A2LT	TCGA-CESC	subtype: SquamousCarcinoma	pmc5354998	0.44	unaltered	unaltered	12.4024	2	22620507	chr3:38419788-61040294	-1.45925	0.171557	-236.185	Negative
TCGA-C5-A2LX	TCGA-CESC	subtype: SquamousCarcinoma	pmc5354998	0.61	unaltered	unaltered	12.5857	2	36864316	chr3:32438095-69302410	0.401886	0.565666	-148.076	Negative
TCGA-ZJ-AAXU	TCGA-CESC	subtype: SquamousCarcinoma	pmc5354998	0.54	altered_loss	copynumber	11.879	1	46538882	chr3:30758224-77297105	1.20793	0.342192	-53.1512	Negative
TCGA-IR-A3LC	TCGA-CESC	subtype: SquamousCarcinoma	pmc5354998	0.78	unaltered	unaltered	12.7453	2	37804324	chr3:44901897-82706220	0.179305	0.0756617	106.254	Negative
TCGA-VS-A953	TCGA-CESC	subtype: SquamousCarcinoma	pmc5354998	0.88	unaltered	unaltered	12.347	4	9810177	chr3:44209778-54019954	-0.0125223	0.00738153	258.845	Negative
TCGA-EK-A2RL	TCGA-CESC	subtype: AdenoCarcinoma	pmc5354998	0.91	unaltered	unaltered	11.7905	2	38361266	chr3:32506773-70868038	-0.832522	-0.112731	176.354	Negative
TCGA-VS-A9UH	TCGA-CESC	subtype: SquamousCarcinoma	pmc5354998	0.23	altered_loss	copynumber	11.9746	0	63443073	chr3:2170634-65613706	-0.124589	1.41787	-195.965	Negative
TCGA-VS-A9UU	TCGA-CESC	subtype: SquamousCarcinoma	pmc5354998	0.28	unaltered	unaltered	13.0391	4	89291666	chr3:2170634-91462299	1.87282	-1.26911	264.608	Negative
TCGA-C5-A1BK	TCGA-CESC	subtype: SquamousCarcinoma	pmc5354998	0.46	unaltered	unaltered	12.2922	4	80589756	chr3:20722145-101311900	0.674694	1.33397	-135.422	Negative
TCGA-EK-A2H1	TCGA-CESC	subtype: SquamousCarcinoma	pmc5354998	0.42	unaltered	unaltered	11.9264	2	93049145	chr3:2170634-95219778	-0.896145	1.65831	-272.802	Negative
TCGA-EX-A1H6	TCGA-CESC	subtype: AdenoCarcinoma	pmc5354998	0.62	altered_loss	copynumber	11.8705	1	93610478	chr3:2170634-95781111	-0.334137	0.503967	31.6448	Negative
TCGA-ZJ-AAX8	TCGA-CESC	subtype: SquamousCarcinoma	pmc5354998	0.36	altered_loss	copynumber	11.6543	1	45079262	chr3:44747179-89826440	0.713811	0.557362	-241.882	Negative
TCGA-VS-A9UR	TCGA-CESC	subtype: AdenoCarcinoma	pmc5354998	0.8	unaltered	unaltered	12.3794	2	25839957	chr3:47602075-73442031	-1.16893	-1.19064	82.165	Negative
TCGA-C5-A1M9	TCGA-CESC	subtype: AdenoCarcinoma	pmc5354998	0.81	unaltered	unaltered	12.4085	6	78062690	chr3:24888273-102950962	-1.50856	1.06736	389.184	Negative
TCGA-VS-A950	TCGA-CESC	subtype: SquamousCarcinoma	pmc5354998	0.46	unaltered	unaltered	12.4146	3	35636826	chr3:22682504-58319329	0.919477	-0.672126	102.589	Negative
TCGA-DS-A1OB	TCGA-CESC	NA	pmc5354998	NA	unaltered	unaltered	12.3327	2	NA	NA	NA	NA	92.7244	Negative
TCGA-EK-A2R9	TCGA-CESC	subtype: SquamousCarcinoma	pmc5354998	0.78	unaltered	unaltered	12.1525	2	79569780	chr3:11892520-91462299	-0.631362	0.283193	-282.812	Negative
TCGA-FU-A3TQ	TCGA-CESC	subtype: SquamousCarcinoma	pmc5354998	0.66	unaltered	unaltered	12.4574	2	195641768	chr3:2170634-197812401	-0.0567398	0.77654	-180.398	Negative
TCGA-C5-A8XH	TCGA-CESC	subtype: SquamousCarcinoma	pmc5354998	0.5	unaltered	unaltered	11.8917	2	45786004	chr3:20908463-66694466	0.643968	0.773494	-23.9701	Negative
TCGA-VS-A9UD	TCGA-CESC	subtype: SquamousCarcinoma	pmc5354998	0.6	unaltered	unaltered	11.7137	2	10916708	chr3:42896190-53812897	0.667148	-0.531923	29.9994	Negative
TCGA-FU-A3TX	TCGA-CESC	subtype: SquamousCarcinoma	pmc5354998	0.68	unaltered	unaltered	12.6928	4	78728934	chr3:3870739-82599672	-0.854875	0.428857	94.4635	Negative
TCGA-C5-A7CH	TCGA-CESC	subtype: SquamousCarcinoma	pmc5354998	0.67	unaltered	unaltered	12.1378	3	5935429	chr3:50018523-55953951	0.961491	0.0379427	121.994	Negative
TCGA-Q1-A73S	TCGA-CESC	subtype: SquamousCarcinoma	pmc5354998	0.95	altered_loss	copynumber	10.9364	1	41396278	chr3:36302987-77699264	0.653294	-1.15702	495.78	Negative
TCGA-EK-A2R7	TCGA-CESC	subtype: SquamousCarcinoma	pmc5354998	0.69	altered_loss	copynumber	11.0257	1	13574849	chr3:42176371-55751219	-0.483818	0.641911	-173.359	Negative
TCGA-HM-A3JK	TCGA-CESC	subtype: SquamousCarcinoma	pmc5354998	0.43	unaltered	unaltered	12.8469	4	10804269	chr3:42888920-53693188	-0.157644	-1.15625	-215.053	Negative
TCGA-FU-A3HY	TCGA-CESC	subtype: SquamousCarcinoma	pmc5354998	0.63	unaltered	unaltered	11.8424	2	42104515	chr3:51910831-94015345	1.58935	1.42994	139.438	Negative
TCGA-C5-A1MJ	TCGA-CESC	subtype: AdenoCarcinoma	pmc5354998	0.57	unaltered	unaltered	12.3813	4	21842498	chr3:36841344-58683841	-1.35906	1.12245	104.922	Negative
TCGA-DG-A2KM	TCGA-CESC	subtype: SquamousCarcinoma	pmc5354998	0.17	unaltered	unaltered	11.7453	2	45089989	chr3:46300938-91390926	0.313793	2.50514	-469.365	Negative
TCGA-JW-AAVH	TCGA-CESC	subtype: SquamousCarcinoma	pmc5354998	0.93	altered_loss	copynumber	12.1364	1	26419067	chr3:51277865-77696931	1.82856	-1.25934	287.12	Negative
TCGA-C5-A1BJ	TCGA-CESC	subtype: SquamousCarcinoma	pmc5354998	0.4	altered_loss	copynumber	11.9348	1	36858527	chr3:51971855-88830381	0.173503	1.39291	-214.128	Negative
TCGA-JX-A3PZ	TCGA-CESC	subtype: SquamousCarcinoma	pmc5354998	0.7	unaltered	unaltered	12.0205	3	70256141	chr3:3190404-73446544	-1.12724	0.846341	-104.587	Negative
TCGA-VS-A8QH	TCGA-CESC	subtype: AdenoCarcinoma	pmc5354998	0.59	unaltered	unaltered	12.2608	2	11047389	chr3:43189231-54236619	-0.53096	-0.927506	544.689	Negative
TCGA-C5-A2LZ	TCGA-CESC	NA	pmc5354998	0.68	unaltered	unaltered	12.2524	4	46681913	chr3:14459236-61141148	NA	NA	55.8581	Negative
TCGA-JW-A5VJ	TCGA-CESC	subtype: SquamousCarcinoma	pmc5354998	0.65	altered_loss	copynumber	8.06629	0	85144	chr3:52401844-52486987	2.51787	1.77404	470.954	Negative
TCGA-VS-A9UZ	TCGA-CESC	subtype: AdenoCarcinoma	pmc5354998	0.67	unaltered	unaltered	12.4097	2	157632964	chr3:2170634-159803597	-0.857103	-0.141953	58.1625	Negative
TCGA-IR-A3L7	TCGA-CESC	subtype: SquamousCarcinoma	pmc5354998	0.84	altered_loss	copynumber	11.5817	1	63108524	chr3:27345189-90453712	0.613933	-0.5586	74.1852	Negative
TCGA-EK-A2GZ	TCGA-CESC	subtype: SquamousCarcinoma	pmc5354998	0.58	unaltered	unaltered	11.3309	2	43159023	chr3:48303277-91462299	0.523104	0.347486	-69.0661	Negative
TCGA-JW-A5VK	TCGA-CESC	subtype: SquamousCarcinoma	pmc5354998	0.94	unaltered	unaltered	13.4784	3	23890302	chr3:30008476-53898777	1.29338	-1.57515	498.842	Negative
TCGA-EK-A2RJ	TCGA-CESC	subtype: SquamousCarcinoma	pmc5354998	0.5	unaltered	unaltered	12.2314	5	29502582	chr3:46378627-75881208	-1.479	0.985422	-3.80964	Negative
TCGA-ZJ-AAXT	TCGA-CESC	subtype: SquamousCarcinoma	pmc5354998	0.6	altered_loss	copynumber	11.9991	1	37824457	chr3:36698782-74523238	1.41829	1.68089	285.782	Negative
TCGA-MA-AA3Z	TCGA-CESC	subtype: SquamousCarcinoma	pmc5354998	0.76	unaltered	unaltered	12.919	2	41518630	chr3:32531121-74049750	1.33505	-0.276178	128.62	Negative
TCGA-C5-A1BL	TCGA-CESC	subtype: SquamousCarcinoma	pmc5354998	0.62	altered_loss	copynumber	11.8675	1	35445945	chr3:38310645-73756589	1.91735	0.412935	244.199	Negative
TCGA-Q1-A5R3	TCGA-CESC	subtype: SquamousCarcinoma	pmc5354998	0.72	unaltered	unaltered	12.9563	2	50452186	chr3:29450443-79902628	1.00637	-0.335782	40.4719	Negative
TCGA-C5-A7CM	TCGA-CESC	subtype: AdenoCarcinoma	pmc5354998	0.76	unaltered	unaltered	12.0611	2	143626692	chr3:2170634-145797325	-1.33107	-0.883171	-12.3845	Negative
TCGA-ZJ-A8QR	TCGA-CESC	subtype: SquamousCarcinoma	pmc5354998	0.63	unaltered	unaltered	12.0007	2	59436357	chr3:31017356-90453712	0.878596	-0.129439	59.5645	Negative
TCGA-C5-A8XJ	TCGA-CESC	subtype: SquamousCarcinoma	pmc5354998	0.71	altered_loss	copynumber	11.6787	1	14787422	chr3:38376154-53163575	-0.00497114	0.363571	-94.0394	Negative
TCGA-VS-A9UL	TCGA-CESC	subtype: SquamousCarcinoma	pmc5354998	0.84	unaltered	unaltered	12.0925	2	24679005	chr3:40147209-64826213	-1.23196	-2.40979	237.217	Negative
TCGA-EA-A3HQ	TCGA-CESC	subtype: SquamousCarcinoma	pmc5354998	0.79	unaltered	unaltered	12.5164	2	25013358	chr3:34259227-59272584	-0.0135899	0.875498	-31.5366	Negative
TCGA-C5-A1BF	TCGA-CESC	subtype: SquamousCarcinoma	pmc5354998	0.75	altered_loss	copynumber	11.4947	1	31832450	chr3:51045492-82877941	-0.725156	1.37227	-268.119	Negative
TCGA-ZJ-AAXF	TCGA-CESC	subtype: SquamousCarcinoma	pmc5354998	0.23	unaltered	unaltered	12.3056	2	45934611	chr3:30917274-76851884	0.732289	-0.252498	-227.64	Negative
TCGA-C5-A1M7	TCGA-CESC	subtype: SquamousCarcinoma	pmc5354998	0.39	unaltered	unaltered	13.2499	3	78280903	chr3:2170634-80451536	-0.513761	0.0522906	-67.3326	Negative
TCGA-JW-A5VI	TCGA-CESC	subtype: SquamousCarcinoma	pmc5354998	0.67	altered_loss	copynumber	11.9968	1	86299113	chr3:2170634-88469746	0.478708	0.209868	49.3474	Negative
TCGA-EA-A411	TCGA-CESC	subtype: SquamousCarcinoma	pmc5354998	0.42	unaltered	unaltered	11.28	2	42686257	chr3:31752365-74438621	-0.301464	0.738348	-224.512	Negative
TCGA-C5-A1MF	TCGA-CESC	subtype: SquamousCarcinoma	pmc5354998	0.78	altered_loss	copynumber	11.5946	1	22915335	chr3:48034001-70949335	0.320798	0.0364886	-36.7276	Negative
TCGA-MA-AA3X	TCGA-CESC	subtype: SquamousCarcinoma	pmc5354998	0.68	unaltered	unaltered	12.8657	3	24330521	chr3:35057552-59388072	0.709781	-0.627236	-21.742	Negative
TCGA-PN-A8MA	TCGA-CESC	subtype: SquamousCarcinoma	pmc5354998	0.78	unaltered	unaltered	11.8196	4	10157088	chr3:42419397-52576484	-1.023	-0.763568	-61.8648	Negative
TCGA-EK-A2RB	TCGA-CESC	subtype: SquamousCarcinoma	pmc5354998	0.81	altered_loss	mutation+copynumber	10.3786	1	47402041	chr3:14939843-62341883	2.68487	0.967283	529.01	Negative
TCGA-C5-A7CO	TCGA-CESC	subtype: SquamousCarcinoma	pmc5354998	0.69	unaltered	unaltered	12.0274	2	17710789	chr3:37531702-55242490	1.57567	0.175424	179.936	Negative
TCGA-HM-A4S6	TCGA-CESC	NA	pmc5354998	0.54	unaltered	unaltered	12.285	2	63364233	chr3:2170634-65534866	NA	NA	-20.1566	Negative
TCGA-IR-A3LA	TCGA-CESC	subtype: AdenoCarcinoma	pmc5354998	0.88	unaltered	unaltered	11.9749	2	14503259	chr3:37969217-52472475	-1.72645	-0.382282	180.053	Negative
TCGA-GH-A9DA	TCGA-CESC	subtype: SquamousCarcinoma	pmc5354998	0.74	unaltered	unaltered	13.2282	3	7724676	chr3:51720100-59444775	-1.21623	0.432501	21.0871	Negative
TCGA-VS-A9UI	TCGA-CESC	subtype: SquamousCarcinoma	pmc5354998	0.63	unaltered	unaltered	12.7681	3	6531839	chr3:46683027-53214865	0.522351	-2.57426	141.155	Negative
TCGA-EK-A2RN	TCGA-CESC	subtype: SquamousCarcinoma	pmc5354998	0.63	unaltered	unaltered	12.2043	3	6258853	chr3:46521992-52780844	0.848263	-1.13129	-87.6225	Negative
TCGA-VS-A9V2	TCGA-CESC	subtype: SquamousCarcinoma	pmc5354998	0.55	unaltered	unaltered	12.5428	2	19680179	chr3:37459167-57139345	0.83645	-0.294316	100.749	Negative
TCGA-VS-A8EB	TCGA-CESC	subtype: SquamousCarcinoma	pmc5354998	0.8	unaltered	unaltered	12.0166	3	22428728	chr3:50055890-72484617	-0.176579	-1.44426	31.8806	Negative
TCGA-ZJ-AAXD	TCGA-CESC	subtype: SquamousCarcinoma	pmc5354998	0.57	unaltered	unaltered	11.8547	2	42950102	chr3:30850474-73800575	0.503639	-1.55406	-165.359	Negative
TCGA-IR-A3LK	TCGA-CESC	subtype: SquamousCarcinoma	pmc5354998	0.84	unaltered	unaltered	12.2116	2	12525810	chr3:41613732-54139541	0.0277762	0.701442	109.178	Negative
TCGA-JW-A69B	TCGA-CESC	subtype: AdenoCarcinoma	pmc5354998	0.78	unaltered	unaltered	11.9289	4	181186496	chr3:16625906-197812401	-0.704868	0.864779	174.334	Negative
TCGA-JW-A5VG	TCGA-CESC	subtype: SquamousCarcinoma	pmc5354998	0.78	unaltered	unaltered	13.1124	2	9095590	chr3:44575387-53670976	-0.99465	0.88406	153.833	Negative
TCGA-JX-A5QV	TCGA-CESC	subtype: SquamousCarcinoma	pmc5354998	0.64	unaltered	unaltered	12.3784	3	57549485	chr3:2170634-59720118	0.79869	-0.181074	63.0085	Negative
TCGA-EK-A2RE	TCGA-CESC	subtype: SquamousCarcinoma	pmc5354998	0.86	altered_loss	copynumber	11.9266	1	89220293	chr3:2170634-91390926	1.64779	0.286848	54.8908	Negative
TCGA-ZJ-AAXN	TCGA-CESC	subtype: SquamousCarcinoma	pmc5354998	0.79	unaltered	unaltered	12.1339	2	58941088	chr3:2170634-61111721	-1.71008	1.40706	-34.2212	Negative
TCGA-C5-A7XC	TCGA-CESC	subtype: SquamousCarcinoma	pmc5354998	0.59	unaltered	unaltered	12.4465	2	38579000	chr3:35346189-73925188	-0.778897	-0.465535	-292.353	Negative
TCGA-C5-A3HE	TCGA-CESC	NA	pmc5354998	0.39	unaltered	unaltered	12.4209	5	114206804	chr3:2170634-116377437	NA	NA	117.838	Negative
TCGA-DS-A0VK	TCGA-CESC	subtype: SquamousCarcinoma	pmc5354998	0.67	altered_loss	copynumber	11.7095	1	18784274	chr3:46609369-65393642	1.19537	0.597949	-51.2339	Negative
TCGA-JX-A3Q8	TCGA-CESC	subtype: AdenoCarcinoma	pmc5354998	0.86	unaltered	unaltered	11.8533	2	6640663	chr3:46907036-53547698	-1.74404	0.855855	48.7946	Negative
TCGA-C5-A3HD	TCGA-CESC	NA	pmc5354998	0.91	unaltered	unaltered	12.4236	2	9796763	chr3:45575548-55372310	NA	NA	334.183	Negative
TCGA-EK-A2RK	TCGA-CESC	subtype: SquamousCarcinoma	pmc5354998	0.78	unaltered	unaltered	12.5758	2	6924852	chr3:52160953-59085804	0.557723	-1.12962	74.9291	Negative
TCGA-VS-A8EI	TCGA-CESC	subtype: SquamousCarcinoma	pmc5354998	0.43	altered_loss	copynumber	11.9626	1	54957958	chr3:27641715-82599672	1.063	-0.147294	-60.441	Negative
TCGA-ZJ-A8QO	TCGA-CESC	subtype: SquamousCarcinoma	pmc5354998	0.61	altered_loss	copynumber	11.907	1	6937847	chr3:46593838-53531684	0.4431	1.69513	-77.3215	Negative
TCGA-DG-A2KK	TCGA-CESC	subtype: SquamousCarcinoma	pmc5354998	0.84	unaltered	unaltered	12.5019	2	71526015	chr3:2170634-73696648	-1.60748	-0.183629	84.5459	Negative
TCGA-R2-A69V	TCGA-CESC	subtype: SquamousCarcinoma	pmc5354998	0.24	unaltered	unaltered	12.3872	2	13360264	chr3:45925884-59286147	-0.031412	1.24776	-318.467	Negative
TCGA-C5-A7CJ	TCGA-CESC	subtype: SquamousCarcinoma	pmc5354998	0.41	altered_loss	copynumber	11.1432	1	37562188	chr3:37021363-74583550	0.568281	1.22707	-172.71	Negative
TCGA-FU-A3WB	TCGA-CESC	subtype: SquamousCarcinoma	pmc5354998	0.88	unaltered	unaltered	12.4268	2	32280790	chr3:25878747-58159536	-0.314069	-0.183977	74.0016	Negative
TCGA-EK-A3GM	TCGA-CESC	subtype: AdenoCarcinoma	pmc5354998	0.79	unaltered	unaltered	12.1914	3	8668897	chr3:44450374-53119270	-0.68313	-1.43692	448.622	Negative
TCGA-VS-A9UT	TCGA-CESC	subtype: AdenoCarcinoma	pmc5354998	0.45	altered_loss	copynumber	12.1306	1	10986354	chr3:47764523-58750876	-0.645691	-0.320167	-152.81	Negative
TCGA-EA-A50E	TCGA-CESC	NA	pmc5354998	0.5	unaltered	unaltered	11.4213	2	39509723	chr3:19905804-59415526	NA	NA	-105.352	Negative
TCGA-C5-A1BE	TCGA-CESC	subtype: SquamousCarcinoma	pmc5354998	0.61	unaltered	unaltered	13.2174	4	35467848	chr3:17302696-52770543	1.066	-0.0831147	-64.2793	Negative
TCGA-EK-A2PI	TCGA-CESC	subtype: SquamousCarcinoma	pmc5354998	0.81	unaltered	unaltered	12.3611	2	69852806	chr3:21609494-91462299	0.852187	0.251188	92.3174	Negative
TCGA-ZJ-AAXA	TCGA-CESC	subtype: SquamousCarcinoma	pmc5354998	0.88	unaltered	unaltered	12.9643	3	4216195	chr3:50661849-54878043	-0.0646358	-1.12032	409.477	Negative
TCGA-4J-AA1J	TCGA-CESC	subtype: SquamousCarcinoma	pmc5354998	0.85	unaltered	unaltered	12.5719	2	28020941	chr3:31699178-59720118	-0.168322	-0.00144333	-66.9827	Negative
TCGA-VS-A8EJ	TCGA-CESC	subtype: SquamousCarcinoma	pmc5354998	0.92	unaltered	unaltered	12.5938	3	54871413	chr3:2170634-57042046	-1.62086	-1.90011	257.706	Negative
TCGA-VS-A9UB	TCGA-CESC	subtype: SquamousCarcinoma	pmc5354998	0.55	unaltered	unaltered	12.479	2	89291666	chr3:2170634-91462299	-0.945985	0.414758	-59.7489	Negative
TCGA-C5-A3HL	TCGA-CESC	NA	pmc5354998	0.66	unaltered	unaltered	12.3722	2	116202537	chr3:14459236-130661772	NA	NA	-212.205	Negative
TCGA-MA-AA42	TCGA-CESC	subtype: SquamousCarcinoma	pmc5354998	0.6	altered_loss	copynumber	11.8786	1	43614003	chr3:47848297-91462299	1.06943	1.66975	-197.622	Negative
TCGA-FU-A5XV	TCGA-CESC	subtype: SquamousCarcinoma	pmc5354998	0.72	altered_loss	copynumber	11.9524	1	35585392	chr3:36783238-72368629	1.41271	-0.4025	-44.9876	Negative
TCGA-MU-A8JM	TCGA-CESC	subtype: SquamousCarcinoma	pmc5354998	0.62	unaltered	unaltered	12.6862	2	89291666	chr3:2170634-91462299	0.453329	-0.31209	-210.011	Negative
TCGA-EA-A44S	TCGA-CESC	NA	pmc5354998	0.73	altered_loss	mutation+copynumber	10.783	1	20738626	chr3:46207509-66946134	NA	NA	248.997	Negative
TCGA-LP-A4AU	TCGA-CESC	subtype: SquamousCarcinoma	pmc5354998	0.25	unaltered	unaltered	12.3955	5	122419173	chr3:2170634-124589806	-1.01408	0.342524	-86.7734	Negative
TCGA-C5-A901	TCGA-CESC	NA	pmc5354998	NA	unaltered	unaltered	12.4651	2	NA	NA	NA	NA	-104.367	Negative
TCGA-ZX-AA5X	TCGA-CESC	subtype: SquamousCarcinoma	pmc5354998	0.37	unaltered	unaltered	12.6609	2	87466109	chr3:2170634-89636742	-0.0814517	-0.691075	-294.271	Negative
TCGA-VS-A94Y	TCGA-CESC	subtype: SquamousCarcinoma	pmc5354998	0.72	unaltered	unaltered	11.8096	2	6211456	chr3:47026843-53238298	-0.403451	0.398536	11.2837	Negative
TCGA-JX-A3Q0	TCGA-CESC	subtype: SquamousCarcinoma	pmc5354998	0.76	unaltered	unaltered	12.9098	3	5648887	chr3:46847885-52496771	-0.0513525	-0.120227	-40.4813	Negative
TCGA-DS-A0VN	TCGA-CESC	subtype: SquamousCarcinoma	pmc5354998	0.5	unaltered	unaltered	11.6607	2	51653881	chr3:2170634-53824514	0.306303	2.39095	-116.961	Negative
TCGA-C5-A8XK	TCGA-CESC	subtype: SquamousCarcinoma	pmc5354998	0.58	unaltered	unaltered	12.3609	4	9758945	chr3:45948625-55707569	-0.279021	0.0534259	158.429	Negative
TCGA-MU-A51Y	TCGA-CESC	NA	pmc5354998	0.52	unaltered	unaltered	12.189	2	74304467	chr3:19710879-94015345	NA	NA	-247.538	Negative
TCGA-VS-A9UO	TCGA-CESC	subtype: AdenoCarcinoma	pmc5354998	0.75	unaltered	unaltered	12.2541	2	7653186	chr3:45699406-53352591	-1.21655	-0.980002	459.21	Negative
TCGA-BI-A0VR	TCGA-CESC	subtype: SquamousCarcinoma	pmc5354998	0.32	unaltered	unaltered	12.1948	3	69301082	chr3:24714264-94015345	0.0657204	0.375138	-284.359	Negative
TCGA-C5-A8YR	TCGA-CESC	subtype: SquamousCarcinoma	pmc5354998	0.79	unaltered	unaltered	12.6082	3	17942291	chr3:43603325-61545615	-1.04946	0.611766	115.668	Negative
TCGA-VS-A8EC	TCGA-CESC	subtype: SquamousCarcinoma	pmc5354998	0.86	unaltered	unaltered	12.1548	2	5132172	chr3:48707380-53839551	1.02903	-1.1501	704.104	Negative
TCGA-EK-A2PL	TCGA-CESC	subtype: SquamousCarcinoma	pmc5354998	0.61	unaltered	unaltered	12.1795	2	40092711	chr3:32023115-72115825	1.34539	-1.74612	74.1309	Negative
TCGA-MA-AA43	TCGA-CESC	subtype: SquamousCarcinoma	pmc5354998	0.52	unaltered	unaltered	12.2688	3	11003778	chr3:42361308-53365085	-0.972023	0.273638	-246.904	Negative
TCGA-VS-A959	TCGA-CESC	subtype: SquamousCarcinoma	pmc5354998	0.37	unaltered	unaltered	11.9169	3	9801790	chr3:48882052-58683841	-0.870523	-1.74769	-92.6802	Negative
TCGA-EK-A2PG	TCGA-CESC	subtype: SquamousCarcinoma	pmc5354998	0.79	unaltered	unaltered	11.4611	2	528533	chr3:52261879-52790411	1.20954	-1.27679	389.29	Negative
TCGA-C5-A1MH	TCGA-CESC	subtype: SquamousCarcinoma	pmc5354998	0.29	unaltered	unaltered	12.5991	3	91845194	chr3:2170634-94015827	-0.216413	0.709475	-233.461	Negative
TCGA-C5-A1M8	TCGA-CESC	subtype: SquamousCarcinoma	pmc5354998	0.96	altered_loss	copynumber	7.65768	1	112513	chr3:52300577-52413089	1.88372	0.964444	328.447	Negative
TCGA-EK-A3GJ	TCGA-CESC	subtype: SquamousCarcinoma	pmc5354998	0.69	unaltered	unaltered	12.7723	4	45519370	chr3:8114736-53634105	0.457529	0.878035	335.775	Negative
TCGA-DG-A2KJ	TCGA-CESC	subtype: SquamousCarcinoma	pmc5354998	0.61	altered_loss	copynumber	12.5802	1	82303987	chr3:9158313-91462299	1.52639	-1.44368	226.345	Negative
TCGA-Q1-A5R1	TCGA-CESC	subtype: AdenoCarcinoma	pmc5354998	0.77	unaltered	unaltered	12.0543	2	71790527	chr3:2170634-73961160	-1.52435	-0.966946	33.9301	Negative
TCGA-VS-A954	TCGA-CESC	subtype: SquamousCarcinoma	pmc5354998	0.81	unaltered	unaltered	12.323	2	82676927	chr3:13856388-96533314	1.2644	-1.09212	308.949	Negative
TCGA-EA-A43B	TCGA-CESC	subtype: SquamousCarcinoma	pmc5354998	0.38	unaltered	unaltered	12.7356	4	49877248	chr3:23727375-73604622	-0.573038	-0.0937043	-83.5439	Negative
TCGA-VS-A8EL	TCGA-CESC	subtype: SquamousCarcinoma	pmc5354998	0.48	unaltered	unaltered	12.8243	3	28898508	chr3:36193294-65091801	0.316596	1.54242	55.8598	Negative
TCGA-VS-A9V4	TCGA-CESC	subtype: AdenoCarcinoma	pmc5354998	0.33	unaltered	unaltered	12.0663	3	46649743	chr3:35448396-82098138	-0.291617	-1.28913	509.281	Negative
TCGA-JW-A852	TCGA-CESC	subtype: SquamousCarcinoma	pmc5354998	0.81	unaltered	unaltered	13.0011	2	4501817	chr3:52320756-56822572	2.06405	-0.690038	277.773	Negative
TCGA-C5-A7UI	TCGA-CESC	subtype: SquamousCarcinoma	pmc5354998	0.52	altered_loss	copynumber	11.9706	1	42254065	chr3:31405370-73659434	1.44486	-0.272124	-17.4316	Negative
TCGA-VS-A9UJ	TCGA-CESC	subtype: SquamousCarcinoma	pmc5354998	0.66	unaltered	unaltered	12.2053	2	165676537	chr3:2170634-167847170	-1.87594	-1.70785	284.856	Negative
TCGA-EA-A4BA	TCGA-CESC	NA	pmc5354998	0.73	unaltered	unaltered	12.103	2	12219106	chr3:41303091-53522196	NA	NA	212.013	Negative
TCGA-UC-A7PI	TCGA-CESC	subtype: AdenoCarcinoma	pmc5354998	0.84	unaltered	unaltered	12.0369	2	195641768	chr3:2170634-197812401	-1.15933	-1.02935	158.29	Negative
TCGA-Q1-A6DV	TCGA-CESC	subtype: AdenoCarcinoma	pmc5354998	0.66	unaltered	unaltered	12.1378	2	186109139	chr3:11703263-197812401	-1.89619	-0.183575	-8.5036	Negative
TCGA-C5-A1ME	TCGA-CESC	subtype: AdenoCarcinoma	pmc5354998	0.73	unaltered	unaltered	12.1601	3	66004289	chr3:10488721-76493009	-0.54983	0.3325	110.803	Negative
TCGA-DS-A0VL	TCGA-CESC	subtype: SquamousCarcinoma	pmc5354998	0.79	unaltered	unaltered	12.7149	4	12909320	chr3:41477953-54387272	-0.40437	0.189021	-153.218	Negative
TCGA-VS-A94Z	TCGA-CESC	subtype: SquamousCarcinoma	pmc5354998	0.46	altered_loss	copynumber	11.6222	1	92047754	chr3:2170634-94218387	0.751614	1.12934	-98.6126	Negative
TCGA-JW-A5VL	TCGA-CESC	NA	pmc5354998	0.86	unaltered	unaltered	12.4526	2	36234994	chr3:22474742-58709735	NA	NA	234.168	Negative
TCGA-IR-A3LB	TCGA-CESC	subtype: AdenoCarcinoma	pmc5354998	0.72	unaltered	unaltered	11.6587	2	27369242	chr3:26645916-54015157	-1.28909	1.13239	-202.207	Negative
TCGA-MA-AA3W	TCGA-CESC	subtype: SquamousCarcinoma	pmc5354998	0.48	unaltered	unaltered	12.5715	4	113561291	chr3:50345182-163906472	-0.0654633	0.519394	-164.598	Negative
TCGA-MY-A5BE	TCGA-CESC	NA	pmc5354998	0.22	unaltered	unaltered	12.353	2	88283079	chr3:2170634-90453712	NA	NA	-187.24	Negative
TCGA-DS-A5RQ	TCGA-CESC	subtype: SquamousCarcinoma	pmc5354998	0.7	altered_loss	copynumber	11.4775	1	66760508	chr3:2950322-69710829	1.03528	-0.159523	-206.257	Negative
TCGA-LP-A4AV	TCGA-CESC	subtype: SquamousCarcinoma	pmc5354998	0.7	unaltered	unaltered	12.987	4	23314682	chr3:31616972-54931653	1.08434	-0.598947	15.3033	Negative
TCGA-VS-A9U6	TCGA-CESC	subtype: SquamousCarcinoma	pmc5354998	0.65	altered_loss	copynumber	11.8705	1	51730244	chr3:39732056-91462299	-0.126685	-0.853771	50.8032	Negative
TCGA-MY-A5BD	TCGA-CESC	NA	pmc5354998	0.94	unaltered	unaltered	12.1446	2	33965849	chr3:45666396-79632244	NA	NA	52.7945	Negative
TCGA-EK-A2IR	TCGA-CESC	NA	pmc5354998	NA	altered_loss	copynumber	12.1382	1	NA	NA	NA	NA	516.812	Negative
TCGA-VS-A9UM	TCGA-CESC	subtype: SquamousCarcinoma	pmc5354998	0.72	unaltered	unaltered	11.9845	2	36988257	chr3:37705360-74693616	1.15871	0.42302	117.547	Negative
TCGA-C5-A3HF	TCGA-CESC	subtype: AdenoCarcinoma	pmc5354998	0.42	unaltered	unaltered	11.8843	4	58870326	chr3:2170634-61040959	-1.26625	-0.411822	-70.5267	Negative
TCGA-RA-A741	TCGA-CESC	subtype: SquamousCarcinoma	pmc5354998	0.86	unaltered	unaltered	12.3554	2	71073742	chr3:2170634-73244375	-0.194833	-0.635025	-50.8725	Negative
TCGA-DG-A2KL	TCGA-CESC	subtype: SquamousCarcinoma	pmc5354998	0.53	unaltered	unaltered	11.9849	3	10783965	chr3:42896185-53680149	-0.0312708	0.873252	-280.696	Negative
TCGA-C5-A7X5	TCGA-CESC	subtype: SquamousCarcinoma	pmc5354998	0.84	unaltered	unaltered	12.2157	2	9219093	chr3:43964842-53183934	0.685582	-0.237699	260.731	Negative
TCGA-DG-A2KH	TCGA-CESC	NA	pmc5354998	0.76	unaltered	unaltered	12.334	4	23883616	chr3:50835445-74719060	NA	NA	312.637	Negative
TCGA-C5-A7CK	TCGA-CESC	subtype: SquamousCarcinoma	pmc5354998	0.63	altered_loss	copynumber	11.8715	1	19031380	chr3:44091496-63122875	0.621685	0.310729	90.615	Negative
TCGA-C5-A8ZZ	TCGA-CESC	subtype: SquamousCarcinoma	pmc5354998	0.7	altered_loss	copynumber	12.0684	1	10847513	chr3:52275363-63122875	0.757698	0.872431	74.084	Negative
TCGA-C5-A7CL	TCGA-CESC	subtype: SquamousCarcinoma	pmc5354998	0.63	altered_loss	copynumber	11.3692	1	42696610	chr3:31232048-73928657	0.870632	0.302786	-46.2818	Negative
TCGA-JW-A5VH	TCGA-CESC	subtype: SquamousCarcinoma	pmc5354998	0.76	unaltered	unaltered	12.1467	2	195641768	chr3:2170634-197812401	-1.21065	-0.0781667	263.948	Negative
TCGA-EA-A5ZF	TCGA-CESC	subtype: SquamousCarcinoma	pmc5354998	0.73	unaltered	unaltered	11.7605	2	10880623	chr3:42437238-53317860	-1.47359	-1.35036	-126.756	Negative
TCGA-Q1-A5R2	TCGA-CESC	subtype: SquamousCarcinoma	pmc5354998	0.57	unaltered	unaltered	12.4119	NA	14896718	chr3:39513295-54410012	0.996406	-0.900797	83.458	Negative
TCGA-VS-A9U7	TCGA-CESC	subtype: SquamousCarcinoma	pmc5354998	0.82	unaltered	unaltered	12.6003	2	18245896	chr3:40595311-58841206	0.147572	0.664202	-7.03838	Negative
TCGA-VS-A9V1	TCGA-CESC	subtype: AdenoCarcinoma	pmc5354998	0.86	unaltered	unaltered	12.2088	2	74688019	chr3:50786798-125474816	-1.34345	-0.939418	281.171	Negative
TCGA-C5-A0TN	TCGA-CESC	subtype: SquamousCarcinoma	pmc5354998	0.89	altered_loss	copynumber	11.633	1	13136115	chr3:42212991-55349105	0.307132	0.13904	9.75739	Negative
TCGA-EA-A3QD	TCGA-CESC	subtype: SquamousCarcinoma	pmc5354998	0.53	altered_loss	copynumber	11.6139	1	69526400	chr3:3044096-72570495	0.225431	1.13424	-192.254	Negative
TCGA-DS-A0VM	TCGA-CESC	subtype: SquamousCarcinoma	pmc5354998	0.71	altered_loss	copynumber	11.5269	1	49803155	chr3:12833438-62636592	0.744007	2.04871	-12.3489	Negative
TCGA-EA-A439	TCGA-CESC	subtype: SquamousCarcinoma	pmc5354998	0.64	unaltered	unaltered	11.3071	2	19325695	chr3:46300938-65626632	-1.70167	1.06424	-242.912	Negative
TCGA-EA-A1QT	TCGA-CESC	subtype: SquamousCarcinoma	pmc5354998	0.86	unaltered	unaltered	13.2614	4	7740784	chr3:45491732-53232515	0.305378	-0.120097	260.932	Negative
TCGA-C5-A8XI	TCGA-CESC	subtype: SquamousCarcinoma	pmc5354998	0.67	unaltered	unaltered	12.6354	2	6088178	chr3:47217775-53305952	-0.189749	0.41829	-285.015	Negative
TCGA-VS-A8QF	TCGA-CESC	subtype: SquamousCarcinoma	pmc5354998	0.7	unaltered	unaltered	12.7837	4	57549485	chr3:2170634-59720118	0.372527	-0.299662	128.09	Negative
TCGA-EA-A5ZD	TCGA-CESC	subtype: SquamousCarcinoma	pmc5354998	0.4	unaltered	unaltered	12.3588	2	66160828	chr3:25301472-91462299	0.325371	-0.649228	44.2855	Negative
TCGA-DR-A0ZL	TCGA-CESC	subtype: SquamousCarcinoma	pmc5354998	0.49	altered_loss	copynumber	12.3466	1	17221431	chr3:45496945-62718375	1.13658	-0.518257	352.577	Negative
TCGA-C5-A1ML	TCGA-CESC	subtype: SquamousCarcinoma	pmc5354998	0.79	unaltered	unaltered	11.0734	2	73001827	chr3:2170634-75172460	-0.203635	-0.954245	-222.121	Negative
TCGA-EA-A3HU	TCGA-CESC	NA	pmc5354998	NA	unaltered	unaltered	11.3736	2	NA	NA	NA	NA	-232.905	Negative
TCGA-MU-A5YI	TCGA-CESC	subtype: SquamousCarcinoma	pmc5354998	0.7	unaltered	unaltered	11.5932	NA	59200110	chr3:31253603-90453712	-0.0725359	-0.933668	-341.552	Negative
TCGA-C5-A8YT	TCGA-CESC	subtype: SquamousCarcinoma	pmc5354998	0.67	unaltered	unaltered	12.346	2	195641768	chr3:2170634-197812401	-1.93167	-0.619927	72.4058	Negative
TCGA-UC-A7PD	TCGA-CESC	subtype: SquamousCarcinoma	pmc5354998	0.66	unaltered	unaltered	12.7891	2	82541859	chr3:2170634-84712492	-0.51053	-0.0812828	209.599	Negative
TCGA-Q1-A6DW	TCGA-CESC	subtype: SquamousCarcinoma	pmc5354998	0.74	unaltered	unaltered	12.2588	2	13607555	chr3:41013473-54621027	0.470571	-0.39048	85.1913	Negative
TCGA-C5-A2LY	TCGA-CESC	subtype: SquamousCarcinoma	pmc5354998	0.63	unaltered	unaltered	12.5276	2	74948829	chr3:2170634-77119462	0.716233	-0.448105	78.3457	Negative
TCGA-XS-A8TJ	TCGA-CESC	subtype: SquamousCarcinoma	pmc5354998	0.27	unaltered	unaltered	12.5721	3	68916775	chr3:2170634-71087408	0.608698	-0.317294	90.0322	Negative
TCGA-VS-A9V0	TCGA-CESC	subtype: AdenoCarcinoma	pmc5354998	0.78	unaltered	unaltered	12.6478	2	7997156	chr3:50309249-58306404	-1.31914	-2.9534	241.612	Negative
TCGA-FU-A57G	TCGA-CESC	NA	pmc5354998	0.58	unaltered	unaltered	12.0268	4	195641768	chr3:2170634-197812401	NA	NA	-300.64	Negative
TCGA-EA-A97N	TCGA-CESC	subtype: SquamousCarcinoma	pmc5354998	0.64	unaltered	unaltered	12.4289	2	65929372	chr3:25532928-91462299	0.493064	-1.0481	43.7462	Negative
TCGA-EX-A1H5	TCGA-CESC	subtype: SquamousCarcinoma	pmc5354998	0.78	altered_loss	copynumber	11.941	1	82680237	chr3:2170634-84850870	0.388921	-1.16686	11.3254	Negative
TCGA-MA-AA41	TCGA-CESC	subtype: SquamousCarcinoma	pmc5354998	0.72	altered_loss	mutation+copynumber	10.4715	1	9375295	chr3:49728703-59103997	2.26843	1.35451	627.544	Negative
TCGA-C5-A1MI	TCGA-CESC	subtype: SquamousCarcinoma	pmc5354998	0.67	unaltered	unaltered	11.7327	2	9411646	chr3:44000285-53411930	-0.805028	0.317086	-18.6595	Negative
TCGA-LP-A4AW	TCGA-CESC	subtype: SquamousCarcinoma	pmc5354998	0.39	unaltered	unaltered	12.9848	2	42197985	chr3:19562937-61760921	-0.43286	-0.123246	-269.535	Negative
TCGA-C5-A1M5	TCGA-CESC	subtype: SquamousCarcinoma	pmc5354998	0.79	unaltered	unaltered	12.5734	2	7214189	chr3:51970301-59184489	0.0605497	-0.191882	-166.164	Negative
TCGA-C5-A1M6	TCGA-CESC	subtype: SquamousCarcinoma	pmc5354998	0.73	unaltered	unaltered	11.7588	2	6782218	chr3:46048042-52830259	-1.30311	-1.52838	29.6792	Negative
TCGA-VS-A9V3	TCGA-CESC	subtype: SquamousCarcinoma	pmc5354998	0.77	unaltered	unaltered	12.3026	2	30402231	chr3:31600143-62002373	0.412327	-0.0188019	-53.0822	Negative
TCGA-FU-A770	TCGA-CESC	subtype: AdenoCarcinoma	pmc5354998	0.61	unaltered	unaltered	12.0707	2	51520911	chr3:2170634-53691544	-1.41561	0.383508	27.4028	Negative
TCGA-EX-A3L1	TCGA-CESC	subtype: SquamousCarcinoma	pmc5354998	0.27	unaltered	unaltered	12.5307	3	8556312	chr3:44208405-52764716	-1.38968	0.954766	-161.329	Negative
TCGA-C5-A905	TCGA-CESC	NA	pmc5354998	NA	unaltered	unaltered	12.5783	2	NA	NA	NA	NA	608.844	Negative
TCGA-EA-A1QS	TCGA-CESC	subtype: SquamousCarcinoma	pmc5354998	0.3	unaltered	unaltered	12.3196	4	16767864	chr3:37704972-54472835	-1.72514	-1.05276	-289.693	Negative
TCGA-W5-AA2I	TCGA-CHOL	NA	NA	0.83	altered_loss	copynumber	11.785	1	67681386	chr3:2170634-69852019	1.28549	-2.40571	-3.29716	Negative
TCGA-W5-AA2X	TCGA-CHOL	NA	NA	0.65	unaltered	unaltered	10.9564	2	11875171	chr3:42406979-54282149	-1.8976	-1.40416	243.757	Positive
TCGA-W5-AA31	TCGA-CHOL	NA	NA	0.47	unaltered	unaltered	11.6249	2	33654634	chr3:43070882-76725515	-0.81715	0.58163	-254.068	Negative
TCGA-ZH-A8Y6	TCGA-CHOL	NA	NA	1	unaltered	unaltered	11.832	2	79980685	chr3:2170634-82151318	-1.85947	-1.43913	-80.2126	Negative
TCGA-W5-AA2Q	TCGA-CHOL	NA	NA	0.91	unaltered	unaltered	11.4639	2	30031670	chr3:39600095-69631764	-0.51804	-1.47323	-67.5181	Negative
TCGA-ZH-A8Y4	TCGA-CHOL	NA	NA	0.67	altered_loss	mutation	9.40203	2	14184631	chr3:46900695-61085325	0.958357	0.703386	622.011	Positive
TCGA-3X-AAVC	TCGA-CHOL	NA	NA	0.6	unaltered	unaltered	10.9613	2	85028236	chr3:2170634-87198869	-1.67226	1.24	-125.653	Negative
TCGA-W5-AA2Z	TCGA-CHOL	NA	NA	0.67	altered_loss	copynumber	10.5498	1	91547413	chr3:7347517-98894929	0.492611	-0.148225	-371.969	Negative
TCGA-3X-AAVB	TCGA-CHOL	NA	NA	0.34	unaltered	unaltered	11.3384	2	71590441	chr3:2170634-73761074	-2.04752	0.175767	-544.067	Negative
TCGA-W5-AA2U	TCGA-CHOL	NA	NA	0.78	altered_loss	copynumber	11.1095	1	77825121	chr3:2170634-79995754	0.862948	0.809048	-164.243	Negative
TCGA-W5-AA2O	TCGA-CHOL	NA	NA	0.76	altered_loss	copynumber	11.1613	1	16290978	chr3:42357847-58648824	0.989777	-0.135524	282.763	Positive
TCGA-4G-AAZO	TCGA-CHOL	NA	NA	0.79	altered_loss	mutation	9.92842	2	70123450	chr3:2170634-72294083	1.64413	-0.549834	721.25	Positive
TCGA-W5-AA30	TCGA-CHOL	NA	NA	0.52	unaltered	unaltered	11.3758	2	52428216	chr3:14422924-66851139	-0.635838	0.552056	-323.902	Negative
TCGA-ZU-A8S4	TCGA-CHOL	NA	NA	0.28	unaltered	unaltered	11.7917	2	113033799	chr3:2170634-115204432	-0.472111	1.78381	-403.641	Negative
TCGA-WD-A7RX	TCGA-CHOL	NA	NA	0.51	altered_loss	copynumber	10.9477	1	11916211	chr3:42380475-54296685	0.517679	-0.248771	-318.303	Negative
TCGA-W5-AA2W	TCGA-CHOL	NA	NA	0.87	altered_loss	mutation+copynumber	9.19085	1	21385152	chr3:36544596-57929747	0.55116	1.18102	542.134	Positive
TCGA-3X-AAV9	TCGA-CHOL	NA	NA	0.24	altered_loss	copynumber	11.0052	1	68666533	chr3:2170634-70837166	-0.937876	0.516627	-670.694	Negative
TCGA-W5-AA34	TCGA-CHOL	NA	NA	0.9	altered_loss	copynumber	11.8997	1	70927761	chr3:2875681-73803441	0.289521	-1.06071	-76.3642	Negative
TCGA-W5-AA2T	TCGA-CHOL	NA	NA	0.85	unaltered	unaltered	11.3278	2	38098180	chr3:36520526-74618705	-0.281381	-0.88658	211.229	Positive
TCGA-ZD-A8I3	TCGA-CHOL	NA	NA	0.74	altered_loss	copynumber	11.3424	1	65846507	chr3:11648976-77495482	0.988684	-0.144447	-14.0095	Negative
TCGA-W5-AA38	TCGA-CHOL	NA	NA	0.69	altered_loss	copynumber	9.44912	1	12901531	chr3:45767781-58669311	1.79312	0.604534	638.652	Positive
TCGA-3X-AAVA	TCGA-CHOL	NA	NA	0.79	unaltered	unaltered	9.57959	2	81726813	chr3:2170634-83897446	-0.0296442	0.332586	321.778	Positive
TCGA-W5-AA39	TCGA-CHOL	NA	NA	0.87	altered_loss	copynumber	11.5703	1	36526839	chr3:17101753-53628591	0.262815	-1.91063	508.726	Positive
TCGA-W6-AA0S	TCGA-CHOL	NA	NA	0.78	altered_loss	copynumber	11.1163	1	89291666	chr3:2170634-91462299	0.116485	0.774647	-262.637	Negative
TCGA-YR-A95A	TCGA-CHOL	NA	NA	0.75	unaltered	unaltered	11.6984	2	26595777	chr3:50074729-76670505	0.501503	-0.736198	-4.39021	Negative
TCGA-W5-AA2R	TCGA-CHOL	NA	NA	0.58	altered_loss	copynumber	11.806	1	707766	chr3:51694643-52402408	NA	NA	-321.977	Negative
TCGA-W5-AA2G	TCGA-CHOL	NA	NA	0.5	unaltered	unaltered	9.94027	2	40626341	chr3:35671887-76298227	-0.0454007	0.815337	119.699	Negative
TCGA-4G-AAZT	TCGA-CHOL	NA	NA	0.8	altered_loss	mutation	10.4116	2	68829245	chr3:2170634-70999878	1.02652	-0.68909	450.001	Positive
TCGA-ZH-A8Y5	TCGA-CHOL	NA	NA	0.89	unaltered	unaltered	11.739	2	74955700	chr3:2170634-77126333	-0.948698	-0.335964	129.411	Negative
TCGA-W5-AA36	TCGA-CHOL	NA	NA	0.86	altered_loss	mutation+copynumber	10.0049	1	98984813	chr3:2170634-101155446	0.842061	1.20205	634.446	Positive
TCGA-W5-AA33	TCGA-CHOL	NA	NA	0.39	altered_loss	copynumber	10.997	1	16314103	chr3:40333060-56647162	-0.0635105	-0.367278	-373.69	Negative
TCGA-ZH-A8Y2	TCGA-CHOL	NA	NA	0.77	unaltered	unaltered	11.3964	2	16806441	chr3:41866287-58672727	-0.259686	-0.0605327	396.864	Positive
TCGA-W5-AA2H	TCGA-CHOL	NA	NA	0.5	unaltered	unaltered	11.9405	2	163133415	chr3:2170634-165304048	-1.43433	0.716334	-385.04	Negative
TCGA-3X-AAVE	TCGA-CHOL	NA	NA	0.47	altered_loss	copynumber	11.556	1	62865344	chr3:21737551-84602894	0.255607	0.95525	76.0149	Negative
TCGA-ZH-A8Y8	TCGA-CHOL	NA	NA	0.48	altered_loss	copynumber	10.6272	1	72472567	chr3:2170634-74643200	0.28056	1.35506	-429.026	Negative
TCGA-ZH-A8Y1	TCGA-CHOL	NA	NA	0.8	altered_loss	copynumber	10.7286	1	41723440	chr3:44419338-86142777	0.261489	-0.303125	-225.567	Negative
TCGA-4G-AAZF	TCGA-CHOL	NA	NA	NA	NA	NA	NA	NA	NA	NA	NA	NA	NA	NA
TCGA-5A-A8ZG	TCGA-CHOL	NA	NA	NA	NA	NA	NA	NA	NA	NA	NA	NA	NA	NA
TCGA-W6-AA0T	TCGA-CHOL	NA	NA	NA	NA	NA	NA	NA	NA	NA	NA	NA	NA	NA
TCGA-4G-AAZG	TCGA-CHOL	NA	NA	NA	NA	NA	NA	NA	NA	NA	NA	NA	NA	NA
TCGA-AA-3667	TCGA-COAD	NA	pmc7328015	0.84	unaltered	unaltered	13.3767	6	4556574	chr3:49834734-54391307	NA	NA	388.33	Negative
TCGA-AA-3695	TCGA-COAD	NA	pmc7328015	0.75	unaltered	unaltered	NA	3	23409870	chr3:30863267-54273136	NA	NA	NA	NA
TCGA-AA-3696	TCGA-COAD	NA	pmc7328015	0.83	unaltered	unaltered	12.1533	2	7903029	chr3:46287787-54190815	NA	NA	245.132	Negative
TCGA-AA-3850	TCGA-COAD	NA	pmc7328015	0.23	unaltered	unaltered	11.6597	2	17574812	chr3:41238330-58813141	NA	NA	-181.569	Negative
TCGA-AA-3952	TCGA-COAD	NA	pmc7328015	0.74	unaltered	unaltered	11.8339	2	5942419	chr3:48229622-54172040	NA	NA	48.0688	Negative
TCGA-AA-3971	TCGA-COAD	NA	pmc7328015	0.54	unaltered	unaltered	11.9022	3	195641768	chr3:2170634-197812401	NA	NA	-79.3832	Negative
TCGA-AA-3994	TCGA-COAD	NA	pmc7328015	0.76	unaltered	unaltered	11.4729	2	104120469	chr3:2170634-106291102	NA	NA	8.85522	Negative
TCGA-AA-A01S	TCGA-COAD	NA	pmc7328015	0.9	unaltered	unaltered	12.2494	2	6654847	chr3:45897376-52552222	NA	NA	712.883	Negative
TCGA-AA-A01Z	TCGA-COAD	NA	pmc7328015	0.81	unaltered	unaltered	12.1818	2	37698235	chr3:29415223-67113457	NA	NA	355.322	Negative
TCGA-AA-A024	TCGA-COAD	NA	pmc7328015	0.73	unaltered	unaltered	11.1661	2	177219175	chr3:20593227-197812401	NA	NA	146.632	Negative
TCGA-AY-4070	TCGA-COAD	NA	pmc7328015	0.31	unaltered	unaltered	11.2391	4	37235951	chr3:44915368-82151318	NA	NA	-92.0926	Negative
TCGA-AA-3870	TCGA-COAD	NA	pmc7328015	0.61	unaltered	unaltered	11.1985	2	156315835	chr3:37116810-193432644	NA	NA	-151.347	Negative
TCGA-CM-6678	TCGA-COAD	subtype: CIN	pmc7328015	0.66	unaltered	unaltered	10.942	2	172216689	chr3:2170634-174387322	-1.17544	-0.0320269	49.285	Negative
TCGA-A6-6781	TCGA-COAD	NA	pmc7328015	0.5	unaltered	unaltered	9.00415	2	195641768	chr3:2170634-197812401	NA	NA	-753.241	Negative
TCGA-AZ-4323	TCGA-COAD	subtype: GS	pmc7328015	0.2	unaltered	unaltered	11.578	2	55963844	chr3:2170634-58134477	1.60704	0.59044	-421.705	Negative
TCGA-AD-A5EK	TCGA-COAD	subtype: CIN	pmc7328015	0.84	unaltered	unaltered	11.6012	2	25514132	chr3:41598377-67112508	-0.516955	-0.112295	154.029	Negative
TCGA-AA-3715	TCGA-COAD	NA	pmc7328015	0.48	unaltered	unaltered	11.9829	2	23626141	chr3:36093978-59720118	NA	NA	-170.035	Negative
TCGA-D5-6531	TCGA-COAD	subtype: CIN	pmc7328015	0.62	unaltered	unaltered	10.8972	3	59212399	chr3:2170634-61383032	0.52615	0.774956	113.629	Negative
TCGA-G4-6294	TCGA-COAD	subtype: CIN	pmc7328015	0.81	unaltered	unaltered	11.3324	2	36219596	chr3:23500523-59720118	-0.620093	-2.04929	156.954	Negative
TCGA-G4-6321	TCGA-COAD	subtype: GS	pmc7328015	0.57	unaltered	unaltered	11.4845	2	195641768	chr3:2170634-197812401	1.71492	-1.09471	9.19429	Negative
TCGA-AA-3527	TCGA-COAD	NA	pmc7328015	0.77	unaltered	unaltered	12.8588	2	57419137	chr3:38814146-96233282	NA	NA	362.656	Negative
TCGA-CA-5256	TCGA-COAD	NA	pmc7328015	0.66	unaltered	unaltered	10.9077	4	81332337	chr3:5117356-86449692	NA	NA	49.4848	Negative
TCGA-AA-A01C	TCGA-COAD	NA	pmc7328015	0.6	unaltered	unaltered	11.61	4	15812306	chr3:46907939-62720244	NA	NA	107.134	Negative
TCGA-5M-AAT4	TCGA-COAD	subtype: CIN	pmc7328015	0.68	unaltered	unaltered	11.2121	2	24608969	chr3:29594011-54202979	-0.43197	-0.408645	325.646	Negative
TCGA-WS-AB45	TCGA-COAD	subtype: MSI	pmc7328015	0.24	unaltered	unaltered	11.6273	2	28453205	chr3:31262500-59715704	1.4595	2.48134	-602.814	Negative
TCGA-AA-3989	TCGA-COAD	NA	pmc7328015	0.55	unaltered	unaltered	11.3695	3	86603282	chr3:2170634-88773915	NA	NA	50.0783	Negative
TCGA-D5-6931	TCGA-COAD	subtype: CIN	pmc7328015	0.48	unaltered	unaltered	11.4135	2	140689462	chr3:33988347-174677808	0.7371	1.09883	-22.0911	Negative
TCGA-DM-A1D4	TCGA-COAD	subtype: CIN	pmc7328015	0.81	unaltered	unaltered	11.4825	2	25185765	chr3:29638902-54824666	-1.03922	0.106866	320.045	Negative
TCGA-G4-6626	TCGA-COAD	subtype: CIN	pmc7328015	0.6	unaltered	unaltered	11.9177	4	23275345	chr3:36394590-59669934	-2.25943	-1.35041	308.463	Negative
TCGA-AA-3489	TCGA-COAD	subtype: CIN	pmc7328015	0.31	unaltered	unaltered	11.5557	2	104417237	chr3:2170634-106587870	0.628745	1.33723	-455	Negative
TCGA-AA-3856	TCGA-COAD	NA	pmc7328015	0.55	unaltered	unaltered	11.3526	3	17307652	chr3:36806866-54114517	NA	NA	2.32043	Negative
TCGA-AA-3713	TCGA-COAD	subtype: MSI	pmc7328015	0.56	unaltered	unaltered	11.5646	2	70026647	chr3:10590994-80617640	0.831838	1.37862	-44.1619	Negative
TCGA-AA-A02H	TCGA-COAD	NA	pmc7328015	0.73	unaltered	unaltered	10.656	2	17385015	chr3:42334395-59719409	NA	NA	193.419	Negative
TCGA-AA-3842	TCGA-COAD	NA	pmc7328015	0.74	unaltered	unaltered	11.1406	3	25887618	chr3:28114212-54001829	NA	NA	233.754	Negative
TCGA-G4-6322	TCGA-COAD	subtype: CIN	pmc7328015	0.88	unaltered	unaltered	11.0838	2	10454346	chr3:42462042-52916387	0.175849	0.830908	-70.8684	Negative
TCGA-CM-5868	TCGA-COAD	subtype: CIN	pmc7328015	0.69	unaltered	unaltered	11.681	3	26144028	chr3:28454793-54598820	-0.438481	-0.479001	3.78122	Negative
TCGA-AA-A02O	TCGA-COAD	NA	pmc7328015	0.8	unaltered	unaltered	11.6768	2	6172324	chr3:46593299-52765622	NA	NA	271.932	Negative
TCGA-CM-5341	TCGA-COAD	NA	pmc7328015	0.51	unaltered	unaltered	10.4386	4	25041960	chr3:48698182-73740141	NA	NA	-287.005	Negative
TCGA-A6-2680	TCGA-COAD	NA	pmc7328015	0.58	unaltered	unaltered	11.3217	3	165090073	chr3:2170634-167260706	NA	NA	-102.728	Negative
TCGA-CM-4748	TCGA-COAD	NA	pmc7328015	0.63	unaltered	unaltered	11.4306	2	51872674	chr3:2170634-54043307	NA	NA	-75.0461	Negative
TCGA-AA-3854	TCGA-COAD	NA	pmc7328015	0.88	unaltered	unaltered	11.2651	2	11310065	chr3:41789289-53099353	NA	NA	42.6917	Negative
TCGA-AA-3560	TCGA-COAD	NA	pmc7328015	0.84	unaltered	unaltered	11.7078	5	36754055	chr3:37004594-73758648	NA	NA	57.2829	Negative
TCGA-A6-2679	TCGA-COAD	NA	pmc7328015	0.48	unaltered	unaltered	12.1132	3	80300435	chr3:3343525-83643959	NA	NA	286.172	Negative
TCGA-G4-6299	TCGA-COAD	subtype: CIN	pmc7328015	0.54	unaltered	unaltered	11.0896	2	13005535	chr3:48145667-61151201	1.49905	0.992821	-83.7488	Negative
TCGA-A6-6650	TCGA-COAD	NA	pmc7328015	0.78	unaltered	unaltered	11.4364	3	37732110	chr3:29538737-67270846	NA	NA	321.435	Negative
TCGA-G4-6323	TCGA-COAD	subtype: GS	pmc7328015	0.6	unaltered	unaltered	11.3519	2	195641768	chr3:2170634-197812401	0.433657	-1.33329	45.4616	Negative
TCGA-AA-3972	TCGA-COAD	NA	pmc7328015	0.77	unaltered	unaltered	11.5162	4	44230791	chr3:29805116-74035906	NA	NA	120.404	Negative
TCGA-AA-3684	TCGA-COAD	NA	pmc7328015	0.3	unaltered	unaltered	12.1714	3	126038911	chr3:2170634-128209544	NA	NA	-0.415323	Negative
TCGA-A6-6651	TCGA-COAD	subtype: CIN	pmc7328015	0.35	unaltered	unaltered	11.3499	2	36519746	chr3:46668608-83188353	0.898497	0.212593	-392.451	Negative
TCGA-AA-3814	TCGA-COAD	NA	pmc7328015	0.6	unaltered	unaltered	11.2184	2	195641768	chr3:2170634-197812401	NA	NA	-173.617	Negative
TCGA-AA-A03J	TCGA-COAD	NA	pmc7328015	0.45	unaltered	unaltered	12.3014	3	40901245	chr3:30074630-70975874	NA	NA	278.605	Negative
TCGA-A6-2684	TCGA-COAD	NA	pmc7328015	0.63	unaltered	unaltered	10.8294	2	195641768	chr3:2170634-197812401	NA	NA	-226.18	Negative
TCGA-AA-3492	TCGA-COAD	NA	pmc7328015	0.81	unaltered	unaltered	11.7709	2	98868343	chr3:2170634-101038976	NA	NA	233.658	Negative
TCGA-A6-2683	TCGA-COAD	NA	pmc7328015	0.85	unaltered	unaltered	11.537	3	13041317	chr3:42378192-55419508	NA	NA	-226.282	Negative
TCGA-AA-A022	TCGA-COAD	NA	pmc7328015	0.71	unaltered	unaltered	11.9322	2	55987080	chr3:2170634-58157713	NA	NA	63.7125	Negative
TCGA-A6-A5ZU	TCGA-COAD	NA	pmc7328015	NA	unaltered	unaltered	11.4113	3	58995981	chr3:2170634-61166614	NA	NA	-18.634	Negative
TCGA-AY-A54L	TCGA-COAD	subtype: CIN	pmc7328015	0.44	unaltered	unaltered	11.1822	4	195641768	chr3:2170634-197812401	-0.96126	-1.1202	233.564	Negative
TCGA-A6-2675	TCGA-COAD	subtype: CIN	pmc7328015	0.42	unaltered	unaltered	11.5135	3	45003018	chr3:8670818-53673835	0.134415	0.0273002	-193.097	Negative
TCGA-AA-3673	TCGA-COAD	NA	pmc7328015	0.75	unaltered	unaltered	11.6528	2	8706512	chr3:44901315-53607826	NA	NA	57.5174	Negative
TCGA-DM-A0XD	TCGA-COAD	subtype: CIN	pmc7328015	0.66	unaltered	unaltered	11.5968	2	139169212	chr3:2170634-141339845	0.410449	0.0840723	251.843	Negative
TCGA-A6-3809	TCGA-COAD	NA	pmc7328015	0.62	unaltered	unaltered	11.1065	2	195641768	chr3:2170634-197812401	NA	NA	-51.9985	Negative
TCGA-4T-AA8H	TCGA-COAD	subtype: CIN	pmc7328015	0.72	unaltered	unaltered	11.2678	4	58919293	chr3:2170634-61089926	-0.518117	-1.68668	387.613	Negative
TCGA-CM-4747	TCGA-COAD	NA	pmc7328015	0.59	unaltered	unaltered	12.024	3	176119660	chr3:21692742-197812401	NA	NA	299.254	Negative
TCGA-QG-A5Z2	TCGA-COAD	subtype: MSI	pmc7328015	0.5	unaltered	unaltered	11.3102	2	164061918	chr3:2170634-166232551	0.953203	0.0205489	66.6473	Negative
TCGA-G4-6298	TCGA-COAD	subtype: CIN	pmc7328015	0.6	unaltered	unaltered	11.5699	4	195641768	chr3:2170634-197812401	-0.394554	-1.4654	297.538	Negative
TCGA-G4-6297	TCGA-COAD	subtype: CIN	pmc7328015	0.48	unaltered	unaltered	11.5825	2	91893940	chr3:2170634-94064573	0.249252	-0.0781486	-179.297	Negative
TCGA-AA-3520	TCGA-COAD	NA	pmc7328015	0.69	unaltered	unaltered	11.5816	2	7295194	chr3:46228903-53524096	NA	NA	-233.032	Negative
TCGA-G4-6586	TCGA-COAD	subtype: MSI	pmc7328015	0.66	unaltered	unaltered	11.8511	2	18129432	chr3:40458376-58587807	0.821604	0.732005	373.421	Negative
TCGA-CK-6748	TCGA-COAD	subtype: CIN	pmc7328015	0.72	unaltered	unaltered	10.8731	2	10390961	chr3:43282875-53673835	-0.123048	-0.298581	-102.795	Negative
TCGA-DM-A1D9	TCGA-COAD	subtype: CIN	pmc7328015	0.81	unaltered	unaltered	11.4098	2	14444455	chr3:50202284-64646738	-0.130977	-0.784387	201.922	Negative
TCGA-DM-A1DB	TCGA-COAD	subtype: CIN	pmc7328015	0.83	unaltered	unaltered	11.6212	2	11303020	chr3:44059525-55362544	-1.09633	0.112847	380.952	Negative
TCGA-AA-3554	TCGA-COAD	NA	pmc7328015	0.39	unaltered	unaltered	11.3912	2	81296364	chr3:2170634-83466997	NA	NA	-149.58	Negative
TCGA-D5-6540	TCGA-COAD	subtype: MSI	pmc7328015	0.76	unaltered	unaltered	11.6226	2	11860203	chr3:41815622-53675824	0.499352	0.623011	-30.8318	Negative
TCGA-SS-A7HO	TCGA-COAD	subtype: CIN	pmc7328015	0.81	unaltered	unaltered	11.8665	4	19916297	chr3:42969376-62885672	-1.71839	-1.37062	333.712	Negative
[truncated: 8,434 more rows]
