# Supplementary material for: Expanded detection of BAP1 alterations in cancer and tumor type-specific expression score comparison
Source: bioRxiv. 2023 Nov 21:2023.11.21.568094. Preprint. [Version 1] doi: 10.1101/2023.11.21.568094 (PMC10690206; doi:10.1101/2023.11.21.568094)
Supplement: Supplement 4 [file media-4.xlsx]

## Sheet: Data dictionary
Table S4 Differential expression models and shared gene set enrichment
Tab name	Description
S4A. DESeq2 models	Summary of model designs used for each cancer type and inputs and outputs.
S4B. UVM hallmark geneset scores	UVM expression z-scores for the indicated set of MSigDB hallmark gene sets
S4C. Shared GSEA hallmark NES	Normalized enrichment scores from gene set enrichment analysis for MSigDB hallmark gene sets enriched in >=5 cancer types
S4D. Shared GSEA hallmark padj	Adjusted p-values from gene set enrichment analysis for MSigDB hallmark gene sets enriched in >= 5 cancer types
Variable	Variable name	Description
Cancer type	Cohort	Cancer type; see https://gdc.cancer.gov/resources-tcga-users/tcga-code-tables/tcga-study-abbreviations for abbreviations.
DESeq2 model design formula	design	Model design formula used for DESeq2. Cancer type-specific to account for known sources of variation identified with exploratory analyses.
Number of altered samples	num_altered	Number of tested altered samples for the cancer type that had tumor expression data and sufficient annotations available.
Number of unaltered samples	num_unaltered	Number of tested unaltered samples for the cancer type that had tumor expression data and sufficient annotations available.
Number of genes tested	num_genes_tested	Number of genes tested with DESeq2 after filtering out low-count genes.
Number of significant genes	num_genes_significant	Number of statistically significant differentially expressed genes following DESeq2 analysis with log2-fold change shrinkage. Genes are significant by adjusted p-value < 0.05.
Source for cancer subtype	subtype_sourcePMCID	PMCID reference source for cancer subtype information.
Notes	Notes	Other notes about the cancer type or DESeq2 analysis.
TCGA sample ID	tcga_id	12-character short identifier for individual patients in TCGA.
Apoptosis geneset z-score	apoptosis_score	Summary per-sample z-score of RNA expression from genes in the MSigDB HALLMARK_APOPTOSIS geneset.
DNA repair geneset z-score	dna_repair_score	Summary per-sample z-score of RNA expression from genes in the MSigDB HALLMARK_DNA_REPAIR geneset.
EMT geneset z-score	emt_score	Summary per-sample z-score of RNA expression from genes in the MSigDB HALLMARK_EPITHELIAL_MESENCHYMAL_TRANSITION geneset.
Notch geneset z-score	notch_score	Summary per-sample z-score of RNA expression from genes in the MSigDB HALLMARK_NOTCH_SIGNALING geneset.
Oxidative phosphorylation geneset z-score	oxphos_score	Summary per-sample z-score of RNA expression from genes in the MSigDB HALLMARK_OXIDATIVE_PHOSPHORYLATION geneset.

## Sheet: S4A. DESeq2 models
Cohort	design	num_altered	num_unaltered	num_genes_tested	num_genes_significant	subtype_sourcePMCID	Notes
TCGA-ACC	coc_cluster + purity + altered_status	4	76	15331	277	pmc4864952
TCGA-BLCA	mrna_cluster + purity + altered_status	39	367	15839	935	pmc5687509
TCGA-BRCA	pam50_subtype + purity + altered_status	153	931	16099	2995	pmc3465532
TCGA-CESC	subtype + purity + altered_status	64	239	15885	1013	pmc5354998
TCGA-CHOL	purity + altered_status	21	15	15865	185	NA
TCGA-COAD	subtype + purity + altered_status	36	588	15705	310	pmc7328015	Includes TCGA-READ as a combined colorectal cohort.
TCGA-DLBC	NA	3	45	NA	NA	NA	Insufficient altered number to run DESeq2 comparisons.
TCGA-ESCA	subtype + purity + altered_status	38	127	16762	109	pmc5651175
TCGA-GBM	subtype + purity + altered_status	10	163	16047	959	pmc7328015
TCGA-HNSC	subtype + purity + altered_status	169	333	15871	1351	pmc4311405
TCGA-KICH	histology + purity + altered_status	5	61	15368	231	pmc6075733
TCGA-KIRC	mrna_cluster + purity + altered_status	336	191	16019	2136	pmc3771322
TCGA-KIRP	histology + purity + altered_status	21	268	15734	2242	pmc4775252
TCGA-LAML	mrna_cluster + purity + altered_status	2	148	15119	5	pmc3767041
TCGA-LGG	subtype + purity + altered_status	20	494	16070	838	pmc7328015
TCGA-LIHC	subtype + purity + altered_status	28	345	15197	1954	pmc8490450
TCGA-LUAD	rna_predictor + purity + altered_status	88	429	16199	616	pmc4231481
TCGA-LUSC	subtype + purity + altered_status	179	322	16401	687	pmc3466113
TCGA-MESO	icluster + purity + altered_status	37	50	15787	301	pmc6310008
TCGA-OV	subtype + purity + altered_status	44	362	16443	600	pmc3163504
TCGA-PAAD	moffitt_subtype + purity + altered_status	25	155	16260	2057	pmc5964983
TCGA-PCPG	mrna_cluster + purity + altered_status	40	139	15604	940	pmc5643159
TCGA-PRAD	icluster + purity + altered_status	12	485	15941	43	pmc4695400
TCGA-SARC	subtype + purity + altered_status	22	233	15730	382	pmc7328015
TCGA-SKCM	mrna_cluster + purity + altered_status	32	437	15651	373	pmc4580370
TCGA-STAD	subtype + purity + altered_status	46	339	16723	744	pmc7328015
TCGA-TGCT	subtype + purity + altered_status	4	146	16710	707	pmc6075738
TCGA-THCA	NA	0	505	NA	NA	NA	Insufficient altered number to run DESeq2 comparisons.
TCGA-THYM	coca_cluster + purity + altered_status	7	112	15941	532	pmc5994906
TCGA-UCEC	platform + subtype + purity + altered_status	30	515	15716	349	pmc7328015
TCGA-UCS	histology_class + purity + altered_status	6	51	16528	223	pmc5599133
TCGA-UVM	histology + purity + altered_status	40	40	14786	5541	pmc5619925

## Sheet: S4B.UVM hallmark geneset scores
tcga_id	apoptosis_score	dna_repair_score	emt_score	notch_score	oxphos_score
TCGA-WC-A882	-1.42968	-2.39603	-0.810603	-1.73248	-2.09002
TCGA-YZ-A985	-1.63312	-1.84616	-1.66228	-1.29391	-1.70709
TCGA-YZ-A984	-1.03252	-1.15848	-0.524816	-0.832219	-1.032
TCGA-VD-A8KH	0.624407	0.833487	0.267456	0.742868	1.15696
TCGA-V4-A9E8	-0.749826	-1.26991	-0.0838356	-0.768321	-1.25368
TCGA-V4-A9F8	-0.876222	-0.986372	-0.324433	-0.443176	-1.30811
TCGA-V4-A9ED	0.324657	0.0717762	0.831667	0.201272	0.192837
TCGA-VD-AA8N	-2.16831	-2.94951	-1.50774	-2.32099	-2.28104
TCGA-V4-A9ES	0.319699	0.709419	-0.322962	0.677395	0.758441
TCGA-VD-AA8T	0.896116	1.11007	0.793267	1.30845	1.10438
TCGA-WC-AA9A	-0.0294462	0.773503	-0.734898	0.409356	1.14009
TCGA-VD-A8KK	-0.346063	-0.477641	-0.170986	-0.568042	-0.280239
TCGA-YZ-A980	1.50848	0.90988	1.8574	1.49328	0.758466
TCGA-WC-A88A	-0.499724	-0.209668	-0.234204	0.16911	0.377642
TCGA-VD-AA8O	-0.13289	-0.404325	-0.549609	-0.175386	-0.170456
TCGA-V4-A9EF	-0.077772	0.44696	-0.169893	0.271703	0.326819
TCGA-VD-AA8P	-0.16218	-0.0366718	0.125651	0.292889	-0.178821
TCGA-VD-A8KI	-0.467143	-0.0454848	-0.53395	0.086888	0.0167541
TCGA-V4-A9E7	-0.670319	0.00282558	-0.986927	0.170921	0.302977
TCGA-WC-A888	0.411486	-0.505265	-0.10344	-0.563627	-0.438604
TCGA-VD-A8KF	0.634406	0.547844	0.39389	0.810151	0.589935
TCGA-VD-A8KN	0.858276	0.284984	0.634033	0.660511	0.189143
TCGA-V4-A9EQ	-0.318243	-0.163168	-0.386546	0.115557	-0.0422514
TCGA-V4-A9F5	-0.664385	-0.353724	-0.750839	-0.255899	0.0164807
TCGA-V4-A9F0	1.04971	0.641149	1.72861	0.883877	0.807559
TCGA-WC-A87Y	1.44892	0.763087	1.41053	1.35792	0.84683
TCGA-WC-A883	0.743444	0.612904	1.83488	0.990861	0.830748
TCGA-V3-A9ZX	0.856455	0.277663	0.824566	0.627759	0.463353
TCGA-VD-A8KD	1.58008	0.844491	1.01373	0.974829	0.821472
TCGA-V4-A9F3	1.43531	0.818243	1.68419	1.23619	0.797222
TCGA-V4-A9F1	1.41948	1.39805	1.61051	1.28348	1.70233
TCGA-RZ-AB0B	0.709319	0.310925	0.879251	0.784816	0.653637
TCGA-V4-A9EU	0.867097	0.662488	0.9307	1.38576	0.848608
TCGA-V4-A9EX	1.00442	1.38157	1.34684	1.40218	1.45279
TCGA-VD-A8KM	1.81214	0.990847	1.76512	1.31193	0.958594
TCGA-VD-A8K8	1.48304	1.37973	0.634137	1.15426	1.19042
TCGA-V4-A9EE	1.69541	1.31134	1.92478	1.45368	1.20012
TCGA-V4-A9EI	1.36264	1.64094	1.38045	1.5036	1.68386
TCGA-V4-A9EV	1.61139	0.909107	0.838673	1.095	0.800489
TCGA-V4-A9EL	1.43737	1.02094	1.14001	1.3013	1.27052
TCGA-V4-A9EO	0.38335	0.71903	0.689815	0.655629	0.411556
TCGA-VD-A8KL	-0.898077	-0.820049	-0.591576	-0.528373	-0.824872
TCGA-V4-A9EH	0.998134	1.1987	0.188677	0.990729	0.816384
TCGA-V4-A9EM	0.262816	-0.0568392	0.502062	0.037009	-0.356635
TCGA-WC-A884	0.783744	0.203092	1.65812	0.373472	0.163655
TCGA-VD-A8KJ	0.406851	0.744139	0.598135	0.323164	0.895296
TCGA-WC-A87W	0.842708	0.63637	1.22899	1.05784	0.317378
TCGA-WC-AA9E	0.297483	0.860492	0.0390846	0.319162	0.462602
TCGA-V4-A9EK	0.124376	-0.24587	-0.259673	-0.171907	-0.297393
TCGA-YZ-A982	-1.22179	-1.12543	-1.34471	-1.08683	-1.81294
TCGA-VD-A8KA	-0.0115889	0.47797	-0.130716	0.512643	0.154467
TCGA-WC-A881	-0.777776	-0.762152	-0.792636	-1.15016	-0.779322
TCGA-V4-A9EW	0.350609	0.626306	0.235037	0.312932	0.415559
TCGA-VD-A8K9	0.62422	1.00059	-0.00133681	0.237978	0.814435
TCGA-V4-A9F2	-0.618545	-1.1448	-0.339056	-0.701058	-1.3393
TCGA-VD-A8KG	0.573587	0.897166	-0.0454949	0.360431	0.687939
TCGA-V4-A9F4	-0.0118163	-0.0819731	0.358658	-0.0499108	-0.300248
TCGA-VD-AA8R	-0.0951304	0.392708	-0.82307	0.393372	0.745532
TCGA-VD-AA8S	-0.219199	-0.064408	0.545147	-0.107272	-0.315844
TCGA-VD-A8KE	-0.0468607	0.178142	0.139478	0.318546	0.0992472
TCGA-WC-A87U	-0.10892	0.301688	-0.0529896	-0.301459	0.352442
TCGA-V4-A9EJ	0.382706	0.706699	0.149743	-0.165281	0.532356
TCGA-VD-AA8Q	-1.69639	-2.19462	-1.06352	-1.99526	-1.84298
TCGA-VD-A8K7	-0.102741	0.390263	-0.447575	-0.16122	0.411193
TCGA-V3-A9ZY	-0.669058	-0.599369	-1.04164	-0.79869	-0.784235
TCGA-VD-A8KB	-0.636918	0.022405	-0.551898	-0.361407	-0.252383
TCGA-WC-A87T	-0.0790485	0.691301	-0.820253	0.0506268	0.715788
TCGA-VD-AA8M	-0.694828	-0.607765	-0.49804	-0.658776	-0.308721
TCGA-YZ-A983	-0.0488944	-0.0537768	-0.407564	-0.382227	-0.109925
TCGA-V4-A9EZ	-1.81754	-2.03361	-1.93522	-1.94118	-2.2231
TCGA-V4-A9F7	0.112398	0.560853	-0.0658569	0.0994645	0.421361
TCGA-VD-A8KO	-0.22342	0.0590556	-0.613035	-0.489611	-0.0925822
TCGA-V4-A9ET	-1.08304	-0.581841	-0.981221	-1.16274	-0.69325
TCGA-V4-A9EY	-1.92673	-2.28619	-1.55933	-2.01844	-2.31051
TCGA-V4-A9E5	-0.973735	-0.810181	-1.01937	-1.45659	-0.946052
TCGA-V4-A9EC	-1.25812	-0.984798	-1.07909	-1.45928	-0.756413
TCGA-V4-A9E9	-1.64877	-0.630497	-1.89043	-1.29133	-0.509423
TCGA-WC-A880	-0.25923	0.143965	-0.103713	-0.564388	0.0635444
TCGA-V4-A9EA	-1.85958	-2.00486	-1.59349	-1.87588	-2.52045
TCGA-WC-A885	-1.99115	-1.57373	-2.27282	-2.36746	-1.58132

## Sheet: S4C. Shared GSEA hallmark NES
geneset	BLCA	BRCA	CESC	CHOL	COAD	GBM	HNSC	KIRC	KIRP	LGG	LIHC	LUAD	LUSC	MESO	OV	PAAD	STAD	UCEC	UVM
HALLMARK_TNFA_SIGNALING_VIA_NFKB	-1.33335	1.03077	-2.07767	0.749703	1.31498	1.26589	1.87379	1.68711	0.978384	2.341	-1.3118	-1.86229	-1.00014	0.71457	1.12769	1.0151	1.45861	1.14552	1.63614
HALLMARK_INFLAMMATORY_RESPONSE	-1.15603	1.06794	-1.78209	-1.25869	1.31454	1.3723	1.90353	-0.634934	-0.969262	1.82133	-1.64704	0.652224	1.33243	1.02137	1.48007	-1.84955	1.55417	1.27927	1.71833
HALLMARK_ESTROGEN_RESPONSE_LATE	0.994613	-1.59301	-1.02951	-1.38135	0.918719	1.50025	1.47796	-1.4281	1.14892	1.5487	-0.991222	1.24711	-0.994509	1.38033	1.57425	0.887686	-1.07206	0.780516	1.52232
HALLMARK_EPITHELIAL_MESENCHYMAL_TRANSITION	-1.57595	0.713957	-1.50747	-0.708704	1.18932	0.992314	1.54073	-1.41884	-1.42785	2.50602	-0.950765	0.920249	-0.531416	-1.44069	1.63506	-1.89845	1.22378	1.54666	1.5674
HALLMARK_KRAS_SIGNALING_UP	-1.56013	1.04507	-1.45102	-1.66952	1.33381	-1.20241	1.25103	-1.1199	-1.45709	1.64948	-1.57812	0.80331	-0.966756	0.826153	1.18126	-2.01945	1.34208	1.31938	1.3868
HALLMARK_INTERFERON_GAMMA_RESPONSE	-1.42426	2.28251	-0.988728	0.93246	1.48011	2.2544	0.699324	1.87812	1.7247	2.12184	-1.72927	0.645647	1.5755	1.72486	1.16685	-0.901688	1.72796	2.15829	1.95976
HALLMARK_ALLOGRAFT_REJECTION	-1.55955	1.62457	-1.02629	-1.68839	1.27706	1.79856	-1.53253	-0.64152	1.62052	1.86301	-1.57239	-0.909049	1.7256	1.12338	1.32071	-1.4471	2.17437	1.17152	1.97973
HALLMARK_G2M_CHECKPOINT	1.8181	1.6781	0.533226	-1.05595	-1.83089	0.951838	-1.05084	-0.853439	2.40961	0.64679	-1.22177	1.92841	-1.09373	-1.09221	1.41576	2.51415	-1.12368	-0.740544	1.5283
HALLMARK_INTERFERON_ALPHA_RESPONSE	-0.944849	2.224	-1.10948	1.32172	1.57896	2.36097	0.637104	1.67649	1.98914	1.51334	-2.03255	0.811632	1.39816	1.81525	1.08292	1.395	0.998676	2.13261	1.62718
HALLMARK_E2F_TARGETS	1.36786	1.67475	0.578795	-0.985743	-1.40282	1.85448	-1.55784	-0.673178	2.5449	1.04302	-1.69945	2.05289	-1.51112	-1.21204	1.39208	2.69661	-1.28103	-0.973674	1.78083
HALLMARK_OXIDATIVE_PHOSPHORYLATION	-0.967693	-0.756153	1.95851	1.97866	-1.01696	1.89843	0.622316	1.84102	1.27521	-2.03985	1.56385	1.54679	-1.87487	-1.45783	0.637296	2.51596	0.45049	-2.18919	1.557
HALLMARK_MYC_TARGETS_V1	1.47023	0.667997	-0.707171	1.0897	-2.22289	1.77556	-1.105	0.953049	2.15501	-0.964706	-0.87341	1.64161	-1.67057	-1.71601	1.04363	2.66141	-1.38314	-1.48345	0.743487
HALLMARK_KRAS_SIGNALING_DN	1.36861	1.04971	1.26603	1.32684	1.13114	-1.57532	-1.20181	-1.60589	1.4371	-1.36322	1.48339	1.76525	1.38373	1.29097	1.71932	1.07662	-1.61396	1.14888	-1.3026
HALLMARK_MTORC1_SIGNALING	1.38726	1.0281	-1.1961	-0.686687	-1.09721	1.34315	0.841315	0.808664	0.985127	-1.03061	-1.78261	1.67393	-1.54471	-1.11685	1.37348	2.14921	-0.808921	-0.715019	1.5521

## Sheet: S4D. Shared GSEA hallmark padj
geneset	BLCA	BRCA	CESC	CHOL	COAD	GBM	HNSC	KIRC	KIRP	LGG	LIHC	LUAD	LUSC	MESO	OV	PAAD	STAD	UCEC	UVM
HALLMARK_TNFA_SIGNALING_VIA_NFKB	0.146868	0.787002	1.94661842423427e-06	0.969314	0.399517	0.160404	7.98712503521595e-05	6.41394014339105e-05	0.769114	6.03693799649588e-11	0.101386	0.000687149	0.701745	0.961865	0.461224	0.597243	0.0873249	0.569383	0.00244142
HALLMARK_INFLAMMATORY_RESPONSE	0.381563	0.787002	0.00105312	0.505222	0.399517	0.0772297	7.98712503521595e-05	1	0.769114	0.000840489	0.00623314	0.997729	0.190031	0.650289	0.0928142	1.69121878279981e-05	0.0563063	0.447821	0.0010217
HALLMARK_ESTROGEN_RESPONSE_LATE	0.666877	0.0156221	0.678578	0.266259	0.895663	0.0273716	0.0516102	0.0151316	0.393288	0.0215092	0.588055	0.342075	0.701745	0.256965	0.0387908	0.903225	0.63194	0.956015	0.0112907
HALLMARK_EPITHELIAL_MESENCHYMAL_TRANSITION	0.0200692	1	0.0767376	0.969049	0.553196	0.589731	0.0276327	0.0151316	0.0383268	4.03328930104187e-15	0.681606	0.882669	1	0.126174	0.026282	2.95817380345598e-06	0.336021	0.147897	0.00343975
HALLMARK_KRAS_SIGNALING_UP	0.0333	0.787002	0.0955304	0.000387011	0.399517	0.246888	0.261048	0.671497	0.0294109	0.00618372	0.0086746	0.979224	0.723595	0.930799	0.422735	5.80232775702608e-08	0.221017	0.423474	0.0429717
HALLMARK_INTERFERON_GAMMA_RESPONSE	0.0921472	6.083961811181e-08	0.769731	0.910169	0.176881	3.85028641187021e-09	0.999384	1.53890275788099e-06	0.000406024	4.62617418689871e-07	0.000619179	0.997729	0.0370678	0.0110302	0.422735	0.840716	0.00404652	1.8293602056891e-06	5.04307724036693e-06
HALLMARK_ALLOGRAFT_REJECTION	0.0333	0.0348072	0.678578	0.000387011	0.458255	0.000426969	0.0226646	1	0.00474934	0.000650822	0.0086746	0.903315	0.00625922	0.625292	0.204593	0.0201468	3.22717766489163e-08	0.569383	1.58196593196167e-05
HALLMARK_G2M_CHECKPOINT	0.00151477	0.0108043	0.999816	0.788383	0.00490871	0.668599	0.543383	1	1.22581308950028e-15	0.996551	0.194501	0.00035729	0.630486	0.625292	0.145402	7.23855159925484e-15	0.545212	0.971232	0.00844953
HALLMARK_INTERFERON_ALPHA_RESPONSE	0.708531	3.68505808842219e-05	0.601037	0.434116	0.176881	4.24522500278419e-08	0.999384	0.00669796	2.0787730226796e-05	0.061039	4.51588349279309e-05	0.936732	0.216811	0.0110302	0.544521	0.067749	0.75756	7.87849291329434e-05	0.0122334
HALLMARK_E2F_TARGETS	0.115362	0.0108043	0.999816	0.835528	0.261057	9.0425604390198e-05	0.0226646	1	4.29346329612837e-20	0.503337	0.00162815	1.51912059370618e-05	0.0409633	0.495579	0.165902	2.28182657023056e-19	0.279447	0.722815	0.000108821
HALLMARK_OXIDATIVE_PHOSPHORYLATION	0.70505	1	5.38659291896365e-05	2.46469873959862e-05	0.724974	9.0425604390198e-05	0.999384	8.08875503630286e-06	0.183297	4.67801690463519e-07	0.0086746	0.0878407	0.000194266	0.126174	0.977566	7.23855159925484e-15	1	4.62407175185879e-07	0.00343975
HALLMARK_MYC_TARGETS_V1	0.0710586	1	0.999816	0.757804	3.66247071359651e-06	0.000367474	0.471669	1	1.76599498477723e-09	0.649704	0.829894	0.0475172	0.0111561	0.0110302	0.581155	3.13193628292261e-18	0.198644	0.147897	1
HALLMARK_KRAS_SIGNALING_DN	0.146868	0.787002	0.344913	0.319279	0.658955	0.0269486	0.320687	0.00074197	0.0643053	0.0645609	0.0402713	0.00736969	0.169295	0.445379	0.0196674	0.424662	0.0563063	0.569383	0.108739
HALLMARK_MTORC1_SIGNALING	0.110726	0.787002	0.382714	0.969049	0.558388	0.0910669	0.960822	1	0.769114	0.510715	0.00026091	0.0397332	0.0321371	0.625292	0.176641	1.03438951738894e-08	0.95629	0.971232	0.00343975
