# Supplementary material for: Expanded detection of BAP1 alterations in cancer and tumor type-specific expression score comparison
Source: bioRxiv. 2023 Nov 21:2023.11.21.568094. Preprint. [Version 1] doi: 10.1101/2023.11.21.568094 (PMC10690206; doi:10.1101/2023.11.21.568094)
Supplement: Supplement 5 [file media-5.xlsx]

## Sheet: Data dictionary
Table S5 Characterization of BAP1 alterations in liver carcinoma
Tab name	Description
S5A.LIHC+CHOL gene set scores	Combined dataset of liver hepatocellular carcinoma and cholangiocarcinoma scores for MSigDB gene sets.
S5B.LIHC MSigDB C8 GSEA results	Table of results for liver hepatocellular carcinoma gene set enrichment from the MSigDB C8 single cell gene sets collection.
Variable	Variable name	Description
TCGA sample ID	tcga_id	12-character short identifier for individual patients in TCGA.
Cancer type	Cohort	Cancer type; see https://gdc.cancer.gov/resources-tcga-users/tcga-code-tables/tcga-study-abbreviations for abbreviations.
Apoptosis geneset z-score	apoptosis_score	Summary per-sample z-score of RNA expression from genes in the MSigDB HALLMARK_APOPTOSIS geneset. Note: only computed for LIHC analysis.
DNA repair geneset z-score	dna_repair_score	Summary per-sample z-score of RNA expression from genes in the MSigDB HALLMARK_DNA_REPAIR geneset. Note: only computed for LIHC analysis.
EMT geneset z-score	emt_score	Summary per-sample z-score of RNA expression from genes in the MSigDB HALLMARK_EPITHELIAL_MESENCHYMAL_TRANSITION geneset. Note: only computed for LIHC analysis.
Notch geneset z-score	notch_score	Summary per-sample z-score of RNA expression from genes in the MSigDB HALLMARK_NOTCH_SIGNALING geneset. Note: only computed for LIHC analysis.
Oxidative phosphorylation geneset z-score	oxphos_score	Summary per-sample z-score of RNA expression from genes in the MSigDB HALLMARK_OXIDATIVE_PHOSPHORYLATION geneset. Note: only computed for LIHC analysis.
Bile duct geneset z-score	bileduct_score	Summary per-sample z-score of RNA expression from genes in the MSigDB C8 BILE_DUCT_CELLS_1 through 4 genesets.
Pathway or geneset	pathway	Name of pathway or geneset.
Nominal p-value	pval	Nominal p-value.
BH-adjusted p-value	padj	Benjamini-Hochberg adjusted p-value.
log2 error	log2err	log2 error.
Enrichment score	ES	Enrichment score (from GSEA methods).
Normalized enrichment score	NES	Normalized enrichment score (from GSEA methods).
Size of geneset	size	Number of genes in the geneset.
Leading edge genes	leadingEdge	Specific individual genes with the highest contribution towards enrichment of an overall geneset.
Direction of enrichment	Enrichment	Direction of enrichment - either upregulated or downregulated.

## Sheet: S5A.LIHC+CHOL gene set scores
tcga_id	Cohort	apoptosis_score	dna_repair_score	emt_score	notch_score	oxphos_score	bileduct_score
TCGA-WQ-AB4B	LIHC	-1.16855	-1.71213	-0.423326	-1.19034	-0.944827	-0.546531
TCGA-LG-A9QC	LIHC	-0.494939	-0.24955	-0.344909	-0.651211	0.159249	-0.917741
TCGA-DD-AADC	LIHC	-0.616655	-0.0737651	-0.102723	-0.457502	-1.00366	-0.109204
TCGA-5C-AAPD	LIHC	0.228456	0.301926	0.383604	-0.185133	-0.602891	0.0187035
TCGA-DD-AAVQ	LIHC	1.01378	0.689279	0.509055	0.438268	0.00946361	0.865588
TCGA-RC-A6M6	LIHC	0.311113	1.04829	0.255354	0.427081	0.468864	0.455027
TCGA-ZP-A9D2	LIHC	1.52103	1.68387	1.66675	1.99818	0.493095	1.67718
TCGA-DD-AAVR	LIHC	0.548248	-0.546242	0.615968	0.212293	0.361316	0.131193
TCGA-ZP-A9D0	LIHC	-0.332661	-0.558631	-0.322118	0.180226	0.78406	-0.314407
TCGA-CC-5263	LIHC	1.55117	1.76006	1.197	1.79417	0.427832	1.0997
TCGA-DD-A1EF	LIHC	-1.03451	-0.944587	-0.505605	-0.871126	-1.98751	-0.376042
TCGA-DD-AADA	LIHC	-0.386505	-0.979289	-0.253835	0.0715503	-0.983623	-0.551227
TCGA-2Y-A9H6	LIHC	0.202049	-0.490343	0.513059	0.440846	-0.16315	-0.139389
TCGA-DD-AADY	LIHC	-1.52367	-1.63225	-0.88439	-0.646856	-1.91198	-0.413924
TCGA-2Y-A9GU	LIHC	-1.2511	-1.27832	-1.19071	-0.482428	0.391751	-0.432202
TCGA-BC-A10R	LIHC	0.519396	0.102588	1.27337	1.31968	1.0254	0.552474
TCGA-FV-A3R3	LIHC	0.796684	-0.452633	1.28327	1.1396	0.455488	0.420127
TCGA-WQ-A9G7	LIHC	-0.767132	-0.409713	-0.163285	0.110879	-0.990969	0.915859
TCGA-2Y-A9H2	LIHC	1.04959	1.01108	0.881256	1.62209	-0.147325	1.99612
TCGA-2Y-A9H3	LIHC	-1.41037	-1.72826	-0.904615	-1.06227	-0.438205	-0.889577
TCGA-CC-A3MA	LIHC	1.0997	1.11235	1.83286	2.53416	0.33056	2.07352
TCGA-G3-A25T	LIHC	1.09981	1.75484	1.45398	1.52711	2.50881	2.0791
TCGA-ED-A7PX	LIHC	0.838398	0.720531	1.70188	1.43055	0.310114	1.50726
TCGA-DD-AA3A	LIHC	-0.129246	0.605835	0.47618	1.19734	-0.505901	1.03471
TCGA-CC-5260	LIHC	0.506727	0.135498	1.48318	1.41991	-1.56189	1.99745
TCGA-DD-A4NA	LIHC	1.33793	0.824525	1.55265	1.56739	0.621217	1.09277
TCGA-FV-A3I0	LIHC	0.904443	0.673043	1.61258	1.38674	-0.0953376	2.25478
TCGA-BC-A10Q	LIHC	0.604741	0.608428	1.34501	1.24383	1.4045	1.96991
TCGA-ED-A82E	LIHC	1.19471	1.52852	1.57727	2.03209	1.96877	1.99885
TCGA-DD-A3A9	LIHC	0.105654	-0.23601	0.635975	0.609908	-0.0126183	-0.0724333
TCGA-CC-A9FV	LIHC	0.79008	-0.27463	1.12062	0.513058	0.288241	-2.10529
TCGA-DD-A118	LIHC	0.419676	0.708552	0.447372	1.23257	2.70061	0.270208
TCGA-DD-AAE0	LIHC	-1.84541	-1.60695	-0.403329	-0.267661	-2.82622	0.657222
TCGA-DD-A3A6	LIHC	-0.276125	-1.12903	0.969955	-0.405494	-0.563454	-2.12015
TCGA-CC-A7II	LIHC	-0.275653	2.04563	0.990686	1.20982	0.391568	0.24614
TCGA-CC-A3M9	LIHC	1.77792	1.77107	2.50913	1.35995	0.055097	-1.35726
TCGA-DD-A73G	LIHC	-1.34559	-0.523591	-0.905797	-0.810355	0.997433	-0.555801
TCGA-5C-A9VG	LIHC	-0.042502	0.74613	0.650749	0.468433	1.44762	-0.381358
TCGA-ED-A66Y	LIHC	-0.733075	0.24813	0.210184	1.05809	-1.18677	-0.0165777
TCGA-RC-A7SH	LIHC	-0.778121	-0.094527	-0.356708	0.356139	-1.04014	0.718684
TCGA-UB-A7MA	LIHC	0.465729	0.743025	0.990648	0.778023	-0.471318	0.920366
TCGA-CC-A7IJ	LIHC	2.27007	1.85702	2.72202	1.70453	0.341908	-0.730911
TCGA-CC-5261	LIHC	0.750908	-0.0969367	1.41461	1.3743	-1.73167	1.15289
TCGA-RC-A6M3	LIHC	0.640017	0.967531	0.277432	0.0503299	0.65586	0.76873
TCGA-BC-A112	LIHC	0.570108	0.564015	1.27248	1.36073	-0.253272	1.26727
TCGA-CC-A8HV	LIHC	-0.322854	0.317889	0.327495	0.855444	-0.844803	0.66168
TCGA-DD-A4NN	LIHC	-0.0127606	1.00261	0.575688	1.1867	0.110775	1.02948
TCGA-DD-A1EC	LIHC	2.08708	1.24946	1.10661	1.6304	1.30635	0.908155
TCGA-ED-A5KG	LIHC	1.71091	0.854318	1.37484	0.998074	-0.855604	0.656794
TCGA-CC-A7IG	LIHC	0.349375	1.16837	0.438967	0.881913	0.761125	0.286329
TCGA-DD-A1EH	LIHC	0.945418	0.93136	1.1896	1.55814	0.322368	1.11022
TCGA-DD-AADI	LIHC	0.0556889	-0.215837	0.246151	0.161634	-0.135312	0.411243
TCGA-DD-AADW	LIHC	1.37254	1.58639	1.51956	1.81832	0.77574	1.42106
TCGA-G3-A25Y	LIHC	2.12055	2.13975	1.78092	2.15556	1.62797	1.5478
TCGA-MR-A8JO	LIHC	0.669784	-0.319216	1.44255	0.827153	0.0246548	-0.320021
TCGA-ED-A97K	LIHC	2.02051	0.933122	2.04889	1.94487	-0.617895	1.84853
TCGA-DD-A113	LIHC	0.786736	0.921407	0.513288	1.07377	1.39263	0.287583
TCGA-DD-AAD1	LIHC	0.830156	-0.294416	1.30187	0.897426	-1.27264	0.878449
TCGA-DD-A4NH	LIHC	1.05894	0.73149	1.30431	1.1202	-0.399743	0.591896
TCGA-UB-A7ME	LIHC	0.860994	0.717262	0.786831	0.809213	0.357554	0.912834
TCGA-FV-A4ZP	LIHC	-1.82954	-0.698694	-0.886485	-1.30892	-0.795958	-0.406403
TCGA-K7-AAU7	LIHC	1.23875	0.193502	1.75771	1.12082	-1.16426	1.56452
TCGA-G3-A7M9	LIHC	1.34009	2.55672	1.29496	1.65901	1.38287	0.649726
TCGA-2Y-A9H5	LIHC	0.448028	-0.279655	0.851819	0.844557	-0.776445	1.15943
TCGA-DD-AAD5	LIHC	0.701512	1.34283	0.231698	0.507052	0.735146	0.19142
TCGA-ED-A66X	LIHC	1.32864	0.724145	1.7209	1.37345	0.14454	1.14434
TCGA-G3-A7M6	LIHC	1.52723	1.71544	1.72527	2.52388	0.265865	1.94928
TCGA-5R-AA1D	LIHC	0.759132	-0.536357	1.67856	0.985618	0.133078	-0.171314
TCGA-CC-A7IE	LIHC	0.00101388	-0.247411	0.00229868	-0.186407	-1.01599	0.205155
TCGA-5C-A9VH	LIHC	0.322619	-0.238344	0.711953	0.600732	-0.574074	0.797002
TCGA-ED-A8O5	LIHC	-0.0944614	0.0565258	-0.0725727	0.777301	-0.192737	0.112448
TCGA-DD-AACN	LIHC	0.647295	-0.181148	0.925394	0.964268	-0.679692	1.07564
TCGA-RC-A6M5	LIHC	1.10453	0.034807	1.44066	1.30688	1.03047	0.110394
TCGA-ED-A7PY	LIHC	-1.46279	-1.50339	-1.40866	-0.930057	-1.36888	-0.0865852
TCGA-CC-A1HT	LIHC	3.21272	3.23866	2.5412	2.97321	1.79169	1.509
TCGA-2Y-A9H8	LIHC	-0.113936	0.147484	-0.331816	-0.195118	-0.364606	-0.233001
TCGA-CC-A5UD	LIHC	0.258466	1.09758	0.156752	0.301738	0.187864	-0.127474
TCGA-DD-AAVW	LIHC	0.473108	-0.836063	1.00132	0.691825	-0.789676	0.590087
TCGA-UB-A7MF	LIHC	1.07204	1.35997	-0.134029	0.682061	2.00093	-0.357742
TCGA-BC-4073	LIHC	1.86283	1.0538	1.49788	1.39583	0.469141	1.17614
TCGA-G3-AAV7	LIHC	1.27138	1.06068	1.12246	1.01732	0.446029	0.797944
TCGA-WX-AA47	LIHC	-1.87177	-1.77072	-1.47225	-1.63631	-0.069796	-0.644671
TCGA-EP-A2KA	LIHC	0.322416	0.336045	0.00445814	0.129319	0.0905774	0.214594
TCGA-KR-A7K2	LIHC	-0.597705	-0.823934	-0.222937	-0.41069	-0.666307	-0.0458297
TCGA-DD-A114	LIHC	0.597088	-0.489635	0.964176	0.430877	-2.06814	0.492327
TCGA-DD-AACI	LIHC	-1.39891	-2.36001	-1.06255	-1.61815	-1.78971	-0.807641
TCGA-DD-A39Z	LIHC	-1.81614	-1.01097	-1.59452	-1.02471	-0.354884	-1.04353
TCGA-CC-A7IF	LIHC	-0.636291	-0.074587	-0.371585	-0.255747	0.0376226	-0.372735
TCGA-WX-AA44	LIHC	-0.451562	-0.714259	0.1135	0.145432	-1.59991	0.522082
TCGA-G3-AAV6	LIHC	-0.245451	0.947236	0.167966	0.18856	0.652847	-0.564569
TCGA-RC-A7S9	LIHC	-0.321869	0.672359	-0.90959	0.0504509	1.10275	-0.263905
TCGA-DD-A4NB	LIHC	0.977499	-0.490148	1.9438	1.20191	-0.115908	-0.0626652
TCGA-ED-A8O6	LIHC	0.232764	0.177497	0.239753	0.312612	-0.338034	0.692784
TCGA-DD-AADK	LIHC	1.3232	1.03604	1.38185	1.28358	1.36503	0.97251
TCGA-2V-A95S	LIHC	0.607952	0.504376	0.152889	0.015214	-0.374859	0.185062
TCGA-ED-A7PZ	LIHC	-0.191935	1.03764	-0.437187	-0.604518	2.72843	0.167393
TCGA-BC-A69H	LIHC	-0.47232	0.278313	-0.271029	-0.175115	-0.170873	0.0637432
TCGA-DD-A39X	LIHC	0.384073	0.197389	0.271275	0.404794	1.23945	0.486154
TCGA-DD-AAVV	LIHC	0.732421	-0.0392826	0.854156	0.730653	-0.0830044	0.0800065
TCGA-CC-A9FU	LIHC	-0.0576616	1.4266	-0.375632	0.379499	0.507357	-0.00587557
TCGA-DD-AAD2	LIHC	-0.0222585	-1.08113	0.840256	-0.234872	-0.908652	0.211991
TCGA-2Y-A9H7	LIHC	-0.342526	0.53277	-0.926933	0.284861	0.483525	-0.49192
TCGA-CC-A8HU	LIHC	-0.0318596	0.945622	-0.0514908	0.0960925	1.01992	-0.378315
TCGA-ED-A4XI	LIHC	0.668393	-0.489651	0.861742	0.841321	-0.186798	0.678886
TCGA-DD-AAVS	LIHC	0.716293	0.810274	0.436536	0.843393	0.623827	1.01047
TCGA-DD-AAEG	LIHC	0.607639	0.678049	0.382511	0.631236	1.97106	0.156818
TCGA-G3-A5SI	LIHC	-1.35363	-0.606344	-1.09629	-1.35301	-0.416356	-0.509499
TCGA-CC-A3MC	LIHC	0.55395	0.157027	0.818133	0.887123	0.533805	0.205961
TCGA-DD-AACH	LIHC	1.61271	1.82162	1.10322	1.71117	1.3275	0.587566
TCGA-G3-A5SJ	LIHC	1.05739	0.44734	0.926803	0.561754	-0.572987	1.30892
TCGA-YA-A8S7	LIHC	1.10245	1.03997	1.50515	1.46663	0.000179679	0.094094
TCGA-DD-AAED	LIHC	-1.62	-1.51227	-1.87349	-1.03513	-2.12306	0.181723
TCGA-DD-AAVZ	LIHC	-0.110722	-0.39428	-0.384356	-0.198999	-0.347455	0.427849
TCGA-DD-A3A3	LIHC	-1.55478	-1.2613	-1.60031	-2.08148	-0.811092	-0.491801
TCGA-DD-AADO	LIHC	-1.10664	-0.624882	-1.2968	-1.60295	-0.212274	-0.410516
TCGA-DD-AACY	LIHC	-0.402574	-0.612157	-0.448122	-0.295786	-0.255112	-0.451417
TCGA-BC-A10W	LIHC	1.70714	1.6458	1.02732	1.49586	1.02795	1.0711
TCGA-GJ-A3OU	LIHC	1.10841	-0.316193	1.3127	0.718293	-0.80876	0.0931524
TCGA-DD-A4ND	LIHC	1.32253	0.0130479	1.76216	1.36138	-0.421147	0.746567
TCGA-FV-A23B	LIHC	1.06566	0.955923	0.231746	0.835954	0.478374	0.0962741
TCGA-CC-A5UC	LIHC	-0.457574	-0.464011	0.290435	-0.101421	-0.960198	0.16734
TCGA-DD-A1EB	LIHC	-0.310065	-0.785888	-0.481466	0.0436472	0.102542	-1.11652
TCGA-XR-A8TE	LIHC	0.381211	-0.280553	0.502173	0.117822	-0.548808	-0.71269
TCGA-2Y-A9GY	LIHC	0.527845	1.17122	-0.275805	0.0778228	0.362878	0.0413427
TCGA-G3-A7M8	LIHC	-0.504033	-0.722345	-0.10212	-0.138844	0.120281	-0.171328
TCGA-DD-AAE7	LIHC	-1.8374	-2.39121	-0.593793	-1.1615	-2.46511	-0.608338
TCGA-DD-AACL	LIHC	-0.950506	-0.853661	-0.678974	-1.31271	-1.51743	-1.25686
TCGA-DD-AADJ	LIHC	-1.71401	-1.51649	-1.60964	-1.30217	-0.608257	-0.936026
TCGA-ZP-A9D1	LIHC	0.588512	-0.417684	0.812021	0.462923	0.0393079	-0.0176736
TCGA-CC-5258	LIHC	1.07932	0.847288	0.735384	0.701097	-0.0336228	0.107283
TCGA-DD-AACC	LIHC	0.118877	-0.818774	-0.243977	-0.364761	-1.25627	-0.284538
TCGA-G3-A3CH	LIHC	0.414776	-0.0154659	0.140023	0.359855	-0.190935	-0.149175
TCGA-BC-A3KG	LIHC	0.753605	1.7196	-0.262975	0.630433	1.02437	-0.943002
TCGA-DD-A73C	LIHC	-0.0021671	-0.23954	0.140496	0.431916	1.07423	-1.40416
TCGA-G3-A3CG	LIHC	-0.335056	-0.936685	-0.0216532	-0.299489	-0.526325	-0.466353
TCGA-DD-AACP	LIHC	-0.48135	0.444959	-0.545288	-0.416878	-0.55431	-0.332136
TCGA-DD-AAW0	LIHC	0.957669	-0.118709	1.07147	0.668659	0.233548	0.717938
TCGA-ED-A627	LIHC	1.73093	-0.0599682	2.01574	1.25842	-0.234821	1.43144
TCGA-HP-A5N0	LIHC	0.0757204	-0.337628	0.511694	0.597222	-0.229838	-0.446051
TCGA-ED-A7XP	LIHC	0.47478	0.162969	0.673224	0.649567	0.124544	0.239697
TCGA-DD-AACT	LIHC	-1.49095	-2.22709	-0.785953	-1.38884	-2.20401	-0.96737
TCGA-BC-A216	LIHC	1.04174	0.627247	0.287618	1.02806	0.124289	0.503842
TCGA-BC-A110	LIHC	-0.243091	-2.48792	0.598565	-0.629612	-2.35269	0.222858
TCGA-DD-A4NR	LIHC	1.44129	0.751086	1.08122	0.670502	-0.04323	0.0507245
TCGA-DD-AACS	LIHC	-1.44666	-0.662317	-1.0046	-0.937838	-1.73672	-0.608179
TCGA-DD-A3A7	LIHC	-2.04913	-1.55108	-1.50838	-1.43798	-0.823811	-1.31916
TCGA-DD-AACZ	LIHC	0.689993	0.591221	-0.384852	-0.256751	0.0599821	-0.409634
TCGA-DD-AADB	LIHC	0.502448	0.917965	-0.125337	0.467292	-0.0152907	-0.0739887
TCGA-DD-AAD3	LIHC	0.691687	-0.408751	0.946168	0.524394	-0.53209	0.526669
TCGA-DD-AADN	LIHC	-2.94496	-2.20164	-3.10847	-2.97025	-2.44739	-1.88768
TCGA-BD-A3EP	LIHC	0.700293	-0.285365	1.01582	0.734648	-0.73282	-0.128425
TCGA-PD-A5DF	LIHC	0.707495	0.264089	1.32681	0.525844	0.0741627	0.0819804
TCGA-FV-A2QR	LIHC	0.051459	-0.239774	0.578987	0.965329	-0.163371	-0.133305
TCGA-UB-AA0V	LIHC	-0.398085	-1.73165	0.275219	-0.0538393	-1.574	0.349944
TCGA-ES-A2HT	LIHC	-0.250219	-0.809117	-0.0607806	-0.541087	1.05601	-0.421678
TCGA-DD-A4NS	LIHC	1.73176	0.340892	2.22057	1.43277	-0.367565	1.27665
TCGA-DD-A1EI	LIHC	1.71188	1.39611	1.84049	1.88066	1.28176	1.10343
TCGA-DD-A119	LIHC	-0.161019	-0.400785	0.251943	-0.215232	1.00806	-0.112081
TCGA-DD-AADP	LIHC	-0.139628	-0.180341	0.35268	-0.0770849	-0.284927	0.172113
TCGA-DD-AAE1	LIHC	-1.42742	-1.31449	-1.65023	-1.34768	-1.81651	-0.853399
TCGA-DD-A39W	LIHC	-0.556932	-0.20383	-0.896611	-0.58015	-0.243375	-1.56605
TCGA-DD-AACO	LIHC	-2.22246	-2.15567	-1.48493	-1.56066	-1.601	-0.768879
TCGA-RC-A7SK	LIHC	-0.643682	-0.111611	-0.344759	-0.102497	0.509205	0.12613
TCGA-XR-A8TD	LIHC	0.776989	-0.145947	1.11215	0.156718	0.198412	-0.100301
TCGA-CC-5264	LIHC	1.54435	2.04688	0.943229	1.7673	1.37789	0.921781
TCGA-DD-AACD	LIHC	-1.4131	-1.26224	-0.889324	-1.50863	-0.416114	-1.28965
TCGA-DD-AACW	LIHC	-0.840302	0.128424	-1.23157	-0.351577	-0.407225	-0.784105
TCGA-FV-A495	LIHC	0.091336	-0.186765	0.492698	0.164303	0.202069	0.29324
TCGA-DD-A3A4	LIHC	-1.26061	-1.04812	-1.1888	-1.09669	-0.674309	-0.933716
TCGA-ZP-A9CZ	LIHC	0.377264	0.241468	0.271729	0.094157	0.0665572	-0.278114
TCGA-DD-AAC9	LIHC	-0.600437	-1.40954	0.240411	-0.862508	-0.938252	-0.355543
TCGA-BC-A10T	LIHC	1.16452	0.815722	1.5516	1.17936	1.37252	0.248061
TCGA-CC-A3MB	LIHC	1.06161	1.52914	0.352408	1.29567	1.43627	0.385856
TCGA-CC-A9FS	LIHC	-0.0936169	0.069628	-0.467537	0.117432	0.274294	-0.288398
TCGA-DD-A39Y	LIHC	0.422988	1.47712	-0.0909594	0.0276565	1.59085	0.596256
TCGA-2Y-A9GW	LIHC	0.308948	-0.47747	0.696576	0.219334	-0.726561	0.370992
TCGA-DD-A11D	LIHC	-1.31663	-2.31331	-0.955752	-1.24261	-2.04559	-0.676242
TCGA-G3-AAV0	LIHC	-1.66033	-1.40319	-1.30714	-1.18272	-0.986331	-1.25685
TCGA-ES-A2HS	LIHC	-1.47762	-0.896895	-0.843089	-0.716494	-0.0628602	-0.940135
TCGA-FV-A496	LIHC	-0.587345	-0.155462	-0.642651	-0.167669	-0.341832	-0.411715
TCGA-KR-A7K8	LIHC	0.237301	-0.172748	0.139161	0.313194	-0.459921	-0.97091
TCGA-CC-A5UE	LIHC	0.0969176	1.07876	-0.486807	-0.368389	0.681054	0.486244
TCGA-DD-AAE3	LIHC	-1.32815	-1.54127	-0.707819	-1.26034	-0.745182	-1.0843
TCGA-G3-A7M7	LIHC	-0.519172	-0.646769	-0.37464	-0.602097	0.332202	-0.0684751
TCGA-DD-AAVP	LIHC	-2.0653	-1.6313	-1.59657	-1.69302	-0.786958	-1.55633
TCGA-T1-A6J8	LIHC	0.103148	-0.109622	0.364586	-0.196629	1.12094	0.514225
TCGA-2Y-A9HB	LIHC	0.169657	0.0840343	0.0966827	-0.0471336	1.12164	-0.770585
TCGA-G3-A3CI	LIHC	-0.560891	-1.37601	-0.391188	-0.937747	-0.49465	-0.786316
TCGA-ZP-A9CV	LIHC	0.413507	-0.177821	0.185224	0.0741603	-0.254961	-0.0918451
TCGA-DD-AAEK	LIHC	-0.84291	-2.02123	-0.417521	-0.88906	-2.54913	-0.811089
TCGA-CC-A9FW	LIHC	0.669338	1.19455	0.269616	0.243881	0.79776	-0.109517
TCGA-BD-A3ER	LIHC	0.349936	-0.875595	0.835449	0.531855	-0.391934	0.253471
TCGA-DD-AAC8	LIHC	-0.0829086	0.411942	-0.413426	-0.617352	0.154872	-0.976754
TCGA-WJ-A86L	LIHC	-0.493952	-0.437504	-0.760223	-0.0506864	-1.45555	-0.679953
TCGA-DD-AAW3	LIHC	-1.37171	-0.963447	-1.16439	-1.41966	-1.05664	-1.05016
TCGA-BC-A5W4	LIHC	-1.92375	-0.915331	-1.58524	-1.39296	-0.912113	-0.082679
TCGA-DD-AAE6	LIHC	-1.75346	-0.00804342	-2.03181	-0.520132	0.0801379	-1.16753
TCGA-UB-AA0U	LIHC	0.837988	0.271811	1.18184	1.02112	-0.495411	0.45802
TCGA-DD-A11C	LIHC	1.18101	0.927413	0.931016	0.879905	0.874502	-1.07607
TCGA-DD-A4NQ	LIHC	-0.152095	-0.51168	0.180729	-0.227572	-0.281681	-0.285649
TCGA-DD-AACF	LIHC	-0.387533	0.380631	-0.809365	-0.938317	0.313143	-0.635494
TCGA-DD-AACU	LIHC	0.6749	0.234339	0.287017	0.288252	-0.11411	0.884539
TCGA-2Y-A9GT	LIHC	-0.119109	-1.29058	-0.295142	-0.137554	-1.70969	-0.749346
TCGA-ZS-A9CD	LIHC	0.0231332	-0.581245	0.393889	-0.178271	-0.235513	-0.0244868
TCGA-CC-A8HT	LIHC	0.226837	0.677304	-0.10932	0.0627208	0.277865	0.158867
TCGA-2Y-A9GX	LIHC	1.38822	-0.295344	1.83041	0.931743	-0.619896	0.573529
TCGA-K7-A5RG	LIHC	0.932015	0.191578	0.379827	0.326662	-0.683818	-0.0570028
TCGA-NI-A4U2	LIHC	1.09074	1.3012	0.612736	1.1794	3.26638	-0.580057
TCGA-CC-5262	LIHC	0.786862	0.128797	1.39291	0.433763	0.184266	0.214107
TCGA-DD-A115	LIHC	-0.14062	-0.629785	0.0839741	-0.0684784	-1.00849	-0.523471
TCGA-EP-A3JL	LIHC	0.186807	-0.0238533	0.317071	-0.232624	0.216424	-0.143626
TCGA-DD-AACE	LIHC	-1.20882	-1.63394	-1.07363	-1.0608	-1.06371	-1.25254
TCGA-ED-A459	LIHC	0.589596	0.226418	0.238095	0.202202	-0.0859149	-0.242368
TCGA-DD-AAE4	LIHC	-1.01051	-1.59827	-0.976063	-1.51282	-0.627921	-1.48979
TCGA-3K-AAZ8	LIHC	-0.386063	0.0774965	-0.686145	-0.617743	0.338935	-0.559795
TCGA-DD-A3A5	LIHC	-0.620243	-0.310649	-0.378841	-0.666799	-0.0510216	-0.392442
TCGA-BC-A217	LIHC	0.687703	1.28588	-0.228558	-0.215316	0.619784	0.04078
TCGA-EP-A2KB	LIHC	0.303235	0.819206	-0.535236	-0.102019	0.555959	-0.325723
TCGA-G3-AAV4	LIHC	-0.728565	-0.164321	-0.899833	-0.333939	0.0429515	-1.59475
TCGA-MR-A520	LIHC	-1.01821	-1.29461	-0.751974	-0.989914	0.0500848	-0.960266
TCGA-GJ-A9DB	LIHC	0.815035	0.0926944	0.957474	0.95076	-0.152597	0.201099
TCGA-RG-A7D4	LIHC	-0.257674	0.333416	-0.716405	-0.744552	-0.275727	-0.84182
TCGA-HP-A5MZ	LIHC	1.03628	-0.143911	1.3593	0.950961	0.364152	-0.0550611
TCGA-BC-A10S	LIHC	1.02215	0.406185	0.977047	0.459492	0.811988	0.367079
TCGA-ED-A7XO	LIHC	0.0810745	-0.367133	0.351741	-0.466545	-0.359099	0.0831678
TCGA-DD-A1EG	LIHC	1.26108	0.936284	1.11402	0.802772	0.897112	0.826399
TCGA-DD-A1EJ	LIHC	1.15074	2.13916	0.31345	1.46834	2.1133	0.289167
TCGA-RC-A7SF	LIHC	-1.05464	-1.36479	-0.562707	-1.09313	-1.3029	-0.526984
TCGA-DD-AAEA	LIHC	-2.08893	-1.87006	-1.73406	-2.06844	-2.32108	-1.45352
TCGA-BC-A8YO	LIHC	0.797895	1.24684	-0.0128026	1.23786	0.219962	0.0593668
TCGA-BW-A5NO	LIHC	-0.903899	-1.27519	-0.877024	-1.8032	-2.14554	-0.705389
TCGA-DD-AADS	LIHC	-2.16871	-2.10255	-2.17027	-2.64824	-0.971271	-1.13895
TCGA-LG-A6GG	LIHC	0.235659	0.0424156	-0.412813	-0.520845	0.264119	-0.198612
TCGA-DD-A4NL	LIHC	-0.560205	-1.77222	-0.147641	-0.597561	-1.79207	-0.384145
TCGA-XR-A8TF	LIHC	-0.848568	-0.16462	-1.09835	-0.720781	0.326417	-1.29705
TCGA-FV-A3I1	LIHC	0.860831	0.375781	0.921741	0.812839	-0.175965	0.715734
TCGA-FV-A4ZQ	LIHC	0.567536	0.951903	-0.474519	-0.234672	0.140085	-0.66552
TCGA-DD-A116	LIHC	-0.175682	0.0433593	0.194453	-0.0494774	0.405169	-0.670629
TCGA-O8-A75V	LIHC	0.590237	0.406706	0.57329	0.0854146	0.563566	0.455092
TCGA-DD-A73E	LIHC	-0.770604	-0.050685	-1.01717	-0.294122	-0.20119	-1.32381
TCGA-MI-A75E	LIHC	0.438122	-0.0741844	0.792604	0.278027	0.189202	0.581608
TCGA-DD-AAW2	LIHC	-1.76748	-1.55067	-1.19067	-1.67041	-1.58957	-1.09434
TCGA-DD-AAVU	LIHC	-1.66184	-0.310492	-1.46641	-1.73207	0.406385	-0.397223
TCGA-DD-AADF	LIHC	-1.27903	-0.300757	-1.81751	-1.44683	0.0254887	-1.68608
TCGA-DD-A3A2	LIHC	-0.953932	-0.879588	-0.958215	-0.328098	0.89625	-1.63721
TCGA-DD-A73A	LIHC	-0.836841	-1.20477	-0.853238	-0.385141	-0.979267	-0.274474
TCGA-DD-A1EK	LIHC	-0.518369	-1.38701	-0.0444964	-0.397895	-0.87909	-0.237595
TCGA-G3-A5SM	LIHC	1.1681	0.496181	1.21495	1.1933	1.13841	0.204101
TCGA-2Y-A9H4	LIHC	-1.18701	-0.91436	-1.08172	-1.39573	-0.993018	-0.769314
TCGA-2Y-A9H9	LIHC	0.497167	0.580559	-0.165852	0.0393225	0.898688	-0.359213
TCGA-XR-A8TG	LIHC	1.39221	0.297874	1.08983	0.200111	-0.46143	0.450469
TCGA-ZS-A9CF	LIHC	-0.107731	0.0755738	-0.592789	-0.505086	-0.598601	-0.911211
TCGA-G3-AAUZ	LIHC	-0.548273	-0.707893	-0.554905	-0.925246	-0.613899	-0.559443
TCGA-BC-A10X	LIHC	1.32631	-0.0353319	1.43439	1.24719	0.772398	0.866765
TCGA-DD-A73F	LIHC	0.570898	0.0527705	-0.0471615	-0.235445	0.0838609	-0.680386
TCGA-2Y-A9GV	LIHC	-0.371032	-1.3952	-0.308844	-0.6289	-1.89143	-0.859326
TCGA-BC-A10Y	LIHC	0.574425	1.21248	-0.0537431	0.0899889	0.430585	-0.0607411
TCGA-DD-AAEH	LIHC	-0.341817	-0.706838	-0.542165	-0.5864	-0.246193	-1.11022
TCGA-DD-A4NV	LIHC	0.805115	0.431512	0.977782	1.40671	0.551963	0.0752746
TCGA-G3-A6UC	LIHC	-0.6283	-0.26855	-1.3096	-0.650667	0.0116283	-0.692981
TCGA-BD-A2L6	LIHC	0.533621	0.832057	-0.145641	0.227847	1.03308	-0.692869
TCGA-DD-AADM	LIHC	-0.657881	-0.248914	-0.297679	-0.603636	0.483926	-0.266933
TCGA-DD-AACG	LIHC	-1.52268	-0.690641	-1.71108	-1.58723	-0.481839	-0.405428
TCGA-DD-AAVX	LIHC	-1.28861	-1.94896	-1.17726	-1.93881	-1.7128	-1.5899
TCGA-DD-A4NK	LIHC	-0.536311	-0.761933	-0.427447	-0.102059	-0.454205	-0.516427
TCGA-5R-AAAM	LIHC	0.246194	-0.996531	0.920994	0.242321	-0.600486	-0.339903
TCGA-DD-AADV	LIHC	1.10858	1.35123	1.12535	1.21963	1.18249	0.392043
TCGA-DD-AADQ	LIHC	-1.17178	-0.751587	-1.38329	-1.63926	-0.231508	-1.00992
TCGA-UB-A7MC	LIHC	0.517253	1.62721	-0.311636	1.00144	1.12363	-0.63898
TCGA-K7-A6G5	LIHC	-0.0183856	-0.371663	0.00572684	-0.313185	0.396234	0.118186
TCGA-MI-A75I	LIHC	-0.0121502	0.394705	-0.165403	-0.35264	0.564005	0.0232887
TCGA-DD-AAD8	LIHC	-0.761376	-1.12439	-0.478694	-0.613097	-1.39305	-0.738811
TCGA-2Y-A9H1	LIHC	-1.70558	-1.73731	-1.77928	-1.95183	-1.07493	-0.54002
TCGA-DD-AACA	LIHC	-0.577843	1.09216	-1.14533	-0.858205	1.10622	-1.50879
TCGA-FV-A2QQ	LIHC	0.370822	-0.00262522	0.0775148	-0.0230398	0.970381	0.336709
TCGA-ZP-A9CY	LIHC	0.194919	-0.599241	0.407299	0.13654	-0.370981	-0.00247502
TCGA-BC-A3KF	LIHC	0.847938	1.34694	0.10072	0.583086	1.81165	0.367227
TCGA-DD-AACB	LIHC	-1.12791	-0.982438	-1.03812	-1.699	-1.44625	-1.49864
TCGA-GJ-A6C0	LIHC	1.20388	0.593944	0.928823	0.573917	-0.0480358	-0.128428
TCGA-DD-A11B	LIHC	-0.0617592	-0.0305314	-0.287704	-0.182261	0.41519	-0.399402
TCGA-DD-A4NO	LIHC	0.34558	-0.329902	0.562463	0.319225	-0.0842068	-0.0564732
TCGA-DD-AAEE	LIHC	-0.0033428	0.730312	-0.0893971	-0.0707154	1.23266	-0.420581
TCGA-MI-A75C	LIHC	-0.661562	0.120366	-1.09458	-0.746936	0.331034	-0.0736982
TCGA-G3-A25Z	LIHC	0.558409	0.448818	0.417362	0.118939	1.357	0.157141
TCGA-G3-A25V	LIHC	0.761418	-0.221836	0.872252	0.535627	0.162459	0.383728
TCGA-DD-AADD	LIHC	-0.634339	0.317759	-1.3739	-1.06248	-0.40042	-0.694209
TCGA-2Y-A9GS	LIHC	0.815637	0.852236	0.598333	0.73497	0.362329	0.824866
TCGA-NI-A8LF	LIHC	0.181627	-0.374619	0.415697	0.519403	0.217153	-0.349145
TCGA-2Y-A9GZ	LIHC	-0.625108	-0.205293	-0.629276	-0.231414	-0.449942	-0.692424
TCGA-KR-A7K7	LIHC	-0.244182	0.686121	-0.914799	-0.867693	0.618292	-0.560394
TCGA-LG-A9QD	LIHC	-0.109175	-0.365728	-0.260163	-0.384272	0.0782933	-0.445872
TCGA-QA-A7B7	LIHC	0.35925	1.58526	-0.35644	0.295204	0.952519	-0.963986
TCGA-G3-AAV2	LIHC	-0.664089	-0.0514667	-0.711505	-0.831179	0.154047	-1.45239
TCGA-DD-A3A8	LIHC	-1.09072	-0.625691	-0.874534	-1.23561	0.262003	-1.46109
TCGA-G3-AAV1	LIHC	0.161759	0.192095	-0.0442687	0.149127	0.299366	-0.576169
TCGA-WX-AA46	LIHC	0.416106	-0.113191	0.118831	0.29421	0.657917	-0.278417
TCGA-DD-A11A	LIHC	0.160307	0.406856	-0.131452	-0.23703	1.13566	-0.0478117
TCGA-DD-A1ED	LIHC	1.11912	-0.188547	0.493288	0.34965	0.305936	0.0962301
TCGA-EP-A26S	LIHC	0.274976	0.944275	-0.1015	0.379237	1.20181	-0.795301
TCGA-DD-AAE2	LIHC	0.836112	0.296519	0.158934	0.515651	0.35976	-0.632402
TCGA-BC-A69I	LIHC	-0.0526351	-0.643924	0.113116	-0.712864	-0.292652	-1.04427
TCGA-RC-A7SB	LIHC	0.139699	0.527616	0.289463	-0.0411825	0.870608	0.35972
TCGA-DD-A4NI	LIHC	0.500846	-0.0552987	0.263556	0.348266	0.308485	-0.253365
TCGA-MI-A75H	LIHC	-0.561501	-0.528089	-0.658634	-1.05803	-0.127017	-1.22374
TCGA-DD-A39V	LIHC	-0.968245	-0.654917	-0.691744	-1.59178	-0.459435	-1.41556
TCGA-DD-A4NF	LIHC	-0.475924	-0.188095	-0.479567	-0.0339411	0.488172	-1.45075
TCGA-UB-A7MD	LIHC	1.10214	0.374005	0.838465	0.281582	0.363071	-0.011758
TCGA-2Y-A9H0	LIHC	0.125324	0.482527	-0.529926	-0.877299	-0.0613181	-1.203
TCGA-DD-AAEB	LIHC	-2.49622	-2.48522	-1.81983	-2.22861	-1.47875	-2.43045
TCGA-DD-A73B	LIHC	-0.309017	0.527426	-0.871308	-0.489589	1.01901	-0.927244
TCGA-4R-AA8I	LIHC	0.275398	-0.05022	0.0790409	-0.348829	-0.0236598	-0.350977
TCGA-DD-AAEI	LIHC	-0.896649	-0.634381	-1.1809	-0.951551	-0.470984	-0.513384
TCGA-DD-AACQ	LIHC	-0.492896	0.443437	-1.1483	-0.209719	0.018233	-0.454468
TCGA-BC-A10U	LIHC	0.788999	1.01787	0.356228	0.130821	0.480151	0.799501
TCGA-EP-A12J	LIHC	-0.49916	-0.0325406	-0.985805	-0.510113	0.0236545	-1.14313
TCGA-G3-AAV5	LIHC	-0.0911337	1.04267	-0.528502	-0.487292	1.65964	-0.802526
TCGA-DD-AADU	LIHC	-1.42115	-1.18131	-1.49589	-1.20849	-0.549987	-0.993362
TCGA-DD-AADL	LIHC	0.0990501	0.812644	-0.354662	0.550345	0.675702	0.149049
TCGA-FV-A3R2	LIHC	0.294673	0.559948	-0.368027	0.291262	0.938535	-0.0542099
TCGA-MI-A75G	LIHC	-0.120403	0.318537	-0.569358	-0.453769	0.85224	-0.318989
TCGA-DD-AACX	LIHC	-0.622814	0.0882361	-1.53468	-1.11212	-0.0296506	-0.898529
TCGA-EP-A3RK	LIHC	0.828828	0.534941	0.416888	0.188334	0.395293	-0.570114
TCGA-DD-AACV	LIHC	-1.35355	-0.674022	-1.58364	-1.80658	-1.39809	-0.68421
TCGA-UB-A7MB	LIHC	0.305973	1.02912	-0.375119	0.441303	0.841978	-0.311014
TCGA-KR-A7K0	LIHC	0.17051	-0.29025	0.439157	0.15646	0.0233762	-0.287077
TCGA-G3-A25U	LIHC	-0.398299	0.39225	-0.894407	-0.127031	-0.0333681	-0.861022
TCGA-CC-A7IH	LIHC	0.0236876	0.489886	-0.347475	0.0104584	0.829558	-1.24212
TCGA-DD-AAVY	LIHC	-2.39649	-1.96474	-2.17771	-2.26857	-1.7756	-1.27519
TCGA-DD-AAD6	LIHC	-2.85621	-2.22674	-2.5868	-2.36357	-3.11025	-1.57528
TCGA-G3-A3CJ	LIHC	-1.15874	-0.754224	-1.14831	-1.28172	0.375574	-1.67091
TCGA-ZS-A9CG	LIHC	-0.311433	-0.383171	-0.229515	-0.669694	0.419651	-0.716049
TCGA-BW-A5NQ	LIHC	0.71828	1.54272	-0.123974	-0.110678	0.73589	-0.571138
TCGA-G3-AAV3	LIHC	0.201654	0.277159	0.39282	-0.108733	-0.0384297	-1.1449
TCGA-CC-A7IL	LIHC	-0.645254	0.616474	-1.46946	-0.772603	1.20035	-0.390107
TCGA-G3-A7M5	LIHC	-0.778417	-0.355404	-1.28981	-0.886818	0.366029	-0.975121
TCGA-DD-AACJ	LIHC	-0.207778	0.628707	-1.12092	-0.466167	1.6794	-0.839327
TCGA-G3-A5SL	LIHC	-0.182313	0.119306	-0.00770688	-0.37879	0.891109	-0.536402
TCGA-DD-A3A1	LIHC	-0.520303	-0.337418	-1.20934	-0.899728	0.188626	-0.0388392
TCGA-DD-AADG	LIHC	-0.869377	-0.122762	-0.654056	-0.384445	0.365844	-1.43623
TCGA-DD-A1EA	LIHC	-0.267796	-0.253846	-0.867365	-0.860682	-0.479982	-1.07635
TCGA-G3-A25S	LIHC	-0.469585	0.731332	-1.20704	-0.78655	1.19634	-0.672655
TCGA-DD-A1EL	LIHC	1.43211	2.50729	0.556128	0.619547	2.42368	0.0715359
TCGA-DD-A73D	LIHC	-1.57143	-0.303835	-2.07265	-2.07714	0.0670758	-1.48878
TCGA-CC-A7IK	LIHC	-0.404339	0.604398	-0.558315	-0.27879	0.228634	-1.10829
TCGA-EP-A2KC	LIHC	0.351347	0.556184	0.183864	0.201273	0.0758201	-0.274924
TCGA-ZS-A9CE	LIHC	0.018109	0.416266	-0.869964	-0.15432	1.06098	0.0439985
TCGA-DD-A1EE	LIHC	0.575047	1.00413	-0.108096	0.680499	0.944295	-0.152655
TCGA-DD-AAE9	LIHC	-2.77417	-1.93785	-2.10995	-2.58864	-1.51112	-2.02676
TCGA-5R-AA1C	LIHC	-2.53508	-1.99985	-2.01887	-2.72544	-1.79653	-2.09157
TCGA-BC-A10Z	LIHC	0.178034	1.04059	-0.900267	-0.0668388	1.55922	-0.130823
TCGA-ZP-A9D4	LIHC	-0.432661	0.164551	-1.05021	-0.479683	-0.0470057	-0.761038
TCGA-RC-A6M4	LIHC	-0.669288	0.502202	-1.06441	-0.7185	0.485648	-0.559992
TCGA-2Y-A9HA	LIHC	0.673461	1.23458	0.424551	0.453598	1.4792	0.116772
TCGA-DD-AAW1	LIHC	-0.394724	-0.104126	-0.525877	-0.802407	0.0271442	-1.09218
TCGA-DD-AAD0	LIHC	-1.08608	-0.0482737	-1.66946	-1.66362	-0.382373	-1.30957
TCGA-DD-A4NP	LIHC	0.022741	0.411548	-0.243138	0.0299602	1.38876	-0.921412
TCGA-DD-AACK	LIHC	2.15859	2.63235	0.731219	1.38094	3.20884	0.838225
TCGA-G3-A3CK	LIHC	0.66631	0.845841	-0.062961	-0.259778	1.23863	-0.615942
TCGA-W5-AA2X	CHOL	NA	NA	NA	NA	NA	1.07254
TCGA-ZH-A8Y6	CHOL	NA	NA	NA	NA	NA	1.5468
TCGA-W5-AA2Q	CHOL	NA	NA	NA	NA	NA	2.30986
TCGA-ZH-A8Y4	CHOL	NA	NA	NA	NA	NA	1.38302
TCGA-3X-AAVC	CHOL	NA	NA	NA	NA	NA	1.39875
TCGA-W5-AA2Z	CHOL	NA	NA	NA	NA	NA	2.29893
TCGA-3X-AAVB	CHOL	NA	NA	NA	NA	NA	1.84616
TCGA-W5-AA2U	CHOL	NA	NA	NA	NA	NA	2.28716
TCGA-W5-AA2O	CHOL	NA	NA	NA	NA	NA	1.83083
TCGA-4G-AAZO	CHOL	NA	NA	NA	NA	NA	1.68724
TCGA-ZU-A8S4	CHOL	NA	NA	NA	NA	NA	1.47982
TCGA-W5-AA2I	CHOL	NA	NA	NA	NA	NA	1.9021
TCGA-W5-AA31	CHOL	NA	NA	NA	NA	NA	2.17468
TCGA-W5-AA30	CHOL	NA	NA	NA	NA	NA	1.98275
TCGA-WD-A7RX	CHOL	NA	NA	NA	NA	NA	1.94163
TCGA-W5-AA2W	CHOL	NA	NA	NA	NA	NA	1.53177
TCGA-3X-AAV9	CHOL	NA	NA	NA	NA	NA	1.65043
TCGA-W5-AA2T	CHOL	NA	NA	NA	NA	NA	2.24306
TCGA-ZD-A8I3	CHOL	NA	NA	NA	NA	NA	2.09795
TCGA-W5-AA38	CHOL	NA	NA	NA	NA	NA	1.96118
TCGA-3X-AAVA	CHOL	NA	NA	NA	NA	NA	1.92462
TCGA-W5-AA39	CHOL	NA	NA	NA	NA	NA	0.115073
TCGA-W6-AA0S	CHOL	NA	NA	NA	NA	NA	2.05718
TCGA-YR-A95A	CHOL	NA	NA	NA	NA	NA	2.17042
TCGA-W5-AA2G	CHOL	NA	NA	NA	NA	NA	1.81802
TCGA-4G-AAZT	CHOL	NA	NA	NA	NA	NA	1.73156
TCGA-W5-AA34	CHOL	NA	NA	NA	NA	NA	2.32114
TCGA-ZH-A8Y5	CHOL	NA	NA	NA	NA	NA	2.84594
TCGA-W5-AA36	CHOL	NA	NA	NA	NA	NA	1.43941
TCGA-W5-AA33	CHOL	NA	NA	NA	NA	NA	2.29736
TCGA-ZH-A8Y2	CHOL	NA	NA	NA	NA	NA	1.59588
TCGA-W5-AA2H	CHOL	NA	NA	NA	NA	NA	-2.04876
TCGA-3X-AAVE	CHOL	NA	NA	NA	NA	NA	1.92167
TCGA-ZH-A8Y8	CHOL	NA	NA	NA	NA	NA	2.76623
TCGA-ZH-A8Y1	CHOL	NA	NA	NA	NA	NA	2.2227

## Sheet: S5B.LIHC MSigDB C8 GSEA results
pathway	pval	padj	log2err	ES	NES	size	leadingEdge	Enrichment
DESCARTES_FETAL_PANCREAS_DUCTAL_CELLS	3.00035e-08	2.179e-06	0.719513	0.700996	2.25179	79	TRPV6,DEGS2,CFTR,TMEM72,EHF,DCDC2,SLC5A9,ANXA4,FGFR3,SCTR,KLHDC7A,NRTN,LAD1,SHANK2,ATP1A1,UGT2A3,SCNN1A,PLPP2,PAQR5,ANXA9,PLD1	Up-regulated
AIZARANI_LIVER_C7_EPCAM_POS_BILE_DUCT_CELLS_2	3.31106e-10	4.80932e-08	0.814036	0.583833	2.16668	207	SLC6A19,SLC5A1,CFTR,THSD4,CKB,MYRF,RAP1GAP,PMEPA1,EPB41L1,DCDC2,TM4SF4,AQP1,CDH1,ANXA4,CTBP2,FAM171A1,GABRP,SH3YL1,KIAA1522,FGFR3,SPINT2,ANPEP,WWC1,LAD1,PAWR,FZD1,LLGL2,PTPRK,SHANK2,ATP1A1,LAMA5,PTPRF,ALCAM,RHBDF1,DSTN,ITGB5,KIFC3,TPPP3,SERPINA5,SPTBN1,PARD6B,MYO10,PLXNB2,NR2F2,CALM2,TMPRSS2,ABCC3,AFDN,ZBTB20,PPDPF,MYO1C,ARRDC2,TM7SF3,CHST9,HOMER2,RAB3IP,KRT18,GTF2I,BEX3,SLC4A4,FAIM,NIBAN2,SLC12A…	Up-regulated
DESCARTES_MAIN_FETAL_DUCTAL_CELLS	1.5347e-05	0.000424599	0.57561	0.711964	2.08361	46	CFTR,TMEM72,ANXA4,ISYNA1,FGFR3,SCTR,KLHDC7A,NRTN,ATP1A1,HES4,ANXA9,TMEM141,GPR3,ID4	Up-regulated
GAO_LARGE_INTESTINE_ADULT_CF_GOBLET_CELL_SUBTYPE_1	0.000610124	0.0089607	0.477271	0.812399	1.94551	16	CAPN9,MB,TPSG1,FAM174B,RASD2,FFAR4,FAXDC2,CCNJL	Up-regulated
MENON_FETAL_KIDNEY_8_CONNECTING_TUBULE_CELLS	2.66379e-06	9.6729e-05	0.627257	0.477833	1.80203	242	MAL,TFCP2L1,TMEM72,DNASE1,HSD11B2,DCDC2,NIPSNAP2,AIF1L,FAM171A1,BTG1,LIMCH1,PAWR,MUC1,LLGL2,ATP1A1,PTPRF,ATP5F1A,LAMB1,EMX1,DSTN,CYCS,CA2,GALNT11,TMED4,MYO10,PHLDB1,PRMT2,MGST3,PTPN13,ATP5MC3,UQCRFS1,ATP5F1B,IGFBP7,KIF3B,ATP6V1F,VAV3,RBM47,NDUFC1,TRIM56,COX5B,NDUFA4,RAB3IP,NDUFA1,MICOS10,NPNT,COX7B,LRPAP1,PLEKHJ1,MT-ND6,AHNAK,HOXB3,OST4,AFG3L2,ATP6AP2,NDUFA13,NEDD4L,RNPC3,SMIM24,PDHA1,NDUFA10,FRM…	Up-regulated
FAN_EMBRYONIC_CTX_EX_4_EXCITATORY_NEURON	0.00025168	0.00417789	0.498493	0.520222	1.7884	118	FGF17,SRRM3,ADAM11,TMEM178A,RYR2,PFKP,RAP1GAP,CPNE7,JAG2,RAP1GAP2,CSGALNACT1,RASGRP2,PTPRK,LAMA5,DYNC2I1,MYLIP,CSMD2,PPFIBP1,SPTBN4,AP1G2,PTPN13,MYO1C	Up-regulated
DESCARTES_MAIN_FETAL_ACINAR_CELLS	0.0040748	0.0372013	0.407018	0.656469	1.78524	31	ERP27,POMC,CEL,PLA2G1B,BTG2,SEL1L,TPRN	Up-regulated
HU_FETAL_RETINA_MULLER	0.00437386	0.0385032	0.407018	0.653165	1.77625	31	ANGPTL1,CKB,PMEPA1,SEL1L3,CRYM,MYO10,SPON1,VIM	Up-regulated
MENON_FETAL_KIDNEY_2_NEPHRON_PROGENITOR_CELLS	0.00345599	0.0329169	0.35482	0.637796	1.77266	35	MAL,DCDC2,BTG1,HOXB7,LIMCH1,LAMB1,HOXA10,ODC1,AFDN,RAB3IP,HOXB3,EPCAM,HIPK2	Up-regulated
MANNO_MIDBRAIN_NEUROTYPES_HNBML5	1.26116e-06	5.23383e-05	0.643552	0.45368	1.76347	320	PSD2,KIRREL3,CDH4,STK32B,NALCN,LINGO1,SRRM3,AATK,XKR6,RYR2,REEP2,ATP8A1,RCOR2,CRMP1,CACNB3,GATA2,FAM117B,BASP1,ONECUT1,SMPD3,ENO2,FSCN1,BCL11A,RAP1GAP2,RTN1,GRIP1,CASZ1,TP53I11,SEZ6L2,NCS1,TAFA2,ADD2,RAPGEF5,SHANK2,NOVA1,KLF7,PLPP2,PAQR5,DUSP4,DMTN,CBLN4,GSE1,HOOK1,RNF112,ZNF283,NCDN,SLC37A1,ANKIB1,ACVR1B,APBA2,PAK3,IGBP1,SAMD14,SPEF1,LRATD1,RAB11FIP4,KSR2,CRACD,MFSD6,CMIP,RBFOX2,AJAP1,NALF1,PPP2…	Up-regulated
LAKE_ADULT_KIDNEY_C16_COLLECTING_SYSTEM_PRINCIPAL_CELLS_CORTEX	0.00124643	0.0147791	0.45506	0.489979	1.69166	121	BMPR1B,PPP1R9A,HSD11B2,THSD4,PDE10A,DCDC2,NAALADL2,PDE7B,GRIP1,MYO1E,MBD5,SH3RF1,LIMCH1,AFF1,TANC2,IMMP2L,LAMB1,MTR,EPB41L4A,MYO10,LRBA,BAZ2B,SCMH1,PTPN13,PDE8A,GAREM1,BTBD9,KSR2,FNDC3B	Up-regulated
DESCARTES_FETAL_LIVER_MESOTHELIAL_CELLS	0.000217883	0.00395593	0.518848	0.449838	1.67315	212	UPK3B,EPHB6,B4GALNT4,GRIN2A,PNMA8A,CFTR,ARHGEF4,CARNS1,RYR2,THSD4,MYRF,PRDM6,PLLP,PDE7B,FOXC1,SMPD3,CTXN1,PPL,ITGB4,MPP2,ELFN1,PODXL,CRACDL,MAP3K21,SEZ6L2,CPAMD8,LAMA5,PTPRF,ID4,TMEM132A,NCR3LG1,RHPN2,ARHGAP44,TFPI2,PRR36,COL8A2,CYSTM1,ENTPD2,EFEMP1,CRIP1,PDGFRL,KRT18,NPNT,EZR,EPS8L1,CLIC3,SLC4A4	Up-regulated
MANNO_MIDBRAIN_NEUROTYPES_HSERT	1.90739e-05	0.000503724	0.57561	0.428986	1.6624	313	PSD2,KIRREL3,ADGRB1,NALCN,LINGO1,AATK,XKR6,PLCH2,CAMK2B,PFKP,TAFA5,SLC18A2,CPNE7,EPB41L1,RGS17,CRMP1,KIT,FBXL16,GATA2,PAK6,BASP1,SMPD3,ENO2,CAMK2N2,SPINT2,SLC22A17,RTN1,CASZ1,PITRM1,SEZ6L2,TAFA2,RASGRP2,ABR,GPRASP1,PTPRM,PRRT4,NEGR1,SMARCD3,RASA4,DMTN,YPEL2,TRIM46,BTBD6,RNF112,NCDN,SLC37A1,THRA,LPCAT4,CNIH2,CPNE5,MCF2L,KLHL29,SAMD14,HSPA12A,LRATD1,TNS1,KSR2,MFSD6,RBFOX2,PSD,PPM1H,NALF1,APLP1	Up-regulated
DESCARTES_FETAL_KIDNEY_URETERIC_BUD_CELLS	0.000616916	0.0089607	0.477271	0.453717	1.64136	171	SCNN1B,ERP27,TRPV6,FAM131C,DEGS2,SSTR5,ARL14,SMIM6,PRDM16,KCNS3,TMC4,EHF,PAK6,PDE7B,ELMO3,PPL,ITGB4,B3GNT3,MAP3K21,SIGLEC15,CNGA1,LAD1,MUC1,TTC39A,CCDC9B,EMX1,TMEM184A,SSH3,PTK6,IRF6,RET,ESRP2,TMPRSS2,RAB17	Up-regulated
ZHONG_PFC_C3_ASTROCYTE	0.000240791	0.0041147	0.518848	0.406585	1.5795	319	PTPRS,OBSCN,B4GALNT4,KIAA0319,SRRM3,BRSK2,PFKP,C2CD4C,CPNE7,EGFL7,EPB41L1,CACNB3,PDE1C,CPLX1,ULK2,BASP1,SMPD3,JAG2,CAMK2N2,SLIT1,KIAA1522,RAB3A,MAPK11,SEZ6L2,SHANK2,RSPH9,PDZD4,AFAP1,SLC45A1,ZNF721,DUSP4,TRIM46,DIP2C,NGEF,KCTD3,STAG3,ADAP1,DENND6B,RNF112,LPAR2,SEL1L,SPTBN4,CNIH2,AP1G2,ZNF527,AFDN,BMPR2,TMEM131,VARS2,SYT5,NOL4L,PSD,FADS3,FAM131B,FAM193B,SEMA6C,MEGF6,PDXP,PACS1,SYNGR3,CTTNBP2NL,TME…	Up-regulated
MANNO_MIDBRAIN_NEUROTYPES_HNBML1	0.00535676	0.0438349	0.291091	0.386635	1.44926	228	PSD2,LINGO1,GABRB3,EBF3,TMEM178A,CNTN2,BRSK2,C2CD4C,CRMP1,NXPH4,CACNB3,C1QL4,FAM189A1,BASP1,ONECUT1,SMPD3,BCL11A,RAP1GAP2,SPINT2,RTN1,RAB3A,SEZ6L2,TAFA2,KIF3C,RAPGEF5,NEGR1,SRGAP1,GSE1,RNF112,JUP,LPAR2,SLC37A1,TULP4,LPCAT4,FNIP2,ACVR1B,PAK3,MCF2L,KIF26A	Up-regulated
TRAVAGLINI_LUNG_ALVEOLAR_EPITHELIAL_TYPE_1_CELL	0.00175149	0.0192003	0.45506	0.365501	1.4335	353	SCNN1B,UPK3B,B3GNT8,SULT2B1,LRRN4,B3GNT7,AGRN,CKB,MYRF,PLLP,UNC13D,AQP4,NXN,TUBB6,PFKFB3,SPINT2,C14orf132,PTPRE,LIMCH1,ATP2B4,NEXN,CAPN2,RGCC,IL18,TTC7A,HIP1,LMTK2,TOR1AIP2,FLNA,HPCAL1,WWC2,SPTBN1,PARD6B,RHOF,WFS1,PPFIBP1,CYSTM1,TSPAN15,AGER,SMAD7,PCYOX1,TMPRSS2,COL4A1,CUX1,EFEMP1,IGFBP7,KLF2,SULT1A1,MYO1C,TNS1,FKBP9,PIEZO1,SBDS,KRT18,RAB31,P3H2,ARHGAP29,FADS3,AHNAK,CLIC3,YWHAH,TUBA4A,FZD5,MGLL,P…	Up-regulated
ZHONG_PFC_C3_MICROGLIA	0.00505717	0.0422213	0.303779	0.348529	1.37879	388	SDK2,B4GALNT4,KIAA0319,KIF1A,CAMK2B,REEP2,CRMP1,CACNB3,FBXL16,LRRN3,FAM189A1,CPLX1,ATP1B2,NPDC1,NETO2,CTXN1,ENO2,JAG2,BCL11A,SLIT1,RAP1GAP2,NEO1,DPYSL4,TARS3,RAB3A,MFSD10,SEZ6L2,NCS1,LIMCH1,ADD2,KIF3C,WWC1,PTPRK,SHANK2,TLE5,TDRP,TANC2,ALCAM,DMTN,TMEM132A,PLXNA1,LRP6,SPTBN1,GTF2IRD1,RNF112,LPAR2,PREPL,NCDN,ANKRD16,CSMD2,THRA,SGSM2,PPFIBP1	Up-regulated
TRAVAGLINI_LUNG_ADVENTITIAL_FIBROBLAST_CELL	0.00413689	0.0372013	0.310777	-0.387338	-1.45267	265	STEAP2,C1QTNF3,RARRES1,STEAP1,GPRC5A,CD55,TSKU,ADH1B,BDH2,ALDH1A1,CYP27A1,SERPINF1,ABCA6,PRCP,AHR,PROS1,PLBD1,UGDH,OAF,APOL1,TMEM176B,FOS,C1R,S100A13,FTL,MGST1,IGFBP4,MYC,PIM1,LIMA1,TMEM176A,LRP1,PCOLCE2,S100A10,PLTP,NCOA7,EGR1,IFITM1,NT5E,IGF1,AKR1C2	Down-regulated
GAO_LARGE_INTESTINE_24W_C11_PANETH_LIKE_CELL	0.00189216	0.0203582	0.45506	-0.383863	-1.46585	307	CXCL10,LYZ,HCAR3,KLHDC7B,GBP5,CXCL3,LYVE1,MRC1,EYA2,HCAR2,CR1,CSF3R,CASP1,IL1RN,SLC1A4,MERTK,PLIN2,CCL4,CD209,METAP1D,IL10,HMOX1,LILRB5,GATM,C2,PGD,RNF144B,NPL,LIPA,KYNU,PLEK,CCL3,NINJ2,CD14,BCL2A1,IFNGR1,CD40,SOD2,HLA-DMA,ICAM1,FYB1,TNFAIP3,LGMN,STX11,RASGEF1B,LILRB2,SIGLEC1,CD163,CTSZ,GFRA2,GGTA1,APOBEC3A,HCST,CMKLR1,PLA2G7,TPP1,CYTH4,SIGLEC11,SECTM1,MAFB,DOK2,ACTRT3,IPMK,PTPRC,FCGR3A,MS4A4A,CX…	Down-regulated
DESCARTES_MAIN_FETAL_LENS_FIBRE_CELLS	0.00701954	0.0497643	0.238353	-0.465251	-1.55972	107	TEX11,UTS2B,COL4A6,STAMBPL1,BFSP1,ARHGEF37,CLIC5,SORD,SLC25A44,HDAC6,LRRC39,TMPRSS5,BHMT,NHLRC1,FABP5,LPIN1,TDRD7,MEGF9,DYNC1I1,ARGLU1,TIMELESS,GSS,GPR89B	Down-regulated
TRAVAGLINI_LUNG_MUCOUS_CELL	0.00625	0.0465545	0.252644	-0.471436	-1.5753	103	PIGR,S100A9,RARRES1,CXCL10,CXCL3,CCL20,RASD1,SERPINF1,IL6,CBR3,SORD,DUSP5,KYNU,IGFBP3,SOD2,IFITM1,TGM2,AKR1C2,ST3GAL1,CTSB,IDO1,LAG3,GPX3	Down-regulated
DESCARTES_FETAL_INTESTINE_INTESTINAL_EPITHELIAL_CELLS	0.00196593	0.0207674	0.431708	-0.442411	-1.58206	174	SLC28A2,PIGR,ACE2,ALDH1L1,FMO1,SLC44A4,MTTP,TRIM31,SULT2A1,ACSL5,SLC19A3,ADGRG7,PLEKHS1,GPX2,FOLH1,GIPC2,GPD1,FABP1,SPTLC3,ADH1C,TRIM15,CES2,SLC16A10,UGT3A1,SULT1B1,PCK2,NAGS,SH3RF2,KHK,FERMT1,SMLR1,ABCC2,MOGAT2,APOA1,RBP4,DGAT1	Down-regulated
DESCARTES_FETAL_PANCREAS_MYELOID_CELLS	0.00137813	0.0156999	0.45506	-0.446908	-1.59886	175	S100A9,ENAM,S100A8,LYZ,AQP9,HCAR3,CCDC170,TREM1,CD1D,CSF3R,IL1RN,P2RY6,CD209,IL10,HMOX1,LILRB5,FOLR2,KYNU,PLEK,LILRA5,CD14,BCL2A1,JAML,LGMN,LILRB2,SIGLEC1,HK3,CD163,CTSZ,IDO1,SIGLEC11,ATP8B4,FCN1,MS4A14,GZMB,MEFV,VSIG4,C19orf38,MS4A4A,CXCL8,FCER1G	Down-regulated
DESCARTES_FETAL_LIVER_MYELOID_CELLS	0.000841083	0.0115639	0.477271	-0.449372	-1.60072	168	CXCL10,KCNJ10,CCDC170,DHDH,EYA2,CTSS,TPRG1,PLBD1,MERTK,P2RY6,CD209,HMOX1,LILRB5,FOLR2,C9orf72,LIPA,LILRA5,SAMHD1,IFNGR1,VCAM1,SLC29A3,NOD2,PDCD1LG2,LGMN,LILRB2,SIGLEC1,HK3,CD163,CTSB,GFRA2,IFIT3,CMKLR1,TLX1,PLA2G7,IDO1,SIGLEC11,CETP,OSBPL11,FCN1,MAFB,MS4A14,VSIG4,FCGR3A,MS4A4A,CXCL8,IL4I1,TLR8,IFI27,C1QA,IFIT2,IL10RA,ME1,CPVL,SIRPB1,ADAP2,LRRC25,C1QB,MS4A7,PDE1B,TBC1D30,C1QC,CABP4,CXCL9,CD5L,MPEG…	Down-regulated
TRAVAGLINI_LUNG_LIPOFIBROBLAST_CELL	0.00219126	0.0227343	0.431708	-0.461063	-1.6064	140	RARRES1,GPRC5A,PLAAT4,SERPINF1,CTH,ELL2,PROS1,PLIN2,UGDH,OAF,PGAP1,KHDRBS3,HOMER1,TRIB1,IGFBP4,MYC,PIM1,PSMG1,MRTO4,GJA1,NCOA7,IFITM1,MLLT11,NFIL3,PI15,ZFP36L1,ELOVL5,KLF9,SLC20A1,SOCS3,LDLR,PNRC1,CD74,CEBPB,TSHZ2,DDX21,PHLDA1,SLC19A2,NNMT,C1S,SPRY2	Down-regulated
FAN_EMBRYONIC_CTX_BRAIN_MYELOID	0.00128188	0.0148955	0.45506	-0.470404	-1.62934	134	S100A9,S100A8,LYZ,ITGAL,PLAC8,CTSS,NLRP1,TMEM176B,TENT5A,LILRA5,S100A10,BCL2A1,CARD16,HLA-DMA,WARS1,JAML,LILRB2,IFITM3,NFKBIZ,APOBEC3A,IFI44L,HCST,SECTM1,FCN1,ARHGEF2,MAFB,DOK2,SOCS3,CD74,CEBPB,IRF1,ANXA1,TMEM131L,EMP3,CHD1,MYO1F,ADA2,LRRC25,ATF3,LY6E,CLEC2B,S100A4,TXNIP,CLEC12A	Down-regulated
AIZARANI_LIVER_C30_HEPATOCYTES_4	6.10405e-06	0.000208615	0.610527	-0.426647	-1.65865	375	SLC28A2,ALDH1L1,NUGGC,TENM1,ACSM5,STEAP4,CA5A,GCKR,SVOP,INSIG1,SLC13A5,HLF,SLC25A18,MAT1A,ACSL1,BHMT2,ELL2,ABCA6,TLCD4,AR,RCL1,FBXO31,ARL10,ARG1,POR,ENPP1,SORL1,BCL6,C1R,GPT2,GADD45G,TENT5A,ABCC2,NOS1AP,C4BPB,SCML1,PROC,WDR31,FYB2,DNAJA1,SHROOM1,GNE,ARSK,SELENBP1,BHMT,CAPN3,CYP2B6,C8A,LEAP2,NR1I2,MLXIP,UTP23,H6PD,AK3,MDM2,ABCA5,RHOBTB3,PDE4DIP,MEGF9,FST,TUT7,MLXIPL,PNPLA3,TUBD1,GMEB1,PPARA,A1CF,A…	Down-regulated
BUSSLINGER_DUODENAL_EARLY_IMMATURE_ENTEROCYTES	0.00120547	0.0145912	0.45506	-0.506737	-1.69426	104	PIGR,MME,AKR1B10,SLC26A3,PTGR1,MTTP,DDC,FABP1,CMBL,ADH1C,BDH2,ALDH1A1,FBP1,CES2,PCK2,CAT,GATM,FTL,CBR1,LIMA1,PRDX1	Down-regulated
AIZARANI_LIVER_C31_KUPFFER_CELLS_5	0.00115234	0.0145546	0.45506	-0.506908	-1.70637	110	TENM1,SVOP,SLC13A5,SLC11A1,CTSS,IL1RN,GPT2,TENT5A,RNF144B,C4BPB,SHROOM1,PAG1,CCDC88A,CYP2B6,WARS1,UTP23,H6PD,LILRB2,MDM2,CTSB,SAMD5,MEGF9,FST,APOBEC3A,MLXIPL,FCN1,JARID2,MAFB,FCGR3A,FCER1G	Down-regulated
MANNO_MIDBRAIN_NEUROTYPES_HPROGFPL	2.39034e-05	0.000603821	0.57561	-0.459611	-1.7311	273	LRP2,IGFBP2,PTGR1,NKD1,DDC,CAP2,BDH2,AK4,SFXN2,SLC39A8,CENPV,FAM83D,LIPG,PSRC1,HELLS,UHRF1,LMNB1,KNL1,WEE1,TXLNB,TMEM47,RBM24,SDC2,SNRPB,MCM3,KIF11,DIPK2A,DEK,NELL2,MELK,GINS1,GINS2,SIVA1,CHEK1,RPA3,PIP5K1B,MCM6,TPX2,CHN2,EEF1D,CDC25C,CDK2,ESCO2,DENND11,ELOVL2,FZD3,MYBL2,SLF1,MCM2,TIMELESS,MAT2B,ZFP36L1,NUDT4,MCM7,ITGB3BP,CEP152,PBK,CKAP2L,AASS,TMEM123,TTK,TET1,CDK1,RFC3,FOXA2,PLOD2,NUF2,TMPO,PHG…	Down-regulated
BUSSLINGER_GASTRIC_NECK_CELLS	0.00553797	0.0440762	0.274717	-0.6729	-1.74083	26	PIGR,LYZ,MMP1,PIK3C2G	Down-regulated
CUI_DEVELOPING_HEART_LEFT_ATRIAL_CARDIOMYOCYTE	0.00647511	0.0476208	0.256635	-0.756794	-1.74334	15	RELN,CLIC5,PIM1,VSNL1,RABGAP1L,GPX3,NR2F1	Down-regulated
TRAVAGLINI_LUNG_ALVEOLAR_EPITHELIAL_TYPE_2_CELL	0.000875755	0.0115639	0.477271	-0.517643	-1.74797	112	ALPL,ZNF385B,KCNJ8,RGS16,STEAP4,DCXR,BMP2,CXCL3,FBP1,MSMO1,FASN,CSF3R,HP,ORM1,PLIN2,CAT,SCD,CD36,HMOX1,AK1,NECAB1,ACADL,FTL,NAPSA,TFPI,SELENBP1,KCNJ15,TTN,SOD2,TIFA,FABP5,CHCHD7,LTA4H,LGMN,ASRGL1,PARM1,NPC2,DBI,ETV1,LPL,GSTA4	Down-regulated
TRAVAGLINI_LUNG_PROLIFERATING_NK_T_CELL	7.51908e-05	0.00168022	0.538434	-0.51325	-1.7615	127	GGH,HELLS,APOBEC3B,EBP,PCNA,MCM5,SNRPB,MCM3,ZNF367,E2F1,MELK,GINS2,RPA3,MCM6,CENPM,TPX2,LSM5,CDC25C,CDT1,MYBL2,FGFBP2,STMN1,MCM7,DTL,GZMB,CDC45,DIAPH3,CDK1,SKA2,MCM10,MCM4,NUF2,POLQ,BRCA2,CDKN3,DNMT1,TOP2A,CLSPN,CDC20,CCDC167,UBE2T,DHFR,KIF2C,BIRC5,ZWINT,TUBA1B,ATAD5,CD160,SKA3,AURKB,C21orf58,PSMC3,CENPK,TUBB4B,CDCA3,CCNA2,RANBP1,CKS2,TUBG1,RFC4,MKI67,NDC80,TYMS,ICAM2,CDCA8,HMMR,HMGN2,ASF1B,EZH2,…	Down-regulated
DESCARTES_MAIN_FETAL_AFP_ALB_POSITIVE_CELLS	0.000487586	0.00745493	0.498493	-0.54598	-1.76334	83	IL12A,FABP1,MBL2,TMEM97,FADS1,UGT2B4,SCD,LRG1,MASP2,TMEM177,SMLR1,FTL,CBR1,DDO,TMED5,CD302,AHSG,SLC23A1,FOXP3,FGG,GSTZ1,SELENOP,RDH11,FIGNL1,MMUT,ALDH4A1,F12,SERPINC1,SDHAF1,AZGP1,ETFBKMT,MT1M,HRG,FGA,ADH5,FGB,ROPN1B,FAM72A,SRSF10,SERPINA1,ORMDL3,MT1F,MT1G,ACOT13	Down-regulated
FAN_EMBRYONIC_CTX_MICROGLIA_1	0.0001442	0.00279268	0.518848	-0.505191	-1.76789	145	HERC5,GGH,FAM83D,KNL1,TCF19,PCNA,CDKN2C,KIF11,DEK,MELK,SIVA1,CENPM,TPX2,KPNA2,IQGAP3,CDC25C,MZT1,ESCO2,ITGB3BP,CEP152,PBK,CKAP2L,DIAPH3,TTK,CDK1,NUF2,TMPO,DEPDC1,POLQ,PHF19,H2AX,SPC25,CIT,FBXO5,BRCA2,CDKN3,DLGAP5,TOP2A,CLSPN,CDC20,CCDC18,BUB1,KIF4A,ANAPC11,UBE2T,KIF2C,SGO2,BIRC5,ZWINT,CDC27,NCAPG,HJURP,KIF18B,ATAD5,AURKB,SRSF10,C21orf58,SPAG5,BUB3,TUBB4B,CDCA3,KNSTRN,CCNA2,CKS2,ANLN,CCNF,PTTG1,MK…	Down-regulated
BUSSLINGER_DUODENAL_EC_CELLS	0.00298431	0.0293878	0.431708	-0.760612	-1.80071	17	RAB3C,DDC,ADH4,TTR,CES1,IGFBP3	Down-regulated
TRAVAGLINI_LUNG_CD8_NAIVE_T_CELL	8.16675e-05	0.00175736	0.538434	-0.521258	-1.8117	137	CD7,PLAAT4,CD8B,ITGAL,CD8A,GZMH,PLEKHF1,PRKACB,TGFBR3,ANXA6,CRTAM,SH2D1A,NKG7,PYHIN1,CST7,PRF1,TBX21,IKZF3,PTGDR,TIGIT,CDC25B,FYN,STAT4,IFITM1,CCL5,SLAMF6,KLRG1,BIN1,GZMA,ITK,HLA-F,TOB1,CD3G,LCK,SYNE1,HCST,SAMD3,LAG3,CD96,FGFBP2,ZAP70,CD3E,AKNA,GZMB,IL32,CCND3,TTC38,RNF125,RORA,GZMM,LYAR,RPS27,BCL11B,IL10RA,CD2,IL12RB1,SLA2,FCRL6,C1orf21	Down-regulated
DESCARTES_MAIN_FETAL_LYMPHOID_CELLS	0.000229497	0.00404053	0.518848	-0.541215	-1.81365	106	ENAM,FCRLA,CD7,GBP5,GZMH,CRTAM,PARP15,ZNF831,NKG7,PYHIN1,PRF1,TBX21,PTGDR,FASLG,TIGIT,GIMAP2,GZMK,STAT4,SLAMF6,XCL1,TXK,GZMA,GPR174,CD69,FGFBP2,PAX5,GRK6,SLFN12L,IL18RAP,ARHGEF1,RNF125,GZMM,GPR171	Down-regulated
BUSSLINGER_GASTRIC_REG3A_POSITIVE_CELLS	0.00286362	0.0286856	0.431708	-0.641135	-1.81944	40	PIGR,CXCL10,CXCL11,CXCL3,SOD2,HLA-DMA,WARS1,IFITM3	Down-regulated
TRAVAGLINI_LUNG_MACROPHAGE_CELL	8.11603e-06	0.000261967	0.593325	-0.503477	-1.82087	191	IGFBP2,LYZ,GLDN,AQP9,GPD1,CXCL3,MRC1,TREM1,CCL20,FBP1,HCAR2,ACSL1,SLC11A1,IL6,CTSS,IL1RN,SDCBP,ETHE1,GRINA,GLUL,PGD,FTL,MGST1,LAP3,APOC1,KYNU,RBP4,LRP1,S100A10,BCL2A1,RHOB,CCDC88A,SOD2,FABP5,TGM2,AVPI1,HEXB,LTA4H,FABP4,RASGEF1B,SIGLEC1,CD163,NPC2,CTSB,FLVCR2,APOE,LPL,GPX3,SERPING1,PDLIM1,LHFPL2,VSIG4,MS4A4A,CXCL8,FAM89A,FCER1G	Down-regulated
DESCARTES_MAIN_FETAL_MUC13_DMBT1_POSITIVE_CELLS	0.00166754	0.0186316	0.45506	-0.655644	-1.83218	37	SLC28A2,AKR1B10,TRIM31,SLC19A3,MMP1,MRO,CYP4F12	Down-regulated
DESCARTES_FETAL_PLACENTA_LYMPHOID_CELLS	0.000150467	0.00282003	0.518848	-0.547187	-1.84196	110	ENAM,NUGGC,ADGRG3,CD7,OASL,CD38,CDKN2A,CD8A,GZMH,CRTAM,SH2D1A,TRAT1,WDR62,NKG7,CST7,THEMIS,PRF1,FBXO43,IKZF3,PTGDR,TIGIT,GZMK,KIF11,SIDT1,SLAMF6,NOD2,KLRG1,XCL1,GZMA,ITK,CD244,CD3G,LCK,SCML4,SAMD3,CD69,CD96,ZAP70,CD3E,PSTPIP1,AKNA,GZMB,IL32,SLFN12L	Down-regulated
DESCARTES_FETAL_STOMACH_NEUROENDOCRINE_CELLS	0.00119548	0.0145912	0.45506	-0.802604	-1.84886	15	GCK,ROS1,DNAJC12,TTR	Down-regulated
DURANTE_ADULT_OLFACTORY_NEUROEPITHELIUM_RESPIRATORY_SECRETORY_CELLS	0.00104236	0.013458	0.45506	-0.777583	-1.86361	18	PIGR,LYZ,CD55,CXCL3	Down-regulated
GAO_LARGE_INTESTINE_ADULT_CH_MKI67HIGH_CELLS	7.33924e-05	0.00168022	0.538434	-0.578333	-1.89646	93	FCAMR,TDRKH,NEIL3,E2F8,APOBEC3B,KIF11,FAM111B,DDIAS,TPX2,IQGAP3,CDC25C,ESCO2,MYBL2,KIFC1,DSCC1,DTL,CHAF1B,PBK,CDC45,CKAP2L,RDM1,DIAPH3,REXO5,MCM10,ZNF599,NUF2,DEPDC1,CIT,MNS1,ERCC6L,TOP2A,CDCA5,BUB1,EXO1,KIF4A,KIF2C,BIRC5,NCAPG,HJURP,SKA3,AURKB,HROB,CDCA3,CCNA2,ANLN,RAD51,MKI67,NDC80,KIF23,FANCB,NRM,CDCA8,HMMR,LYPD5,CENPA,THAP10,TROAP	Down-regulated
DESCARTES_FETAL_MUSCLE_MYELOID_CELLS	1.00111e-05	0.000291872	0.593325	-0.581937	-1.96746	113	S100A9,LYZ,C9,CCDC170,GLT1D1,TLR6,CR1,CASP1,CTSS,TEC,MERTK,P2RY6,CD209,HMOX1,LILRB5,C2,GLIPR1,FOLR2,MFSD13A,KYNU,RGL1,CD14,HLA-DMA,CABLES1,JAML,LACC1,SIGLEC1,CHN2,CD163,PIPOX,LY75,CMKLR1,PLA2G7,CYTH4,SIGLEC11,SLC7A8,ATP8B4,FCN1,VSIG4,MS4A4A,FGL1,CD74,NCF4,C1QA,IL10RA,PLB1,KCNE1,ZNF710,CD200R1,ADAP2	Down-regulated
DESCARTES_FETAL_STOMACH_MUC13_DMBT1_POSITIVE_CELLS	2.76756e-05	0.00066998	0.57561	-0.637227	-2.00244	71	GUCY2C,PIGR,ACE2,SLC26A3,MTTP,TRIM31,ACSL5,SLC19A3,TRPM6,ADGRG7,GPD1,CES2,KHK,MOGAT2,APOA1	Down-regulated
DESCARTES_FETAL_SPLEEN_AFP_ALB_POSITIVE_CELLS	2.29843e-08	1.90769e-06	0.733762	-0.578154	-2.06459	171	MTTP,FABP1,ADH4,SLC13A5,SC5D,TMEM97,DNAJC12,SLC39A5,DPYS,MAT1A,BHMT2,MSMO1,CDO1,ADH6,UGT2B4,TTR,HMGCS1,SCD,HNF4A,LRG1,MASP2,GRHPR,GATM,C2,APOH,SMLR1,DHCR7,FTL,LSS,MGST1,APOC1,APOA1,RBP4,APOM,C8A,AMBP,ALDOB,PLG,GLUD1,PCYT2,APOB,FST,ELOVL2,AHSG,SULT1E1,APOE,MSRB1,PRAP1,FXYD1,GSTA1,A1CF,ASGR1,FGG,FGL1,SERPINF2,SLC39A14,CYB5A,GPAM,ALDH4A1,PAH,FMO5,F2,F12,HPX,CPS1,SERPINC1,TMEM199,FN1,SLC38A4,AZGP1,TF	Down-regulated
DESCARTES_FETAL_PANCREAS_LYMPHOID_CELLS	8.55269e-07	3.82239e-05	0.659444	-0.634426	-2.08759	95	FCRLA,RAG1,CD8B,TCF7,CD8A,GZMH,CRTAM,SH2D1A,TRAT1,NKG7,PYHIN1,CST7,THEMIS,PRF1,TBX21,IKZF3,FASLG,TIGIT,GZMK,XCL1,GZMA,ITK,CD3G,LCK,GPR174,SCML4,CD69,CD96,FCRL3,ZAP70,CD3E,FOXP3,PAX5,P2RY10,SIT1,GZMM,GPR171,BCL11B,CD2,CD247,UTS2,ICOS,ZNF215,IL2RB,LAIR2,CD6,CTSW,IL2RA,DGKA,LAX1,CD160,CD40LG,BTLA	Down-regulated
DESCARTES_FETAL_ADRENAL_LYMPHOID_CELLS	1.40355e-07	7.4133e-06	0.690132	-0.618743	-2.11063	122	FCRLA,ADGRG3,IL12RB2,CD7,GBP5,PLAAT4,CD8B,TCF7,SULT1B1,PLAC8,CD8A,GZMH,CRTAM,SH2D1A,TRAT1,ZNF831,NKG7,PYHIN1,CST7,THEMIS,PRF1,TBX21,IKZF3,PTGDR,TIGIT,GZMK,SLAMF6,XCL1,GZMA,ITK,CD244,IKZF2,CD3G,LCK,CD96,SELL,FCRL3,ZAP70,CD3E,PAX5,GZMB,IL32,SLFN12L,P2RY10,IL18RAP,SIT1,UBASH3A,GZMM,GPR171,CD2,CD247,ICOS,SLAMF1,PTPN22,IL2RB,BIRC3	Down-regulated
DESCARTES_MAIN_FETAL_HEPATOBLASTS	1.23995e-08	1.20068e-06	0.74774	-0.700642	-2.26461	84	ABCB11,ALDH1L1,NUGGC,GBP7,CPN1,HPR,A1BG,NR1I3,CA5A,TMEM82,GCKR,AGXT2,PC,GAS2,DPYS,GLYAT,GLYATL1,HSD17B7,ACOT12,ACSS2,SLC17A1,HAO1,ABCC2,THPO,AGMO	Down-regulated
DESCARTES_FETAL_LIVER_HEPATOBLASTS	1.7767e-20	3.44088e-18	1.16907	-0.602755	-2.35217	392	TRIM55,ACE2,FOXN4,STEAP2,MOGAT1,ALDH1L1,APOF,SLC25A47,MTTP,NUGGC,CTXND1,NPC1L1,TENM1,SLC17A3,SLC19A3,SYNE4,PSAT1,CPN1,HPR,A1BG,DDC,PIK3C2G,PLPPR1,TTPA,GLT1D1,NR1I3,FABP1,CA5A,TMEM82,DIO1,SPTLC3,UGT2B10,AGXT2,KRT222,P2RX3,ADH4,SLC13A5,SC5D,CYP2J2,MBL2,GAS2,SAA4,AK4,ALDH1A1,FBP1,SLC25A18,SLC39A5,DPYS,GLYAT,SLC5A11,MAT1A,SERPINF1,BHMT2,MSMO1,CDO1,ADH6,CPN2,GLYATL1,MLIP,UGT2B4,TTR,HMGCS1,ACOT12,PRODH…	Down-regulated
AIZARANI_LIVER_C14_HEPATOCYTES_2	6.54966e-24	1.90268e-21	1.27091	-0.712775	-2.61721	217	ALDH1L1,PTGR1,C9,SULT2A1,HPR,A1BG,GPX2,ACSM5,FABP1,DCXR,CMBL,UGT2B10,ADH4,INSIG1,ADH1B,SAA4,ALDH1A1,CYP27A1,FBP1,APCS,DPYS,GLYAT,MAT1A,SERPINF1,BHMT2,ADH6,CPN2,GLYATL1,HP,TLCD4,TTR,ORM1,SLC27A5,PLIN2,SCD,LRG1,ARG1,HAO1,TMEM176B,GRHPR,GATM,C2,F9,SORD,C1R,ABAT,APOH,SERPINA11,CES1,GPT2,GADD45G,FTL,MGST1,APOC1,IGFBP4,APOA1,TMEM176A,ORM2,RBP4,C4BPB,ALDH8A1,SELENBP1,EHHADH,APOM,BHMT,CYP2B6,C8A,LEAP2,AM…	Down-regulated
AIZARANI_LIVER_C11_HEPATOCYTES_1	3.0014e-28	1.74382e-25	1.38026	-0.698619	-2.64732	287	HSD17B13,ALDH1L1,APOF,IGFBP2,PTGR1,MTTP,C9,AQP9,SULT2A1,PSAT1,HPR,A1BG,ACSM5,FABP1,DCXR,CMBL,GGH,UGT2B10,ADH4,INSIG1,SLC13A5,HLF,MBL2,CFL2,ADH1B,ALDH1A1,CYP27A1,FBP1,CES2,APCS,DPYS,GLYAT,MAT1A,ACSL1,SERPINF1,BHMT2,MSMO1,CDO1,ADH6,ELL2,CPN2,GLYATL1,HP,TLCD4,UGT2B4,TTR,PCK2,ORM1,AR,SLC27A5,PLIN2,RCL1,CAT,SCD,LRG1,ARG1,HAO1,TMEM176B,ENPP1,GRHPR,GATM,C2,F9,SORD,C1R,ABAT,APOH,SERPINA11,CES1,GPT2,GADD4…	Down-regulated
