# Supplementary material for: Expanded detection of BAP1 alterations in cancer and tumor type-specific expression score comparison
Source: bioRxiv. 2023 Nov 21:2023.11.21.568094. Preprint. [Version 1] doi: 10.1101/2023.11.21.568094 (PMC10690206; doi:10.1101/2023.11.21.568094)
Supplement: Supplement 6 [file media-6.xlsx]

## Sheet: Data dictionary
Table S6 Progression-free survival model summaries
Tab name	Description
S5A. Univariate PFS model	Summary of progression-free univariate model statistics with stratification by within-tumor type BAP1 alteration signature z-scores.
S5B. Multivariate PFS - stage	Summary of progression-free multivariate model statistics with stratification by within-tumor type BAP1 alteration signature z-scores, accounting for tumor stage.
S5C. Multivariate PFS - subtype	Summary of progression-free multivariate model statistics with stratification by within-tumor type BAP1 alteration signature z-scores, accounting for tumor subtype.
Variable	Variable name	Description
Cancer type	cohort	Cancer type; see https://gdc.cancer.gov/resources-tcga-users/tcga-code-tables/tcga-study-abbreviations for abbreviations.
Hazard ratio	hr	Cox proportional hazards model hazard ratio.
Lower 95% CI bound	lower95	Cox proportional hazards model lower 95% confidence interval bound.
Upper 95% CI bound	upper95	Cox proportional hazards model upper 95% confidence interval bound.
BAP1 score-specific p-value	bap1_p	Cox proportional hazards model p-value for the BAP1 signature score term.

## Sheet: S5A. Univariate PFS model
cohort	hr	lower95	upper95	bap1_p
TCGA-ACC	0.443	0.1651	1.189	0.106
TCGA-BLCA	1.8055	1.09	2.992	0.0218
TCGA-BRCA	1.4472	0.8438	2.482	0.179
TCGA-CHOL	1.9014	0.6488	5.573	0.241
TCGA-COAD	1.01968	0.518	2.007	0.955
TCGA-ESCA	0.8309	0.4274	1.615	0.585
TCGA-HNSC	0.6707	0.3568	1.261	0.215
TCGA-KIRC	0.4014	0.2258	0.7135	0.00187
TCGA-KIRP	5.2008	2.198	12.31	0.000176
TCGA-LIHC	1.1355	0.7946	1.623	0.485
TCGA-LUAD	1.2267	0.8461	1.778	0.281
TCGA-LUSC	0.8772	0.5726	1.344	0.547
TCGA-MESO	1.10221	0.5746	2.114	0.77
TCGA-PAAD	1.8253	1.105	3.016	0.0189
TCGA-SKCM	1.01476	0.7185	1.433	0.934
TCGA-STAD	1.07177	0.6854	1.676	0.761
TCGA-TGCT	0.5364	0.2549	1.129	0.101
TCGA-UVM	13.6437	3.122	59.62	0.000514

## Sheet: S5B. Multivariate PFS - stage
cohort	hr	lower95	upper95	bap1_p
TCGA-ACC	0.5395	0.1971	1.4771	0.2298
TCGA-BLCA	1.7777	1.0725	2.947	0.0257
TCGA-BRCA	1.4149	0.8249	2.4271	0.207
TCGA-CHOL	1.664	0.5681	4.873	0.353
TCGA-COAD	0.9833	0.4987	1.939	0.961
TCGA-ESCA	0.6956	0.3515	1.3765	0.2972
TCGA-HNSC	0.6635	0.3528	1.248	0.203
TCGA-KIRC	0.4896	0.2737	0.8757	0.0161
TCGA-KIRP	2.1565	0.80583	5.7709	0.126
TCGA-LIHC	1.08849	0.7611	1.5568	0.642
TCGA-LUAD	1.2321	0.8498	1.7863	0.2708
TCGA-LUSC	0.8511	0.5552	1.3047	0.459464
TCGA-MESO	1.07047	0.5028	2.279	0.86
TCGA-PAAD	1.7763	1.07	2.949	0.0264
TCGA-SKCM	1.0921	0.7724	1.544	0.618
TCGA-STAD	1.0396	0.6637	1.628	0.865
TCGA-TGCT	0.4875	0.2298	1.035	0.0613
TCGA-UVM	12.8451	2.8955	56.983	0.000783

## Sheet: S5C. Multivariate PFS - subtype
cohort	hr	lower95	upper95	bap1_p
TCGA-ACC	1.08897	0.3456	3.432	0.884
TCGA-BLCA	1.6913	0.9991	2.8629	0.0504
TCGA-BRCA	0.7615	0.3635	1.5955	0.4703
TCGA-CHOL	2.94473	0.65561	13.226	0.159
TCGA-COAD	1.17233	0.57	2.411	0.66563
TCGA-ESCA	7.4877	1.6685	33.6	0.00858
TCGA-HNSC	0.6428	0.3374	1.225	0.1791
TCGA-KIRC	0.4574	0.2557	0.8182	0.00838
TCGA-KIRP	5.40047	2.05207	14.213	0.000635
TCGA-LIHC	0.84	0.5634	1.253	0.392
TCGA-LUAD	1.1486	0.7857	1.679	0.4745
TCGA-LUSC	0.786	0.4934	1.252	0.3108
TCGA-MESO	1.3175	0.57626	3.0122	0.5134
TCGA-PAAD	1.7217	1.0396	2.8512	0.0348
TCGA-SKCM	1.00735	0.70974	1.43	0.967
TCGA-STAD	1.193	0.7414	1.9191	0.4673
TCGA-TGCT	0.76015	0.3018	1.914	0.561
TCGA-UVM	7.7359	1.5838	37.784	0.0115
