# Supplementary material for: Expanded detection of BAP1 alterations in cancer and tumor type-specific expression score comparison
Source: bioRxiv. 2023 Nov 21:2023.11.21.568094. Preprint. [Version 1] doi: 10.1101/2023.11.21.568094 (PMC10690206; doi:10.1101/2023.11.21.568094)
Supplement: Supplement 7 [file media-7.xlsx]

## Sheet: Data dictionary
Table S7 Mutation vs copy-number driven alteration analyses
Tab name	Description
S7A. 5-cancer type annotations	Per-sample annotations for the 5 cancer types used in the BAP1 mutation vs CN loss differential expression analyses.
S7B.KIRC mut vs CN GSEA results	Gene set enrichment results for KIRC BAP1 mutation vs CN loss differential expression analyses.
Variable	Variable name	Description
TCGA sample ID	tcga_id	12-character short identifier for individual patients in TCGA.
Cancer subtype	subtype	Histological or molecular-based cancer subtype. Includes cancer type information.
Tumor purity	purity	Estimated tumor purity from ABSOLUTE; see https://gdc.cancer.gov/about-data/publications/pancanatlas TCGA_mastercalls.abs_tables_JSedit.fixed.txt.
BAP1 altered status	altered_status	BAP1 altered status; either altered or unaltered (or NA if unable to call).
Cancer type	project	Cancer type; see https://gdc.cancer.gov/resources-tcga-users/tcga-code-tables/tcga-study-abbreviations for abbreviations.
BAP1 alteration type	alteration_type	BAP1 alteration type; includes mutation, copynumber, mutation+copynumber, or unaltered.
BAP1 mutation score	mut_score	Expression-based BAP1 mutation score.
BAP1 mutation classification	mut_class	Classification of BAP1 mutation scores as positive or negative, based on mclust-identified multiple distributions in per-cancer type BAP1 mutation score data.
Pathway or geneset	pathway	Name of pathway or geneset.
Nominal p-value	pval	Nominal p-value.
BH-adjusted p-value	padj	Benjamini-Hochberg adjusted p-value.
log2 error	log2err	log2 error.
Enrichment score	ES	Enrichment score (from GSEA methods).
Normalized enrichment score	NES	Normalized enrichment score (from GSEA methods).
Size of geneset	size	Number of genes in the geneset.
Direction of enrichment	Enrichment	Direction of enrichment - either upregulated or downregulated.

## Sheet: S7A. 5-cancer type annotations
tcga_id	subtype	purity	altered_status	project	alteration_type	mut_score	mut_class
TCGA-BP-4169	KIRC_3	0.4	altered_loss	KIRC	copynumber	-817.219	negative
TCGA-B8-5163	KIRC_3	0.34	altered_loss	KIRC	copynumber	-761.852	negative
TCGA-BP-4974	KIRC_2	0.36	altered_loss	KIRC	copynumber	-752.683	negative
TCGA-BP-4999	KIRC_1	0.47	altered_loss	KIRC	copynumber	-724.175	negative
TCGA-CJ-4899	KIRC_1	0.4	altered_loss	KIRC	copynumber	-703.063	negative
TCGA-CJ-4904	KIRC_1	0.5	altered_loss	KIRC	copynumber	-688.116	negative
TCGA-B0-4852	KIRC_1	0.67	altered_loss	KIRC	copynumber	-687.837	negative
TCGA-BP-4991	KIRC_1	0.64	altered_loss	KIRC	copynumber	-678.323	negative
TCGA-BP-4982	KIRC_1	0.46	altered_loss	KIRC	copynumber	-673.943	negative
TCGA-CJ-4902	KIRC_3	0.4	altered_loss	KIRC	copynumber	-662.534	negative
TCGA-BP-4986	KIRC_3	0.45	altered_loss	KIRC	copynumber	-648.771	negative
TCGA-CJ-4908	KIRC_1	0.46	altered_loss	KIRC	copynumber	-639.294	negative
TCGA-BP-4998	KIRC_2	0.32	altered_loss	KIRC	copynumber	-626.275	negative
TCGA-CZ-4865	KIRC_3	0.72	altered_loss	KIRC	copynumber	-623.967	negative
TCGA-BP-5189	KIRC_1	0.52	altered_loss	KIRC	copynumber	-616.905	negative
TCGA-CZ-5461	KIRC_1	0.4	altered_loss	KIRC	copynumber	-602.578	negative
TCGA-BP-4961	KIRC_1	0.43	altered_loss	KIRC	copynumber	-596.47	negative
TCGA-B0-5812	KIRC_1	0.48	altered_loss	KIRC	copynumber	-591.85	negative
TCGA-CZ-5455	KIRC_1	0.51	altered_loss	KIRC	copynumber	-588.184	negative
TCGA-B8-5552	KIRC_1	0.39	altered_loss	KIRC	copynumber	-569.812	negative
TCGA-BP-4972	KIRC_1	0.68	altered_loss	KIRC	copynumber	-562.585	negative
TCGA-B0-5108	KIRC_3	0.41	altered_loss	KIRC	copynumber	-562.539	negative
TCGA-BP-4353	KIRC_3	0.32	altered_loss	KIRC	copynumber	-562.417	negative
TCGA-BP-4964	KIRC_1	0.73	altered_loss	KIRC	copynumber	-556.913	negative
TCGA-BP-4975	KIRC_1	0.73	altered_loss	KIRC	copynumber	-529.241	negative
TCGA-B0-4816	KIRC_3	0.43	altered_loss	KIRC	copynumber	-525.048	negative
TCGA-CJ-4918	KIRC_3	0.36	altered_loss	KIRC	copynumber	-523.09	negative
TCGA-CZ-5465	KIRC_1	0.63	altered_loss	KIRC	copynumber	-522.831	negative
TCGA-BP-4347	KIRC_2	0.41	altered_loss	KIRC	copynumber	-520.029	negative
TCGA-BP-4329	KIRC_4	0.56	altered_loss	KIRC	copynumber	-516.748	negative
TCGA-B0-5120	KIRC_3	0.5	altered_loss	KIRC	copynumber	-515.966	negative
TCGA-B0-5710	KIRC_1	0.57	altered_loss	KIRC	copynumber	-509.554	negative
TCGA-B0-4818	KIRC_1	0.49	altered_loss	KIRC	copynumber	-493.325	negative
TCGA-BP-5195	KIRC_3	0.47	altered_loss	KIRC	copynumber	-491.697	negative
TCGA-B8-5165	KIRC_1	0.37	altered_loss	KIRC	copynumber	-491.317	negative
TCGA-CZ-5458	KIRC_1	0.5	altered_loss	KIRC	copynumber	-489.379	negative
TCGA-BP-4176	KIRC_3	0.56	altered_loss	KIRC	copynumber	-487.194	negative
TCGA-CJ-4905	KIRC_1	0.58	altered_loss	KIRC	copynumber	-485.831	negative
TCGA-B0-4810	KIRC_3	0.48	altered_loss	KIRC	copynumber	-484.125	negative
TCGA-BP-4355	KIRC_2	0.46	altered_loss	KIRC	copynumber	-483.581	negative
TCGA-BP-5007	KIRC_1	0.76	altered_loss	KIRC	copynumber	-482.102	negative
TCGA-BP-4765	KIRC_1	0.56	altered_loss	KIRC	copynumber	-479.898	negative
TCGA-CW-6088	KIRC_1	0.58	altered_loss	KIRC	copynumber	-478.649	negative
TCGA-CZ-4856	KIRC_1	0.41	altered_loss	KIRC	copynumber	-476.683	negative
TCGA-BP-4789	KIRC_1	0.29	altered_loss	KIRC	copynumber	-473.205	negative
TCGA-A3-3331	KIRC_1	0.56	altered_loss	KIRC	copynumber	-471.081	negative
TCGA-A3-3325	KIRC_1	0.42	altered_loss	KIRC	copynumber	-466.933	negative
TCGA-B0-4846	KIRC_1	0.55	altered_loss	KIRC	copynumber	-455.86	negative
TCGA-A3-3352	KIRC_1	0.49	altered_loss	KIRC	copynumber	-452.566	negative
TCGA-CJ-4901	KIRC_3	0.32	altered_loss	KIRC	copynumber	-452.413	negative
TCGA-CJ-6030	KIRC_3	0.49	altered_loss	KIRC	copynumber	-447.975	negative
TCGA-CZ-5467	KIRC_1	0.68	altered_loss	KIRC	copynumber	-442.488	negative
TCGA-CJ-4886	KIRC_1	0.45	altered_loss	KIRC	copynumber	-441.828	negative
TCGA-CJ-6033	KIRC_3	0.59	altered_loss	KIRC	copynumber	-440.461	negative
TCGA-BP-4774	KIRC_2	0.52	altered_loss	KIRC	copynumber	-438.361	negative
TCGA-BP-4326	KIRC_3	0.82	altered_loss	KIRC	copynumber	-435.507	negative
TCGA-B0-5695	KIRC_1	0.78	altered_loss	KIRC	copynumber	-434.869	negative
TCGA-BP-4993	KIRC_1	0.66	altered_loss	KIRC	copynumber	-433.193	negative
TCGA-B0-5711	KIRC_1	0.59	altered_loss	KIRC	copynumber	-430.576	negative
TCGA-CZ-5463	KIRC_1	0.73	altered_loss	KIRC	copynumber	-428.396	negative
TCGA-BP-4330	KIRC_2	0.52	altered_loss	KIRC	copynumber	-427.345	negative
TCGA-CJ-4907	KIRC_1	0.57	altered_loss	KIRC	copynumber	-420.545	negative
TCGA-BP-4973	KIRC_2	0.64	altered_loss	KIRC	copynumber	-419.877	negative
TCGA-CZ-5454	KIRC_3	0.75	altered_loss	KIRC	copynumber	-414.543	negative
TCGA-A3-3358	KIRC_4	0.5	altered_loss	KIRC	copynumber	-411.965	negative
TCGA-BP-5006	KIRC_1	0.49	altered_loss	KIRC	copynumber	-410.922	negative
TCGA-A3-3367	KIRC_1	0.72	altered_loss	KIRC	copynumber	-406.978	negative
TCGA-B0-5690	KIRC_1	0.52	altered_loss	KIRC	copynumber	-406.085	negative
TCGA-BP-4758	KIRC_4	0.63	altered_loss	KIRC	copynumber	-405.386	negative
TCGA-B4-5377	KIRC_1	0.7	altered_loss	KIRC	copynumber	-400.532	negative
TCGA-CJ-4894	KIRC_1	0.56	altered_loss	KIRC	copynumber	-397.333	negative
TCGA-BP-4762	KIRC_3	0.47	altered_loss	KIRC	copynumber	-389.012	negative
TCGA-BP-4349	KIRC_2	0.52	altered_loss	KIRC	copynumber	-384.995	negative
TCGA-CW-6093	KIRC_1	0.56	altered_loss	KIRC	copynumber	-381.059	negative
TCGA-BP-5004	KIRC_1	0.54	altered_loss	KIRC	copynumber	-379.514	negative
TCGA-DV-5575	KIRC_1	0.56	altered_loss	KIRC	copynumber	-373.585	negative
TCGA-CZ-5984	KIRC_4	0.52	altered_loss	KIRC	copynumber	-369.479	negative
TCGA-BP-4968	KIRC_4	0.64	altered_loss	KIRC	copynumber	-367.423	negative
TCGA-B8-5158	KIRC_3	0.26	altered_loss	KIRC	copynumber	-364.397	negative
TCGA-CW-5580	KIRC_1	0.63	altered_loss	KIRC	copynumber	-357.839	negative
TCGA-CJ-4920	KIRC_3	0.6	altered_loss	KIRC	copynumber	-356.21	negative
TCGA-B2-4101	KIRC_2	0.47	altered_loss	KIRC	copynumber	-352.031	negative
TCGA-CJ-5671	KIRC_3	0.27	altered_loss	KIRC	copynumber	-351.984	negative
TCGA-CJ-4871	KIRC_3	0.59	altered_loss	KIRC	copynumber	-351.94	negative
TCGA-CJ-6031	KIRC_3	0.39	altered_loss	KIRC	copynumber	-348.939	negative
TCGA-B0-4823	KIRC_1	0.56	altered_loss	KIRC	copynumber	-347.062	negative
TCGA-BP-4332	KIRC_1	0.68	altered_loss	KIRC	copynumber	-337.077	negative
TCGA-CZ-5989	KIRC_1	0.47	altered_loss	KIRC	copynumber	-326.788	negative
TCGA-CJ-4916	KIRC_2	0.39	altered_loss	KIRC	copynumber	-323.061	negative
TCGA-A3-3320	KIRC_1	0.71	altered_loss	KIRC	copynumber	-322.637	negative
TCGA-BP-4989	KIRC_2	0.46	altered_loss	KIRC	copynumber	-318.974	negative
TCGA-B0-5121	KIRC_2	0.63	altered_loss	KIRC	copynumber	-315.421	negative
TCGA-CJ-4892	KIRC_4	0.52	altered_loss	KIRC	copynumber	-313.802	negative
TCGA-CZ-4863	KIRC_1	0.36	altered_loss	KIRC	copynumber	-311.817	negative
TCGA-CJ-4874	KIRC_1	0.47	altered_loss	KIRC	copynumber	-308.78	negative
TCGA-BP-4343	KIRC_3	0.27	altered_loss	KIRC	copynumber	-305.102	negative
TCGA-BP-4801	KIRC_1	0.49	altered_loss	KIRC	copynumber	-304.929	negative
TCGA-BP-4960	KIRC_2	0.28	altered_loss	KIRC	copynumber	-304.179	negative
TCGA-B0-5693	KIRC_1	0.73	altered_loss	KIRC	copynumber	-302.867	negative
TCGA-CZ-4854	KIRC_2	0.61	altered_loss	KIRC	copynumber	-301.497	negative
TCGA-CJ-6032	KIRC_1	0.58	altered_loss	KIRC	copynumber	-297.576	negative
TCGA-B0-4700	KIRC_3	0.66	altered_loss	KIRC	copynumber	-297.571	negative
TCGA-DV-5569	KIRC_1	0.62	altered_loss	KIRC	copynumber	-297.209	negative
TCGA-BP-5170	KIRC_4	0.49	altered_loss	KIRC	copynumber	-294.96	negative
TCGA-BP-4803	KIRC_3	0.69	altered_loss	KIRC	copynumber	-293.671	negative
TCGA-BP-5202	KIRC_1	0.68	altered_loss	KIRC	copynumber	-287.163	negative
TCGA-BP-4351	KIRC_2	0.44	altered_loss	KIRC	copynumber	-282.601	negative
TCGA-B0-4706	KIRC_2	0.64	altered_loss	KIRC	copynumber	-278.674	negative
TCGA-A3-3324	KIRC_2	0.59	altered_loss	KIRC	copynumber	-275.91	negative
TCGA-B0-5104	KIRC_1	0.56	altered_loss	KIRC	copynumber	-275.562	negative
TCGA-CJ-4868	KIRC_3	0.47	altered_loss	KIRC	copynumber	-274.111	negative
TCGA-CJ-4885	KIRC_4	0.77	altered_loss	KIRC	copynumber	-272.162	negative
TCGA-A3-3343	KIRC_1	0.75	altered_loss	KIRC	copynumber	-267.946	negative
TCGA-BP-5180	KIRC_4	0.76	altered_loss	KIRC	copynumber	-267.145	negative
TCGA-BP-4775	KIRC_1	0.46	altered_loss	KIRC	copynumber	-266.625	negative
TCGA-B0-5080	KIRC_3	0.3	altered_loss	KIRC	copynumber	-265.482	negative
TCGA-B0-5077	KIRC_2	0.54	altered_loss	KIRC	copynumber	-264.512	negative
TCGA-CJ-5684	KIRC_1	0.61	altered_loss	KIRC	copynumber	-263.345	negative
TCGA-B8-4622	KIRC_1	0.55	altered_loss	KIRC	copynumber	-262.739	negative
TCGA-CJ-6027	KIRC_3	0.56	altered_loss	KIRC	copynumber	-258.565	negative
TCGA-BP-5192	KIRC_1	0.73	altered_loss	KIRC	copynumber	-258.476	negative
TCGA-CZ-5462	KIRC_4	0.44	altered_loss	KIRC	copynumber	-257.909	negative
TCGA-A3-3311	KIRC_1	0.49	altered_loss	KIRC	copynumber	-256.475	negative
TCGA-B2-4102	KIRC_1	0.49	altered_loss	KIRC	copynumber	-256.015	negative
TCGA-CW-5584	KIRC_1	0.55	altered_loss	KIRC	copynumber	-254.816	negative
TCGA-B0-5698	KIRC_2	0.71	altered_loss	KIRC	copynumber	-253.107	negative
TCGA-BP-4987	KIRC_1	0.69	altered_loss	KIRC	copynumber	-252.278	negative
TCGA-CZ-5460	KIRC_4	0.66	altered_loss	KIRC	copynumber	-249.462	negative
TCGA-BP-5000	KIRC_2	0.38	altered_loss	KIRC	copynumber	-246.507	negative
TCGA-CJ-4634	KIRC_1	0.78	altered_loss	KIRC	copynumber	-246.09	negative
TCGA-BP-4341	KIRC_2	0.72	altered_loss	KIRC	copynumber	-244.157	negative
TCGA-CZ-4853	KIRC_1	0.78	altered_loss	KIRC	copynumber	-242.904	negative
TCGA-B8-4146	KIRC_1	0.72	altered_loss	KIRC	copynumber	-239.338	negative
TCGA-BP-4162	KIRC_1	0.53	altered_loss	KIRC	copynumber	-237.981	negative
TCGA-B2-5633	KIRC_1	0.55	altered_loss	KIRC	copynumber	-235.923	negative
TCGA-BP-5187	KIRC_2	0.42	altered_loss	KIRC	copynumber	-234.474	negative
TCGA-B8-4154	KIRC_4	0.65	altered_loss	KIRC	copynumber	-230.578	negative
TCGA-BP-5176	KIRC_4	0.59	altered_loss	KIRC	copynumber	-230.318	negative
TCGA-A3-3351	KIRC_2	0.57	altered_loss	KIRC	copynumber	-228.984	negative
TCGA-B0-5705	KIRC_1	0.67	altered_loss	KIRC	copynumber	-225.989	negative
TCGA-B8-4148	KIRC_2	0.55	altered_loss	KIRC	copynumber	-224.32	negative
TCGA-BP-4158	KIRC_2	0.62	altered_loss	KIRC	copynumber	-214.181	negative
TCGA-BP-4766	KIRC_1	0.66	altered_loss	KIRC	copynumber	-210.004	negative
TCGA-A3-3347	KIRC_3	0.26	altered_loss	KIRC	copynumber	-206.835	negative
TCGA-CZ-5982	KIRC_1	0.62	altered_loss	KIRC	copynumber	-204.517	negative
TCGA-A3-3387	KIRC_3	0.53	altered_loss	KIRC	copynumber	-202.896	negative
TCGA-B0-5097	KIRC_3	0.38	altered_loss	KIRC	copynumber	-199.898	negative
TCGA-DV-5565	KIRC_3	0.7	altered_loss	KIRC	copynumber	-199.346	negative
TCGA-BP-4159	KIRC_4	0.6	altered_loss	KIRC	copynumber	-199.122	negative
TCGA-B0-4694	KIRC_4	0.25	altered_loss	KIRC	copynumber	-194.454	negative
TCGA-B0-5696	KIRC_4	0.56	altered_loss	KIRC	copynumber	-193.991	negative
TCGA-AK-3445	KIRC_3	0.56	altered_loss	KIRC	copynumber	-192.788	negative
TCGA-CW-5585	KIRC_1	0.8	altered_loss	KIRC	copynumber	-190.926	negative
TCGA-A3-3373	KIRC_1	0.57	altered_loss	KIRC	copynumber	-187.057	negative
TCGA-BP-4963	KIRC_2	0.54	altered_loss	KIRC	copynumber	-183.835	negative
TCGA-A3-3359	KIRC_2	0.59	altered_loss	KIRC	copynumber	-182.544	negative
TCGA-A3-3307	KIRC_1	0.56	altered_loss	KIRC	copynumber	-182.106	negative
TCGA-B8-5159	KIRC_1	0.71	altered_loss	KIRC	copynumber	-174.303	negative
TCGA-BP-4777	KIRC_4	0.39	altered_loss	KIRC	copynumber	-171.798	negative
TCGA-B0-5095	KIRC_3	0.37	altered_loss	KIRC	copynumber	-170.761	negative
TCGA-BP-4166	KIRC_3	0.33	altered_loss	KIRC	copynumber	-169.149	negative
TCGA-BP-4340	KIRC_1	0.73	altered_loss	KIRC	copynumber	-167.967	negative
TCGA-BP-5168	KIRC_1	0.6	altered_loss	KIRC	copynumber	-166.073	negative
TCGA-BP-4787	KIRC_3	0.48	altered_loss	KIRC	copynumber	-163.342	negative
TCGA-CJ-4923	KIRC_4	0.33	altered_loss	KIRC	copynumber	-162.277	negative
TCGA-CZ-5453	KIRC_1	0.78	altered_loss	KIRC	copynumber	-161.683	negative
TCGA-B0-4701	KIRC_4	0.42	altered_loss	KIRC	copynumber	-161.437	negative
TCGA-CJ-4640	KIRC_4	0.44	altered_loss	KIRC	copynumber	-159.289	negative
TCGA-B0-4814	KIRC_4	0.47	altered_loss	KIRC	copynumber	-159.081	negative
TCGA-B0-4693	KIRC_1	0.51	altered_loss	KIRC	copynumber	-158.28	negative
TCGA-AK-3434	KIRC_4	0.47	altered_loss	KIRC	copynumber	-158.037	negative
TCGA-DV-5568	KIRC_4	0.56	altered_loss	KIRC	copynumber	-156.941	negative
TCGA-B0-4849	KIRC_2	0.6	altered_loss	KIRC	copynumber	-156.303	negative
TCGA-CZ-5988	KIRC_3	0.57	altered_loss	KIRC	copynumber	-154.027	negative
TCGA-A3-3378	KIRC_2	0.39	altered_loss	KIRC	copynumber	-153.539	negative
TCGA-BP-4327	KIRC_2	0.77	altered_loss	KIRC	copynumber	-147.868	negative
TCGA-BP-4165	KIRC_2	0.66	altered_loss	KIRC	copynumber	-145.694	negative
TCGA-B0-5709	KIRC_3	0.33	altered_loss	KIRC	copynumber	-145.279	negative
TCGA-BP-5178	KIRC_4	0.44	altered_loss	KIRC	copynumber	-143.567	negative
TCGA-BP-4798	KIRC_2	0.25	altered_loss	KIRC	copynumber	-141.984	negative
TCGA-CJ-5683	KIRC_4	0.67	altered_loss	KIRC	copynumber	-117.843	negative
TCGA-B0-4837	KIRC_3	0.57	altered_loss	KIRC	copynumber	-110.332	negative
TCGA-BP-4335	KIRC_2	0.46	altered_loss	KIRC	copynumber	-108.439	negative
TCGA-CJ-4639	KIRC_1	0.59	altered_loss	KIRC	copynumber	-105.415	negative
TCGA-AK-3460	KIRC_1	0.6	altered_loss	KIRC	copynumber	-95.6534	negative
TCGA-B8-4153	KIRC_2	0.73	altered_loss	KIRC	copynumber	-95.299	negative
TCGA-AK-3450	KIRC_4	0.56	altered_loss	KIRC	copynumber	-94.9603	negative
TCGA-B0-5694	KIRC_2	0.65	altered_loss	KIRC	copynumber	-92.3621	negative
TCGA-CZ-4857	KIRC_3	0.57	altered_loss	KIRC	copynumber	-88.426	negative
TCGA-B2-5641	KIRC_1	0.45	altered_loss	KIRC	copynumber	-70.0648	negative
TCGA-CJ-4876	KIRC_4	0.62	altered_loss	KIRC	copynumber	-69.8827	negative
TCGA-CW-5581	KIRC_1	0.52	altered_loss	KIRC	copynumber	-67.2648	negative
TCGA-3X-AAV9	CHOL_ECC	0.24	altered_loss	CHOL	copynumber	-66.1492	negative
TCGA-BP-5010	KIRC_2	0.42	altered_loss	KIRC	copynumber	-62.9263	negative
TCGA-BP-4807	KIRC_1	0.78	altered_loss	KIRC	copynumber	-60.4275	negative
TCGA-B0-4824	KIRC_2	0.56	altered_loss	KIRC	copynumber	-59.3518	negative
TCGA-CJ-5675	KIRC_4	0.53	altered_loss	KIRC	copynumber	-55.2504	negative
TCGA-AK-3455	KIRC_4	0.56	altered_loss	KIRC	copynumber	-47.3582	negative
TCGA-B0-4718	KIRC_2	0.75	altered_loss	KIRC	copynumber	-46.733	negative
TCGA-B0-5088	KIRC_2	0.54	altered_loss	KIRC	copynumber	-43.1805	negative
TCGA-CZ-5986	KIRC_1	0.67	altered_loss	KIRC	copynumber	-36.4016	negative
TCGA-MQ-A6BL	MESO_C1_S4	0.29	altered_loss	MESO	copynumber	-33.4683	negative
TCGA-B0-5692	KIRC_4	0.6	altered_loss	KIRC	copynumber	-31.6164	negative
TCGA-CJ-5678	KIRC_4	0.58	altered_loss	KIRC	copynumber	-24.0009	negative
TCGA-CJ-4887	KIRC_4	0.45	altered_loss	KIRC	copynumber	-18.0757	negative
TCGA-CZ-4861	KIRC_3	0.72	altered_loss	KIRC	copynumber	-6.15278	negative
TCGA-CJ-4875	KIRC_2	0.75	altered_loss	KIRC	copynumber	1.71894	negative
TCGA-AK-3458	KIRC_4	0.44	altered_loss	KIRC	copynumber	1.96698	negative
TCGA-A3-3322	KIRC_2	0.73	altered_loss	KIRC	copynumber	3.3244	negative
TCGA-CJ-4882	KIRC_2	0.3	altered_loss	KIRC	copynumber	4.61781	negative
TCGA-B0-5400	KIRC_4	0.29	altered_loss	KIRC	copynumber	10.1758	negative
TCGA-BP-4325	KIRC_1	0.73	altered_loss	KIRC	copynumber	12.1918	negative
TCGA-BP-4174	KIRC_4	0.62	altered_loss	KIRC	copynumber	15.0002	negative
TCGA-ZH-A8Y8	CHOL_METH3	0.48	altered_loss	CHOL	copynumber	17.1949	negative
TCGA-BP-4346	KIRC_2	0.44	altered_loss	KIRC	copynumber	21.3383	negative
TCGA-A3-3319	KIRC_3	0.55	altered_loss	KIRC	copynumber	25.2595	negative
TCGA-BP-5001	KIRC_2	0.72	altered_loss	KIRC	copynumber	28.5867	negative
TCGA-B0-4843	KIRC_2	0.31	altered_loss	KIRC	copynumber	32.5034	negative
TCGA-ZN-A9VP	MESO_C2_S2	0.69	altered_loss	MESO	copynumber	36.0505	negative
TCGA-BP-5183	KIRC_1	0.67	altered_loss	KIRC	copynumber	39.8874	negative
TCGA-DV-5566	KIRC_4	0.6	altered_loss	KIRC	copynumber	41.3535	negative
TCGA-CJ-4878	KIRC_2	0.78	altered_loss	KIRC	copynumber	41.4439	negative
TCGA-YS-AA4M	MESO_C1_S4	0.17	altered_loss	MESO	copynumber	42.0645	negative
TCGA-AK-3436	KIRC_4	0.63	altered_loss	KIRC	copynumber	43.5841	negative
TCGA-BP-5182	KIRC_3	0.27	altered_loss	KIRC	copynumber	44.5403	negative
TCGA-BP-4969	KIRC_2	0.59	altered_loss	KIRC	copynumber	49.003	negative
TCGA-LK-A4NZ	MESO_C3_S1	0.39	altered_loss	MESO	copynumber	53.9164	negative
TCGA-B0-5703	KIRC_2	0.63	altered_loss	KIRC	copynumber	60.1058	negative
TCGA-B0-4828	KIRC_2	0.72	altered_loss	KIRC	copynumber	63.9054	negative
TCGA-ZN-A9VO	MESO_C3_S1	0.71	altered_loss	MESO	copynumber	63.9841	negative
TCGA-AK-3428	KIRC_4	0.7	altered_loss	KIRC	copynumber	73.2612	negative
TCGA-B0-5085	KIRC_2	0.68	altered_loss	KIRC	copynumber	75.6028	negative
TCGA-BP-4160	KIRC_4	0.44	altered_loss	KIRC	copynumber	83.3088	negative
TCGA-BP-5169	KIRC_2	0.45	altered_loss	KIRC	copynumber	95.2751	negative
TCGA-TS-A7P3	MESO_C4_S3	0.4	altered_loss	MESO	copynumber	95.6097	negative
TCGA-B0-4844	KIRC_4	0.66	altered_loss	KIRC	copynumber	97.5954	negative
TCGA-ZP-A9D2	LIHC_CHOL.Like	0.69	altered_loss	LIHC	copynumber	98.0327	negative
TCGA-BP-4983	KIRC_3	0.39	altered_loss	KIRC	copynumber	106.163	negative
TCGA-CW-5591	KIRC_1	0.58	altered_loss	KIRC	copynumber	118.854	negative
TCGA-CZ-5470	KIRC_4	0.53	altered_loss	KIRC	mutation+copynumber	125.306	negative
TCGA-W5-AA2Z	CHOL_METH3	0.67	altered_loss	CHOL	copynumber	126.069	negative
TCGA-B0-4847	KIRC_2	0.54	altered_loss	KIRC	copynumber	128.908	negative
TCGA-W5-AA33	CHOL_METH2	0.39	altered_loss	CHOL	copynumber	131.793	negative
TCGA-CJ-4891	KIRC_4	0.24	altered_loss	KIRC	copynumber	133.234	negative
TCGA-B0-4813	KIRC_2	0.77	altered_loss	KIRC	copynumber	133.865	negative
TCGA-CZ-5985	KIRC_1	0.62	altered_loss	KIRC	mutation+copynumber	148.435	negative
TCGA-A3-3308	KIRC_3	0.38	altered_loss	KIRC	copynumber	149.373	negative
TCGA-BP-5191	KIRC_2	0.35	altered_loss	KIRC	copynumber	170.985	negative
TCGA-TS-A8AI	MESO_C4_S3	0.54	altered_loss	MESO	copynumber	172.744	negative
TCGA-SC-A6LQ	MESO_C1_S4	0.42	altered_loss	MESO	copynumber	173.901	negative
TCGA-UT-A88C	MESO_C3_S1	0.36	altered_loss	MESO	mutation+copynumber	200.537	negative
TCGA-BP-4354	KIRC_3	0.21	altered_loss	KIRC	copynumber	201.097	negative
TCGA-TS-A7PB	MESO_C3_S1	0.6	altered_loss	MESO	copynumber	208.939	negative
TCGA-B0-5699	KIRC_1	0.74	altered_loss	KIRC	copynumber	209.914	negative
TCGA-BP-5190	KIRC_2	0.61	altered_loss	KIRC	copynumber	210.114	negative
TCGA-LK-A4O5	MESO_C4_S3	0.66	altered_loss	MESO	copynumber	211.22	negative
TCGA-CZ-5987	KIRC_4	0.69	altered_loss	KIRC	copynumber	213.837	negative
TCGA-B0-4691	KIRC_4	0.55	altered_loss	KIRC	copynumber	237.272	positive
TCGA-B0-4817	KIRC_4	0.24	altered_loss	KIRC	copynumber	237.3	positive
TCGA-B0-4827	KIRC_3	0.39	altered_loss	KIRC	mutation+copynumber	240.594	positive
TCGA-MQ-A4LP	MESO_C4_S3	0.78	altered_loss	MESO	copynumber	246.203	positive
TCGA-B8-5551	KIRC_3	0.16	altered_loss	KIRC	copynumber	257.061	positive
TCGA-LK-A4NW	MESO_C3_S1	0.48	altered_loss	MESO	copynumber	266.726	positive
TCGA-B8-4143	KIRC_3	0.44	altered_loss	KIRC	mutation+copynumber	267.22	positive
TCGA-WD-A7RX	CHOL_METH2	0.51	altered_loss	CHOL	copynumber	269.153	positive
TCGA-3U-A98H	MESO_C3_S1	0.38	altered_loss	MESO	mutation	275.632	positive
TCGA-3U-A98E	MESO_C3_S1	0.81	altered_loss	MESO	copynumber	291.019	positive
TCGA-CJ-4884	KIRC_2	0.45	altered_loss	KIRC	copynumber	291.744	positive
TCGA-B0-5701	KIRC_4	0.57	altered_loss	KIRC	copynumber	304.707	positive
TCGA-B0-5092	KIRC_2	0.35	altered_loss	KIRC	mutation+copynumber	309.387	positive
TCGA-A3-3317	KIRC_2	0.41	altered_loss	KIRC	mutation+copynumber	309.691	positive
TCGA-W6-AA0S	CHOL_IDH	0.78	altered_loss	CHOL	copynumber	314.82	positive
TCGA-LK-A4O6	MESO_C2_S2	0.31	altered_loss	MESO	copynumber	314.882	positive
TCGA-UT-A88D	MESO_C1_S4	0.31	altered_loss	MESO	mutation	320.822	positive
TCGA-3U-A98I	MESO_C1_S4	0.52	altered_loss	MESO	copynumber	325.757	positive
TCGA-B0-4841	KIRC_2	0.75	altered_loss	KIRC	copynumber	341.916	positive
TCGA-BP-4962	KIRC_4	0.47	altered_loss	KIRC	copynumber	348.219	positive
TCGA-ZN-A9VW	MESO_C1_S4	0.65	altered_loss	MESO	copynumber	350.225	positive
TCGA-W5-AA2U	CHOL_METH2	0.78	altered_loss	CHOL	copynumber	353.047	positive
TCGA-ZN-A9VU	MESO_C3_S1	0.61	altered_loss	MESO	copynumber	361.847	positive
TCGA-CJ-4636	KIRC_2	0.58	altered_loss	KIRC	copynumber	364.438	positive
TCGA-CC-A3MA	LIHC_CHOL.Like	0.81	altered_loss	LIHC	copynumber	372.864	positive
TCGA-LK-A4O7	MESO_C4_S3	0.8	altered_loss	MESO	mutation+copynumber	373.279	positive
TCGA-MQ-A4LC	MESO_C3_S1	0.63	altered_loss	MESO	copynumber	389.698	positive
TCGA-B0-5096	KIRC_3	0.43	altered_loss	KIRC	mutation+copynumber	419.331	positive
TCGA-ZH-A8Y1	CHOL_METH3	0.8	altered_loss	CHOL	copynumber	425.39	positive
TCGA-ZN-A9VQ	MESO_C4_S3	0.94	altered_loss	MESO	copynumber	426.336	positive
TCGA-BP-4959	KIRC_1	0.44	altered_loss	KIRC	copynumber	427.962	positive
TCGA-UT-A88E	MESO_C4_S3	0.88	altered_loss	MESO	copynumber	442.363	positive
TCGA-B8-4151	KIRC_4	0.86	altered_loss	KIRC	mutation+copynumber	465.265	positive
TCGA-MQ-A4LV	MESO_C1_S4	0.43	altered_loss	MESO	copynumber	475.874	positive
TCGA-3H-AB3T	MESO_C1_S4	0.44	altered_loss	MESO	mutation+copynumber	484.453	positive
TCGA-CJ-5677	KIRC_4	0.57	altered_loss	KIRC	copynumber	487.615	positive
TCGA-A3-3357	KIRC_1	0.6	altered_loss	KIRC	copynumber	511.333	positive
TCGA-ZN-A9VS	MESO_C3_S1	0.5	altered_loss	MESO	mutation	517.379	positive
TCGA-3H-AB3S	MESO_C4_S3	0.81	altered_loss	MESO	copynumber	520.406	positive
TCGA-TS-A7OU	MESO_C3_S1	0.68	altered_loss	MESO	copynumber	520.909	positive
TCGA-CC-5263	LIHC_Blast.Like	0.77	altered_loss	LIHC	copynumber	522.53	positive
TCGA-ZD-A8I3	CHOL_METH2	0.74	altered_loss	CHOL	copynumber	537.184	positive
TCGA-B0-5075	KIRC_1	0.55	altered_loss	KIRC	mutation+copynumber	555.453	positive
TCGA-3H-AB3U	MESO_C3_S1	0.76	altered_loss	MESO	mutation	575.146	positive
TCGA-LK-A4O2	MESO_C1_S4	0.49	altered_loss	MESO	mutation	581.072	positive
TCGA-BP-4163	KIRC_4	0.51	altered_loss	KIRC	copynumber	594.009	positive
TCGA-B8-5550	KIRC_3	0.4	altered_loss	KIRC	mutation	610.086	positive
TCGA-UD-AAC4	MESO_C4_S3	0.6	altered_loss	MESO	mutation+copynumber	610.559	positive
TCGA-CZ-4866	KIRC_1	0.55	altered_loss	KIRC	mutation	630.019	positive
TCGA-CJ-5681	KIRC_1	0.84	altered_loss	KIRC	copynumber	656.011	positive
TCGA-3X-AAVE	CHOL_METH3	0.47	altered_loss	CHOL	copynumber	661.472	positive
TCGA-DD-AAVQ	LIHC_Blast.Like	0.35	altered_loss	LIHC	copynumber	663.736	positive
TCGA-BP-5174	KIRC_4	0.58	altered_loss	KIRC	copynumber	666.94	positive
TCGA-CJ-5680	KIRC_4	0.68	altered_loss	KIRC	copynumber	686.444	positive
TCGA-BP-4761	KIRC_4	0.65	altered_loss	KIRC	copynumber	702.47	positive
TCGA-W5-AA34	CHOL_IDH	0.9	altered_loss	CHOL	copynumber	715.093	positive
TCGA-TS-A7P1	MESO_C4_S3	0.8	altered_loss	MESO	mutation+copynumber	734.07	positive
TCGA-B0-4842	KIRC_4	0.36	altered_loss	KIRC	copynumber	774.378	positive
TCGA-YZ-A980	UVM_Spindle Cell and Predom Spindle Cell	0.46	altered_loss	UVM	mutation+copynumber	781.25	positive
TCGA-SH-A7BD	MESO_C3_S1	0.88	altered_loss	MESO	copynumber	792.409	positive
TCGA-5C-AAPD	LIHC_Blast.Like	0.58	altered_loss	LIHC	copynumber	797.065	positive
TCGA-VD-A8KM	UVM_Epithelioid Cell and Predom Epithelioid Cell	0.46	altered_loss	UVM	copynumber	804.204	positive
TCGA-B0-4713	KIRC_4	0.45	altered_loss	KIRC	copynumber	805.436	positive
TCGA-DD-A4NA	LIHC_CHOL.Like	0.63	altered_loss	LIHC	mutation	815.729	positive
TCGA-VD-A8KD	UVM_Spindle Cell and Predom Spindle Cell	0.83	altered_loss	UVM	copynumber	848.315	positive
TCGA-WC-A87Y	UVM_Epithelioid Cell and Predom Epithelioid Cell	0.7	altered_loss	UVM	copynumber	850.98	positive
TCGA-FV-A3R3	LIHC_Liver.Like	0.35	altered_loss	LIHC	copynumber	852.96	positive
TCGA-VD-A8KH	UVM_Spindle Cell and Predom Spindle Cell	0.95	altered_loss	UVM	copynumber	874.072	positive
TCGA-V4-A9F3	UVM_Epithelioid Cell and Predom Epithelioid Cell	0.72	altered_loss	UVM	copynumber	920.086	positive
TCGA-DD-AADC	LIHC_Blast.Like	0.71	altered_loss	LIHC	copynumber	938.454	positive
TCGA-RC-A6M6	LIHC_Blast.Like	0.77	altered_loss	LIHC	copynumber	943.756	positive
TCGA-AK-3451	KIRC_4	0.55	altered_loss	KIRC	copynumber	943.905	positive
TCGA-W5-AA2O	CHOL_IDH	0.76	altered_loss	CHOL	copynumber	952.967	positive
TCGA-LG-A9QC	LIHC_Liver.Like	0.8	altered_loss	LIHC	copynumber	954.698	positive
TCGA-DD-AAVR	LIHC_Liver.Like	0.5	altered_loss	LIHC	mutation	965.123	positive
TCGA-ED-A7PX	LIHC_CHOL.Like	0.72	altered_loss	LIHC	mutation	1008.91	positive
TCGA-ZN-A9VV	MESO_C4_S3	0.96	altered_loss	MESO	mutation+copynumber	1035.01	positive
TCGA-V4-A9EV	UVM_Epithelioid Cell and Predom Epithelioid Cell	0.75	altered_loss	UVM	mutation+copynumber	1041.64	positive
TCGA-V4-A9EE	UVM_Epithelioid Cell and Predom Epithelioid Cell	0.92	altered_loss	UVM	mutation	1046.51	positive
TCGA-FV-A3I0	LIHC_CHOL.Like	0.75	altered_loss	LIHC	mutation	1051.25	positive
TCGA-G3-A25T	LIHC_CHOL.Like	0.69	altered_loss	LIHC	mutation	1054.31	positive
TCGA-2Y-A9H2	LIHC_CHOL.Like	0.54	altered_loss	LIHC	mutation	1060.02	positive
TCGA-CC-5260	LIHC_CHOL.Like	0.61	altered_loss	LIHC	mutation+copynumber	1088.01	positive
TCGA-BC-A10R	LIHC_Liver.Like	0.6	altered_loss	LIHC	mutation	1090.87	positive
TCGA-B0-5107	KIRC_4	0.62	altered_loss	KIRC	copynumber	1129.15	positive
TCGA-WC-A883	UVM_Epithelioid Cell and Predom Epithelioid Cell	0.92	altered_loss	UVM	copynumber	1130.49	positive
TCGA-CJ-4638	KIRC_2	0.68	altered_loss	KIRC	copynumber	1138.54	positive
TCGA-2Y-A9H6	LIHC_Liver.Like	0.67	altered_loss	LIHC	mutation+copynumber	1173.76	positive
TCGA-W5-AA2I	CHOL_IDH	0.83	altered_loss	CHOL	copynumber	1175.06	positive
TCGA-W5-AA2W	CHOL_METH3	0.87	altered_loss	CHOL	mutation+copynumber	1183.92	positive
TCGA-WQ-AB4B	LIHC_Liver.Like	0.51	altered_loss	LIHC	copynumber	1204.16	positive
TCGA-ZH-A8Y4	CHOL_METH2	0.67	altered_loss	CHOL	mutation	1207.93	positive
TCGA-DD-AADY	LIHC_Liver.Like	0.92	altered_loss	LIHC	copynumber	1230.38	positive
TCGA-4G-AAZT	CHOL_IDH	0.8	altered_loss	CHOL	mutation	1255.95	positive
TCGA-V4-A9F1	UVM_Epithelioid Cell and Predom Epithelioid Cell	0.89	altered_loss	UVM	copynumber	1260.05	positive
TCGA-VD-AA8T	UVM_Spindle Cell and Predom Spindle Cell	0.98	altered_loss	UVM	mutation+copynumber	1269.33	positive
TCGA-BC-A10Q	LIHC_CHOL.Like	0.72	altered_loss	LIHC	mutation	1271.32	positive
TCGA-VD-A8K8	UVM_Spindle Cell and Predom Spindle Cell	0.93	altered_loss	UVM	copynumber	1285.72	positive
TCGA-V4-A9EL	UVM_Epithelioid Cell and Predom Epithelioid Cell	0.86	altered_loss	UVM	mutation+copynumber	1299.56	positive
TCGA-WC-A888	UVM_Epithelioid Cell and Predom Epithelioid Cell	1	altered_loss	UVM	copynumber	1316.48	positive
TCGA-DD-AADA	LIHC_Liver.Like	0.58	altered_loss	LIHC	mutation	1320.4	positive
TCGA-W5-AA38	CHOL_IDH	0.69	altered_loss	CHOL	copynumber	1328.53	positive
TCGA-V4-A9F0	UVM_Spindle Cell and Predom Spindle Cell	0.82	altered_loss	UVM	mutation+copynumber	1334.67	positive
TCGA-V3-A9ZX	UVM_Epithelioid Cell and Predom Epithelioid Cell	0.83	altered_loss	UVM	mutation+copynumber	1361.78	positive
TCGA-VD-A8KN	UVM_Epithelioid Cell and Predom Epithelioid Cell	0.91	altered_loss	UVM	copynumber	1399.19	positive
TCGA-VD-A8KF	UVM_Epithelioid Cell and Predom Epithelioid Cell	1	altered_loss	UVM	copynumber	1424.98	positive
TCGA-DD-AA3A	LIHC_CHOL.Like	0.82	altered_loss	LIHC	mutation+copynumber	1446.79	positive
TCGA-V4-A9EU	UVM_Epithelioid Cell and Predom Epithelioid Cell	0.97	altered_loss	UVM	mutation+copynumber	1447.55	positive
TCGA-V4-A9EI	UVM_Epithelioid Cell and Predom Epithelioid Cell	0.93	altered_loss	UVM	copynumber	1462.23	positive
TCGA-V4-A9EX	UVM_Epithelioid Cell and Predom Epithelioid Cell	0.93	altered_loss	UVM	copynumber	1472.4	positive
TCGA-RZ-AB0B	UVM_Spindle Cell and Predom Spindle Cell	0.93	altered_loss	UVM	copynumber	1503.48	positive
TCGA-V4-A9ED	UVM_Spindle Cell and Predom Spindle Cell	0.92	altered_loss	UVM	copynumber	1517.8	positive
TCGA-ZP-A9D0	LIHC_Liver.Like	0.79	altered_loss	LIHC	mutation+copynumber	1542.56	positive
TCGA-WQ-A9G7	LIHC_CHOL.Like	0.42	altered_loss	LIHC	mutation	1578.77	positive
TCGA-W5-AA39	CHOL_METH3	0.87	altered_loss	CHOL	copynumber	1585.71	positive
TCGA-2Y-A9H3	LIHC_Liver.Like	0.35	altered_loss	LIHC	copynumber	1640.32	positive
TCGA-4G-AAZO	CHOL_METH3	0.79	altered_loss	CHOL	mutation	1670.65	positive
TCGA-DD-A1EF	LIHC_Blast.Like	0.45	altered_loss	LIHC	mutation	1674.6	positive
TCGA-V4-A9ES	UVM_Spindle Cell and Predom Spindle Cell	1	altered_loss	UVM	mutation+copynumber	1721.81	positive
TCGA-2Y-A9GU	LIHC_Liver.Like	0.76	altered_loss	LIHC	mutation	1776.53	positive
TCGA-VD-AA8O	UVM_Epithelioid Cell and Predom Epithelioid Cell	0.9	altered_loss	UVM	copynumber	1809.24	positive
TCGA-WC-A882	UVM_Spindle Cell and Predom Spindle Cell	0.88	altered_loss	UVM	copynumber	1816.17	positive
TCGA-WC-AA9A	UVM_Spindle Cell and Predom Spindle Cell	1	altered_loss	UVM	copynumber	1846.83	positive
TCGA-VD-AA8P	UVM_Spindle Cell and Predom Spindle Cell	1	altered_loss	UVM	copynumber	1859.61	positive
TCGA-VD-A8KK	UVM_Spindle Cell and Predom Spindle Cell	0.97	altered_loss	UVM	mutation+copynumber	1960.96	positive
TCGA-V4-A9EF	UVM_Spindle Cell and Predom Spindle Cell	0.97	altered_loss	UVM	mutation+copynumber	1991.55	positive
TCGA-YZ-A984	UVM_Spindle Cell and Predom Spindle Cell	0.93	altered_loss	UVM	mutation	2072.96	positive
TCGA-WC-A88A	UVM_Spindle Cell and Predom Spindle Cell	0.94	altered_loss	UVM	copynumber	2089.14	positive
TCGA-V4-A9E8	UVM_Epithelioid Cell and Predom Epithelioid Cell	0.84	altered_loss	UVM	mutation+copynumber	2119.75	positive
TCGA-V4-A9EQ	UVM_Spindle Cell and Predom Spindle Cell	0.99	altered_loss	UVM	copynumber	2125.03	positive
TCGA-VD-A8KI	UVM_Spindle Cell and Predom Spindle Cell	0.95	altered_loss	UVM	mutation+copynumber	2210.83	positive
TCGA-V4-A9F5	UVM_Spindle Cell and Predom Spindle Cell	1	altered_loss	UVM	mutation+copynumber	2211.71	positive
TCGA-V4-A9F8	UVM_Spindle Cell and Predom Spindle Cell	1	altered_loss	UVM	copynumber	2217.61	positive
TCGA-V4-A9E7	UVM_Epithelioid Cell and Predom Epithelioid Cell	1	altered_loss	UVM	mutation+copynumber	2247.03	positive
TCGA-YZ-A985	UVM_Spindle Cell and Predom Spindle Cell	0.99	altered_loss	UVM	mutation+copynumber	2368.61	positive
TCGA-VD-AA8N	UVM_Epithelioid Cell and Predom Epithelioid Cell	0.82	altered_loss	UVM	copynumber	2386.51	positive

## Sheet: S7B.KIRC mut vs CN GSEA results
pathway	pval	padj	log2err	ES	NES	size	Enrichment
HALLMARK_OXIDATIVE_PHOSPHORYLATION	8.84908e-14	4.42454e-12	0.954542	0.640397	2.38343	195	Up-regulated
HALLMARK_FATTY_ACID_METABOLISM	0.00141833	0.0112724	0.45506	0.448143	1.60537	145	Up-regulated
HALLMARK_ADIPOGENESIS	0.00194124	0.0121327	0.45506	0.414812	1.53579	188	Up-regulated
HALLMARK_E2F_TARGETS	0.00331694	0.0184274	0.431708	0.406216	1.51424	197	Up-regulated
HALLMARK_XENOBIOTIC_METABOLISM	0.00575731	0.0287865	0.285313	0.405525	1.48815	174	Up-regulated
HALLMARK_MITOTIC_SPINDLE	0.00672797	0.0302865	0.265217	0.394206	1.46577	194	Up-regulated
HALLMARK_INFLAMMATORY_RESPONSE	0.00726876	0.0302865	0.229089	-0.398531	-1.44766	184	Down-regulated
HALLMARK_IL2_STAT5_SIGNALING	0.00157813	0.0112724	0.45506	-0.428625	-1.56158	188	Down-regulated
HALLMARK_TNFA_SIGNALING_VIA_NFKB	0.00151258	0.0112724	0.45506	-0.429624	-1.57213	196	Down-regulated
HALLMARK_HYPOXIA	0.000454759	0.00568448	0.498493	-0.441382	-1.61065	190	Down-regulated
HALLMARK_KRAS_SIGNALING_UP	1.40141e-05	0.000233569	0.593325	-0.49667	-1.80416	184	Down-regulated
HALLMARK_EPITHELIAL_MESENCHYMAL_TRANSITION	2.42374e-06	6.05935e-05	0.627257	-0.508629	-1.86027	195	Down-regulated
